# Supplementary material for: Correlation between microbial characteristics and reproductive status of the yak uterus based on macrogenomic analysis
Source: BMC Vet Res. 2024 Jan 3;20:4. doi: 10.1186/s12917-023-03845-4 (PMC10763020; doi:10.1186/s12917-023-03845-4)
Supplement: Supplementary file 1 — Additional file 1. [file 12917_2023_3845_MOESM1_ESM.zip]

Archive with 6 entries (5 files):
- 新建文件夹/S1. kegg annotation result list.xls
- 新建文件夹/S2. eggNOG annotation result list.xls
- 新建文件夹/S3. FIGURE 4(A) KO function list.xlsx
- 新建文件夹/S4. FIGURE 4(B) NOG class list.xlsx
- 新建文件夹/S5. FIGURE 7(B) NOG class list.xlsx
- 新建文件夹/
