# Supplementary material for: Correlation between microbial characteristics and reproductive status of the yak uterus based on macrogenomic analysis
Source: BMC Vet Res. 2024 Jan 3;20:4. doi: 10.1186/s12917-023-03845-4 (PMC10763020; doi:10.1186/s12917-023-03845-4)
Supplement: Supplementary file 1 — Additional file 1. [file 12917_2023_3845_MOESM1_ESM.zip › 新建文件夹/S1. kegg annotation result list.xls]

## Sheet: S1. kegg annotation result list
S1. kegg annotation result list
Gene ID	KO	KO function	Pathway ID	Pathway name	E-value
geneset000000049	K11446	histone demethylase JARID1	--	mbe:MBM_08533	45.31
geneset000000151	K05692	actin beta/gamma 1	Phagosome	abp:AGABI1DRAFT112248	68.66
geneset000000441	K04739	cAMP-dependent protein kinase regulator	--	sre:PTSG_10226	43.41
geneset000000520	K15192	TATA-binding protein-associated factor	--	ddi:DDB_G0286219	63.16
geneset000000645	K12818	ATP-dependent RNA helicase DHX8/PRP22	Spliceosome	sre:PTSG_02848	72.97
geneset000000703	K05758	actin related protein 2/3 complex, subunit 2	Endocytosis	mbr:MONBRDRAFT_37027	60.98
geneset000000766	K18749	protein LSM14	--	mbr:MONBRDRAFT_33821	64.58
geneset000000834	K20161	DENN domain-containing protein 2	--	acan:ACA1_333380	58
geneset000002185	K07190	phosphorylase kinase alpha/beta subunit	--	mic:Mic7113_4032	75.81
geneset000002596	K02951	small subunit ribosomal protein S12e	Ribosome	uma:UMAG_01318	53.98
geneset000002721	K03243	translation initiation factor 5B	RNA transport	ngr:NAEGRDRAFT_36164	61.06
geneset000003321	K13963	serpin B	--	scu:SCE1572_17565	48.53
geneset000003556	K11751	5'-nucleotidase / UDP-sugar diphosphatase	Nicotinate and nicotinamide metabolism;Metabolic pathways;Purine metabolism;Pyrimidine metabolism;Biosynthesis of secondary metabolites	cmar:IMCC12053_2770	51.47
geneset000003592	K01195	beta-glucuronidase	Porphyrin and chlorophyll metabolism;Pentose and glucuronate interconversions;Metabolic pathways;Starch and sucrose metabolism	bco:Bcell_0684	54.24
geneset000003957	K10408	dynein heavy chain, axonemal	--	mbr:MONBRDRAFT_8849	69.23
geneset000004099	K11835	ubiquitin carboxyl-terminal hydrolase 4/11/15	--	cci:CC1G_00857	79.59
geneset000004272	K00234	succinate dehydrogenase (ubiquinone) flavoprotein subunit	Citrate cycle (TCA cycle);Carbon metabolism;Oxidative phosphorylation;Biosynthesis of antibiotics;Biosynthesis of secondary metabolites;Metabolic pathways	ctp:CTRG_04515	79.37
geneset000004293	K08656	dipeptidyl-peptidase 9	--	acan:ACA1_178060	65.62
geneset000004353	K14290	exportin-1	RNA transport;Ribosome biogenesis in eukaryotes	mbr:MONBRDRAFT_19782	46.43
geneset000005042	K10686	ubiquitin-activating enzyme E1 C	Ubiquitin mediated proteolysis	ncr:NCU02532	66.67
geneset000005114	K02295	cryptochrome	--	mbr:MONBRDRAFT_27108	54.69
geneset000005115	K02295	cryptochrome	--	pti:PHATRDRAFT_27429	60.78
geneset000005121	K09580	protein disulfide-isomerase A1	Protein processing in endoplasmic reticulum	sre:PTSG_07112	70.27
geneset000005263	K12856	pre-mRNA-processing factor 8	Spliceosome	mbr:MONBRDRAFT_9515	92.31
geneset000005299	K00615	transketolase	Biosynthesis of secondary metabolites;Pentose phosphate pathway;Carbon metabolism;Biosynthesis of antibiotics;Metabolic pathways;Biosynthesis of amino acids	tet:TTHERM_00112550	63.33
geneset000005804	K02991	small subunit ribosomal protein S6e	Ribosome	spo:SPAPB1E7.12	65.49
geneset000005805	K18466	vacuolar protein sorting-associated protein 26	Endocytosis	pfp:PFL1_03061	69.81
geneset000006479	K14406	cleavage stimulation factor subunit 1	mRNA surveillance pathway	dfa:DFA_08778	51.61
geneset000006569	K12178	COP9 signalosome complex subunit 4	--	acan:ACA1_198570	56.92
geneset000006642	K09529	DnaJ homolog subfamily C member 9	--	acan:ACA1_206360	45.9
geneset000006774	K11529	glycerate 2-kinase	Metabolic pathways;Biosynthesis of secondary metabolites;Glycine, serine and threonine metabolism;Glyoxylate and dicarboxylate metabolism	dol:Dole_1573	36.84
geneset000007707	K01539	sodium/potassium-transporting ATPase subunit alpha	--	mbr:MONBRDRAFT_35405	71.43
geneset000007710	K02987	small subunit ribosomal protein S4e	Ribosome	sre:PTSG_09663	52.56
geneset000008161	K08824	cyclin-dependent kinase-like	--	sre:PTSG_06706	67.14
geneset000008180	K17815	exonuclease V	--	gtr:GLOTRDRAFT_30296	31.65
geneset000009095	K14558	periodic tryptophan protein 2	Ribosome biogenesis in eukaryotes	spar:SPRG_11427	56.94
geneset000009314	K15102	solute carrier family 25 (mitochondrial phosphate transporter), member 3	--	spo:SPBC1703.13c	57.45
geneset000009542	K01897	long-chain acyl-CoA synthetase	Fatty acid biosynthesis;Peroxisome;Metabolic pathways;Fatty acid metabolism;Fatty acid degradation	tet:TTHERM_00374970	67.27
geneset000009669	K00384	thioredoxin reductase (NADPH)	Pyrimidine metabolism;Selenocompound metabolism	ngr:NAEGRDRAFT_80468	52.94
geneset000009741	K00911	1D-myo-inositol-triphosphate 3-kinase	Inositol phosphate metabolism;Phosphatidylinositol signaling system;Metabolic pathways	mbr:MONBRDRAFT_30714	52.94
geneset000009865	K01164	ribonuclease P/MRP protein subunit POP1	Ribosome biogenesis in eukaryotes;RNA transport	ddi:DDB_G0291320	51.72
geneset000010058	K07893	Ras-related protein Rab-6A	--	pfj:MYCFIDRAFT_190637	92.31
geneset000010263	K00029	malate dehydrogenase (oxaloacetate-decarboxylating)(NADP+)	Microbial metabolism in diverse environments;Carbon fixation in photosynthetic organisms;Metabolic pathways;Carbon metabolism;Pyruvate metabolism	bja:bll6469	64.15
geneset000010728	K00016	L-lactate dehydrogenase	Metabolic pathways;Propanoate metabolism;Biosynthesis of secondary metabolites;Cysteine and methionine metabolism;Microbial metabolism in diverse environments;Pyruvate metabolism;Glycolysis / Gluconeogenesis;Biosynthesis of antibiotics	cac:CA_C0267	37.78
geneset000010761	K11681	helicase SWR1	--	pgu:PGUG_00422	63.41
geneset000011020	K17065	dynamin 1-like protein	Mitophagy - yeast	sla:SERLADRAFT_451791	80
geneset000011210	K14802	phospholipid-transporting ATPase	--	sre:PTSG_00182	60.66
geneset000011594	K01968	3-methylcrotonyl-CoA carboxylase alpha subunit	Metabolic pathways;Valine, leucine and isoleucine degradation	abe:ARB_06921	67.5
geneset000011776	K06115	spectrin beta	--	mbr:MONBRDRAFT_23028	56.6
geneset000012172	K02975	small subunit ribosomal protein S25e	Ribosome	aaf:AURANDRAFT_59049	48.96
geneset000012650	K01835	phosphoglucomutase	Biosynthesis of secondary metabolites;Glycolysis / Gluconeogenesis;Purine metabolism;Galactose metabolism;Starch and sucrose metabolism;Biosynthesis of antibiotics;Pentose phosphate pathway;Metabolic pathways;Amino sugar and nucleotide sugar metabolism	mlr:MELLADRAFT_47141	50
geneset000012850	K02934	large subunit ribosomal protein L6e	Ribosome	tms:TREMEDRAFT_57243	56.29
geneset000013122	K10408	dynein heavy chain, axonemal	--	gtt:GUITHDRAFT_67315	66.13
geneset000013165	K11021	insecticidal toxin complex protein TccC	--	ppuu:PputUW4_01929	39.72
geneset000013817	K13963	serpin B	--	dly:Dehly_1197	49.21
geneset000014434	K03035	26S proteasome regulatory subunit N5	Proteasome	dfa:DFA_07919	58.06
geneset000014687	K04688	ribosomal protein S6 kinase beta	--	mbr:MONBRDRAFT_13470	72.92
geneset000015304	K00106	xanthine dehydrogenase/oxidase	Peroxisome;Metabolic pathways;Biosynthesis of secondary metabolites;Purine metabolism;Caffeine metabolism	maw:MAC_05768	54.55
geneset000015645	K16911	ATP-dependent RNA helicase DDX21	Biosynthesis of secondary metabolites	tet:TTHERM_00105060	55.42
geneset000015646	K16911	ATP-dependent RNA helicase DDX21	Biosynthesis of secondary metabolites	sre:PTSG_07169	37.17
geneset000015665	K08272	calcium binding protein 39	--	sre:PTSG_07302	75
geneset000015968	K01968	3-methylcrotonyl-CoA carboxylase alpha subunit	Metabolic pathways;Valine, leucine and isoleucine degradation	acan:ACA1_052250	54.79
geneset000016116	K14376	poly(A) polymerase	mRNA surveillance pathway	mlr:MELLADRAFT_38417	60
geneset000016240	K11665	DNA helicase INO80	--	acan:ACA1_173170	84.85
geneset000016343	K19951	TBC1 domain family member 8/9	--	sre:PTSG_11761	68.92
geneset000016356	K07516	3-hydroxyacyl-CoA dehydrogenase	Metabolic pathways;Carbon metabolism;Butanoate metabolism;Benzoate degradation;Fatty acid metabolism;Fatty acid degradation;Microbial metabolism in diverse environments	mmr:Mmar10_2653	42.86
geneset000016871	K04392	Ras-related C3 botulinum toxin substrate 1	Phagosome	mbr:MONBRDRAFT_34510	47.97
geneset000016985	K14290	exportin-1	RNA transport;Ribosome biogenesis in eukaryotes	adl:AURDEDRAFT_145424	72.92
geneset000016986	K14290	exportin-1	Ribosome biogenesis in eukaryotes;RNA transport	ehx:EMIHUDRAFT_464769	76.19
geneset000017153	K02974	small subunit ribosomal protein S24e	Ribosome	ddi:DDB_G0275473	65.45
geneset000017252	K07293	tyrosine-protein phosphatase non-receptor type 11	--	sre:PTSG_00947	66.15
geneset000018033	K08798	MAP/microtubule affinity-regulating kinase	--	mbr:MONBRDRAFT_34468	46.02
geneset000018054	K00726	alpha-1,3-mannosyl-glycoprotein beta-1,2-N-acetylglucosaminyltransferase	Metabolic pathways;N-Glycan biosynthesis	mbr:MONBRDRAFT_28515	53.56
geneset000018417	K08892	fyn-related kinase	--	sre:PTSG_10481	68.52
geneset000019223	K12815	pre-mRNA-splicing factor ATP-dependent RNA helicase DHX38/PRP16	Spliceosome	wse:WALSEDRAFT_43717	63.64
geneset000019655	K04373	ribosomal protein S6 kinase alpha-1/2/3/6	--	mbr:MONBRDRAFT_7694	88.24
geneset000019751	K17301	coatomer subunit beta	--	sre:PTSG_00644	74.29
geneset000019770	K01251	adenosylhomocysteinase	Cysteine and methionine metabolism;Metabolic pathways	sre:PTSG_01184	38.97
geneset000020567	K10846	DNA excision repair protein ERCC-5	Nucleotide excision repair	nhe:NECHADRAFT_65808	44.59
geneset000020875	K14729	multifunctional beta-oxidation protein	--	pno:SNOG_13654	73.17
geneset000021050	K00710	polypeptide N-acetylgalactosaminyltransferase	Metabolic pathways	mbr:MONBRDRAFT_23972	64.29
geneset000021492	K04393	cell division control protein 42	Endocytosis	mbr:MONBRDRAFT_33406	49.04
geneset000021589	K11412	NAD-dependent deacetylase sirtuin 2	--	acan:ACA1_064900	55.56
geneset000021943	K11644	paired amphipathic helix protein Sin3a	Mitophagy - yeast	cthr:CTHT_0054930	58.46
geneset000022120	K08675	Lon-like ATP-dependent protease	--	pgr:PGTG_13980	73.17
geneset000022151	K05643	ATP-binding cassette, subfamily A (ABC1), member 3	ABC transporters	psoj:PHYSODRAFT_562706	37.33
geneset000023151	K07025	putative hydrolase of the HAD superfamily	--	ppm:PPSC2_13710	35.84
geneset000023256	K14427	solute carrier family 12 (potassium/chloride transporter), member 4/5/6	--	spar:SPRG_13397	51.06
geneset000023257	K14427	solute carrier family 12 (potassium/chloride transporter), member 4/5/6	--	sre:PTSG_01311	48.98
geneset000023467	K03236	translation initiation factor 1A	RNA transport	aje:HCAG_03229	76.19
geneset000023628	K12852	116 kDa U5 small nuclear ribonucleoprotein component	Spliceosome	sre:PTSG_02762	65.71
geneset000023668	K01958	pyruvate carboxylase	Metabolic pathways;Biosynthesis of amino acids;Pyruvate metabolism;Microbial metabolism in diverse environments;Citrate cycle (TCA cycle);Carbon metabolism	hhy:Halhy_1567	69.64
geneset000023763	K00627	pyruvate dehydrogenase E2 component (dihydrolipoamide acetyltransferase)	Metabolic pathways;Pyruvate metabolism;Citrate cycle (TCA cycle);Biosynthesis of antibiotics;Carbon metabolism;Glycolysis / Gluconeogenesis;Biosynthesis of secondary metabolites	mtm:MYCTH_2080603	72.97
geneset000023950	K01265	methionyl aminopeptidase	--	ehx:EMIHUDRAFT_427101	75.32
geneset000024039	K00121	S-(hydroxymethyl)glutathione dehydrogenase / alcohol dehydrogenase	Naphthalene degradation;Microbial metabolism in diverse environments;Chloroalkane and chloroalkene degradation;Carbon metabolism;Biosynthesis of antibiotics;Degradation of aromatic compounds;Metabolic pathways;Biosynthesis of secondary metabolites;Fatty acid degradation;Methane metabolism;Tyrosine metabolism;Glycolysis / Gluconeogenesis	psal:PSLF89_732	55.77
geneset000024079	K01689	enolase	Biosynthesis of amino acids;Glycolysis / Gluconeogenesis;Biosynthesis of antibiotics;RNA degradation;Carbon metabolism;Biosynthesis of secondary metabolites;Microbial metabolism in diverse environments;Metabolic pathways;Methane metabolism	swd:Swoo_3350	87.8
geneset000024130	K01530	phospholipid-translocating ATPase	--	dsq:DICSQDRAFT_181552	47.83
geneset000024335	K03872	transcription elongation factor B, polypeptide 1	Ubiquitin mediated proteolysis	acan:ACA1_064500	49.23
geneset000024984	K10415	dynein intermediate chain, cytosolic	Phagosome	mbr:MONBRDRAFT_15003	52.08
geneset000025098	K09489	heat shock 70kDa protein 4	--	acan:ACA1_320840	51.81
geneset000025201	K20471	coatomer subunit delta	--	sre:PTSG_09483	82.02
geneset000025203	K20471	coatomer subunit delta	--	mbr:MONBRDRAFT_36961	70.73
geneset000025567	K04079	molecular chaperone HtpG	Protein processing in endoplasmic reticulum	beq:BEWA_019520	62.5
geneset000025739	K02870	large subunit ribosomal protein L12e	Ribosome	ela:UCREL1_10832	84.06
geneset000025975	K09553	stress-induced-phosphoprotein 1	--	pfp:PFL1_03678	46.47
geneset000026110	K11434	type I protein arginine methyltransferase	--	mgl:MGL_0210	54.32
geneset000026597	K04409	p21-activated kinase 1	--	sre:PTSG_01477	60.87
geneset000026798	K10414	dynein heavy chain 2, cytosolic	Phagosome	sre:PTSG_08094	91.43
geneset000026850	K02957	small subunit ribosomal protein S15Ae	Ribosome	gtt:GUITHDRAFT_152496	56.69
geneset000027000	K02991	small subunit ribosomal protein S6e	Ribosome	tmn:UCRPA7_5130	61.54
geneset000027336	K00355	NAD(P)H dehydrogenase (quinone)	Biosynthesis of secondary metabolites;Ubiquinone and other terpenoid-quinone biosynthesis	mop:Mesop_2797	61.11
geneset000027584	K02984	small subunit ribosomal protein S3Ae	Ribosome	pco:PHACADRAFT_250267	68.97
geneset000027631	K07748	sterol-4alpha-carboxylate 3-dehydrogenase (decarboxylating)	Steroid biosynthesis;Metabolic pathways;Biosynthesis of antibiotics	yli:YALI0C22165g	55.1
geneset000027699	K10356	myosin I	--	sre:PTSG_04553	73.53
geneset000027991	K02332	DNA polymerase gamma 1	Metabolic pathways;Mitophagy - yeast	cot:CORT_0F03460	63.51
geneset000028028	K03456	serine/threonine-protein phosphatase 2A regulatory subunit A	Meiosis - yeast;Cell cycle - yeast;mRNA surveillance pathway	cput:CONPUDRAFT_148764	73.17
geneset000028029	K03456	serine/threonine-protein phosphatase 2A regulatory subunit A	mRNA surveillance pathway	dfa:DFA_03639	56.86
geneset000028033	K10532	heparan-alpha-glucosaminide N-acetyltransferase	Glycosaminoglycan degradation;Metabolic pathways	dfa:DFA_08785	40.68
geneset000028255	K18764	nocturnin	--	gtt:GUITHDRAFT_143708	36.62
geneset000028292	K12856	pre-mRNA-processing factor 8	Spliceosome	bbo:BBOV_IV007790	84
geneset000029426	K04361	epidermal growth factor receptor	Endocytosis	sre:PTSG_04263	51.92
geneset000029505	K03037	26S proteasome regulatory subunit N7	Proteasome	lbc:LACBIDRAFT_299976	75.56
geneset000029820	K05868	cyclin B	--	mbr:MONBRDRAFT_8459	37.29
geneset000029997	K10454	kelch-like protein 17 (actinfilin)	--	ehx:EMIHUDRAFT_358503	40.26
geneset000030047	K01689	enolase	Carbon metabolism;Biosynthesis of amino acids;Metabolic pathways;Biosynthesis of secondary metabolites;Glycolysis / Gluconeogenesis;RNA degradation;Biosynthesis of antibiotics	gtt:GUITHDRAFT_86064	72.73
geneset000030806	K02498	HemY protein	--	ata:AWN88_18150	68.22
geneset000031024	K10277	lysine-specific demethylase 8	--	acan:ACA1_289680	65.45
geneset000031400	K11088	small nuclear ribonucleoprotein D3	Spliceosome	ddi:DDB_G0273003	69.77
geneset000031621	K06114	spectrin alpha	--	sre:PTSG_09540	49.41
geneset000031879	K00485	dimethylaniline monooxygenase (N-oxide forming)	--	fgr:FGSG_02327	50.94
geneset000032659	K02677	classical protein kinase C alpha type	Phosphatidylinositol signaling system	sre:PTSG_06585	60.78
geneset000032740	K10589	ubiquitin-protein ligase E3 C	Ubiquitin mediated proteolysis	gtt:GUITHDRAFT_121825	55.38
geneset000033194	K00135	succinate-semialdehyde dehydrogenase / glutarate-semialdehyde dehydrogenase	Butanoate metabolism;Alanine, aspartate and glutamate metabolism;Nicotinate and nicotinamide metabolism;Tyrosine metabolism;Metabolic pathways;Lysine degradation	ncr:NCU00936	59.62
geneset000034338	K17263	cullin-associated NEDD8-dissociated protein 1	--	acan:ACA1_141950	65.57
geneset000034664	K12581	CCR4-NOT transcription complex subunit 7/8	RNA degradation	acan:ACA1_378890	72.06
geneset000034918	K10752	histone-binding protein RBBP4	--	mbr:MONBRDRAFT_22764	69.05
geneset000034951	K10408	dynein heavy chain, axonemal	--	spar:SPRG_20887	54.67
geneset000034964	K17686	Cu+-exporting ATPase	--	bse:Bsel_1840	74.24
geneset000035736	K00025	malate dehydrogenase	Citrate cycle (TCA cycle);Pyruvate metabolism;Biosynthesis of antibiotics;Carbon metabolism;Biosynthesis of secondary metabolites;Metabolic pathways;Cysteine and methionine metabolism;Glyoxylate and dicarboxylate metabolism	sre:PTSG_02165	46.38
geneset000036816	K10413	dynein heavy chain 1, cytosolic	Phagosome	dsq:DICSQDRAFT_182524	76.92
geneset000037291	K13103	tuftelin-interacting protein 11	--	aaf:AURANDRAFT_71975	40.91
geneset000037407	K12874	intron-binding protein aquarius	Spliceosome	mgr:MGG_06395	63.79
geneset000037551	K05757	actin related protein 2/3 complex, subunit 1A/1B	Endocytosis	mbr:MONBRDRAFT_35994	70.71
geneset000037623	K01580	glutamate decarboxylase	Biosynthesis of secondary metabolites;Metabolic pathways;Butanoate metabolism;Taurine and hypotaurine metabolism;Alanine, aspartate and glutamate metabolism;beta-Alanine metabolism	npa:UCRNP2_938	73.33
geneset000037708	K14802	phospholipid-transporting ATPase	--	mbr:MONBRDRAFT_32498	62.86
geneset000038100	K10408	dynein heavy chain, axonemal	--	mbr:MONBRDRAFT_39292	54.88
geneset000038828	K01409	N6-L-threonylcarbamoyladenine synthase	--	bid:Bind_0006	46.51
geneset000039169	K02183	calmodulin	Phosphatidylinositol signaling system	acan:ACA1_366720	51.92
geneset000039654	K20643	Rho GTPase-activating protein RGD1	--	dsq:DICSQDRAFT_65144	43.9
geneset000039803	K10408	dynein heavy chain, axonemal	--	ptm:GSPATT00027532001	67.74
geneset000040193	K12668	oligosaccharyltransferase complex subunit epsilon	Protein processing in endoplasmic reticulum;Metabolic pathways;N-Glycan biosynthesis;Various types of N-glycan biosynthesis	ztr:MYCGRDRAFT_86073	53.42
geneset000040560	K05643	ATP-binding cassette, subfamily A (ABC1), member 3	ABC transporters	mbr:MONBRDRAFT_16047	46.43
geneset000040766	K15837	G-protein signaling modulator 2	--	mbr:MONBRDRAFT_39276	61.64
geneset000040904	K01581	ornithine decarboxylase	Glutathione metabolism;Biosynthesis of antibiotics;Arginine and proline metabolism;Metabolic pathways;Biosynthesis of secondary metabolites	tbr:Tb11.01.5300	64.1
geneset000040974	K01897	long-chain acyl-CoA synthetase	Peroxisome;Fatty acid degradation;Fatty acid biosynthesis;Metabolic pathways;Fatty acid metabolism	spar:SPRG_00908	61.11
geneset000040998	K02646	regulatory protein PHO2	Cell cycle - yeast	tdl:TDEL_0G02680	44.29
geneset000041209	K08150	MFS transporter, SP family, solute carrier family 2 (myo-inositol transporter), member 13	--	psoj:PHYSODRAFT_477576	61.02
geneset000041289	K14565	nucleolar protein 58	Ribosome biogenesis in eukaryotes	ehx:EMIHUDRAFT_75659	80.56
geneset000041422	K01835	phosphoglucomutase	Biosynthesis of secondary metabolites;Metabolic pathways;Amino sugar and nucleotide sugar metabolism;Biosynthesis of antibiotics;Starch and sucrose metabolism;Pentose phosphate pathway;Galactose metabolism;Glycolysis / Gluconeogenesis;Purine metabolism	sre:PTSG_01381	64.29
geneset000041433	K10408	dynein heavy chain, axonemal	--	sre:PTSG_01256	62.75
geneset000041602	K01341	kexin	--	scm:SCHCODRAFT_65424	45.1
geneset000041617	K01183	chitinase	Metabolic pathways;Amino sugar and nucleotide sugar metabolism	csg:Cylst_1072	48.21
geneset000041944	K03018	DNA-directed RNA polymerase III subunit RPC1	Metabolic pathways;RNA polymerase;Purine metabolism;Pyrimidine metabolism	dfa:DFA_04629	85.11
geneset000042032	K01648	ATP citrate (pro-S)-lyase	Metabolic pathways;Biosynthesis of antibiotics;Biosynthesis of secondary metabolites;Citrate cycle (TCA cycle)	spo:SPBC1703.07	90
geneset000042065	K05692	actin beta/gamma 1	Phagosome	gtt:GUITHDRAFT_166560	87.5
geneset000042280	K03083	glycogen synthase kinase 3 beta	--	spar:SPRG_04645	51.47
geneset000042305	K14776	ATP-dependent RNA helicase DDX10/DBP4	--	mbr:MONBRDRAFT_16806	82.54
geneset000042643	K13775	citronellol/citronellal dehydrogenase	Geraniol degradation	mfu:LILAB_09865	73.53
geneset000043068	K10355	actin, other eukaryote	--	acan:ACA1_219820	92.75
geneset000043082	K14724	solute carrier family 9 (sodium/hydrogen exchanger), member 8	--	sre:PTSG_07291	49.09
geneset000043291	K01623	fructose-bisphosphate aldolase, class I	Biosynthesis of secondary metabolites;Biosynthesis of amino acids;Microbial metabolism in diverse environments;Methane metabolism;Biosynthesis of antibiotics;Metabolic pathways;Carbon metabolism;Pentose phosphate pathway;Fructose and mannose metabolism;Glycolysis / Gluconeogenesis	ngl:RG1141_CH29510	67.57
geneset000043757	K06185	ATP-binding cassette, subfamily F, member 2	--	sre:PTSG_00881	53.06
geneset000044991	K06188	aquaporin Z	--	yro:CH64_3871	41.38
geneset000045227	K16197	14-3-3 protein beta/theta/zeta	--	sre:PTSG_05862	65.42
geneset000045853	K01520	dUTP pyrophosphatase	Metabolic pathways;Pyrimidine metabolism	rdn:HMPREF0733_11766	45.6
geneset000045919	K04429	thousand and one amino acid protein kinase	--	ehx:EMIHUDRAFT_459127	50
geneset000046137	K16944	septin 7	--	pfp:PFL1_01166	54.29
geneset000046231	K10408	dynein heavy chain, axonemal	--	sre:PTSG_09935	72.41
geneset000046351	K01793	heparosan-N-sulfate-glucuronate 5-epimerase	Metabolic pathways	lao:AOX59_11990	44.98
geneset000046413	K02987	small subunit ribosomal protein S4e	Ribosome	scm:SCHCODRAFT_76052	41.98
geneset000046594	K10408	dynein heavy chain, axonemal	--	sre:PTSG_09910	71.43
geneset000046654	K10408	dynein heavy chain, axonemal	--	mbr:MONBRDRAFT_39235	94.12
geneset000046709	K03859	phosphatidylinositol glycan, class C	Glycosylphosphatidylinositol (GPI)-anchor biosynthesis;Metabolic pathways	dpp:DICPUDRAFT_9137	36.04
geneset000047141	K07190	phosphorylase kinase alpha/beta subunit	--	pseu:Pse7367_1012	64.81
geneset000047173	K04646	clathrin heavy chain	Endocytosis	mbr:MONBRDRAFT_19294	69.23
geneset000047607	K04630	guanine nucleotide-binding protein G(i) subunit alpha	--	npa:UCRNP2_10131	64.1
geneset000047699	K03021	DNA-directed RNA polymerase III subunit RPC2	Pyrimidine metabolism;Purine metabolism;Metabolic pathways;RNA polymerase	tms:TREMEDRAFT_29095	84.51
geneset000047705	K02866	large subunit ribosomal protein L10e	Ribosome	ela:UCREL1_5712	55.36
geneset000048003	K01392	thimet oligopeptidase	--	sre:PTSG_13259	52.27
geneset000048024	K01530	phospholipid-translocating ATPase	--	tva:TVAG_499250	44.44
geneset000049586	K01530	phospholipid-translocating ATPase	--	mbr:MONBRDRAFT_23245	65
geneset000049779	K20224	importin-9	--	acan:ACA1_184290	50
geneset000050293	K07767	katanin p60 ATPase-containing subunit A1	--	mbr:MONBRDRAFT_28429	91.18
geneset000051391	K14548	U3 small nucleolar RNA-associated protein 4	Ribosome biogenesis in eukaryotes	mrr:Moror_194	38.03
geneset000051577	K04958	inositol 1,4,5-triphosphate receptor type 1	Phosphatidylinositol signaling system	sre:PTSG_07655	69.64
geneset000052349	K14689	solute carrier family 30 (zinc transporter), member 2	--	dfa:DFA_10459	32.52
geneset000052634	K10408	dynein heavy chain, axonemal	--	spar:SPRG_05408	71.43
geneset000053008	K08066	nuclear transcription factor Y, gamma	--	acan:ACA1_063640	78.26
geneset000053093	K15109	solute carrier family 25 (mitochondrial carnitine/acylcarnitine transporter), member 20/29	--	adl:AURDEDRAFT_109662	47.54
geneset000053229	K01188	beta-glucosidase	Starch and sucrose metabolism;Biosynthesis of secondary metabolites;Metabolic pathways;Cyanoamino acid metabolism	ani:AN0812.2	50.77
geneset000053354	K18995	ATP-dependent RNA helicase DHX29	--	ttt:THITE_2111015	35.86
geneset000053619	K13131	ATP-dependent RNA helicase DDX20	RNA transport	acan:ACA1_193240	54.55
geneset000053706	K10752	histone-binding protein RBBP4	--	spar:SPRG_10379	71.43
geneset000054107	K01737	6-pyruvoyltetrahydropterin/6-carboxytetrahydropterin synthase	Folate biosynthesis;Metabolic pathways	acan:ACA1_071710	64.58
geneset000054141	K04630	guanine nucleotide-binding protein G(i) subunit alpha	--	tml:GSTUM_00011064001	54.84
geneset000054243	K06271	talin	--	sre:PTSG_01204	58.62
geneset000054514	K02964	small subunit ribosomal protein S18e	Ribosome	mbr:MONBRDRAFT_37988	56.35
geneset000054619	K12820	pre-mRNA-splicing factor ATP-dependent RNA helicase DHX15/PRP43	Spliceosome	cnb:CNBF0920	81.13
geneset000054620	K11251	histone H2A	--	pbe:PB300144.00.0	92.59
geneset000054820	K03135	transcription initiation factor TFIID subunit 11	Basal transcription factors	ddi:DDB_G0278843	42.34
geneset000054874	K08798	MAP/microtubule affinity-regulating kinase	--	mbr:MONBRDRAFT_34468	49
geneset000055171	K14538	nuclear GTP-binding protein	Ribosome biogenesis in eukaryotes	dfa:DFA_07217	68.18
geneset000055553	K07375	tubulin beta	Phagosome	mbr:MONBRDRAFT_44314	95.04
geneset000055890	K09569	FK506-binding protein 2	--	ngd:NGA_0194100	71.05
geneset000056325	K16599	tubulin polyglutamylase TTLL1	--	tet:TTHERM_00136210	70.73
geneset000057258	K08838	serine/threonine-protein kinase 24/25/MST4	--	mbr:MONBRDRAFT_37090	80
geneset000057262	K17218	sulfide:quinone oxidoreductase	Sulfur metabolism	btm:MC28_G052	63.49
geneset000057609	K15074	BTB/POZ domain-containing adapter for CUL3-mediated RhoA degradation protein	--	ehx:EMIHUDRAFT_70477	56
geneset000057815	K01647	citrate synthase	Citrate cycle (TCA cycle);Biosynthesis of amino acids;Metabolic pathways;Carbon metabolism;2-Oxocarboxylic acid metabolism;Glyoxylate and dicarboxylate metabolism;Biosynthesis of antibiotics;Biosynthesis of secondary metabolites	afm:AFUA_5G04230	80
geneset000058035	K04564	superoxide dismutase, Fe-Mn family	Peroxisome	pfp:PFL1_01750	63.64
geneset000058252	K05677	ATP-binding cassette, subfamily D (ALD), member 3	Peroxisome;ABC transporters	psoj:PHYSODRAFT_333467	69.77
geneset000058301	K13482	xanthine dehydrogenase large subunit	Metabolic pathways;Microbial metabolism in diverse environments;Purine metabolism	psf:PSE_3181	58.93
geneset000058740	K17778	mitochondrial import inner membrane translocase subunit TIM10	--	tml:GSTUM_00005081001	40.85
geneset000058926	K13912	deleted in malignant brain tumors 1 protein	--	aaf:AURANDRAFT_31907	56.14
geneset000058947	K10408	dynein heavy chain, axonemal	--	sre:PTSG_03676	66.67
geneset000059134	K00688	glycogen phosphorylase	Biosynthesis of secondary metabolites;Starch and sucrose metabolism;Metabolic pathways	sre:PTSG_08531	74.51
geneset000059358	K07901	Ras-related protein Rab-8A	Endocytosis	mbr:MONBRDRAFT_34573	83.33
geneset000059518	K08736	DNA mismatch repair protein MSH3	Mismatch repair	ncr:NCU08115	67.14
geneset000059816	K01958	pyruvate carboxylase	Biosynthesis of amino acids;Pyruvate metabolism;Carbon metabolism;Citrate cycle (TCA cycle);Metabolic pathways	mbr:MONBRDRAFT_10371	68.33
geneset000060045	K00102	D-lactate dehydrogenase (cytochrome)	Pyruvate metabolism	azc:AZC_1415	43.96
geneset000060622	K03002	DNA-directed RNA polymerase I subunit RPA2	Purine metabolism;RNA polymerase;Pyrimidine metabolism;Metabolic pathways	acan:ACA1_125550	75.76
geneset000062128	K00627	pyruvate dehydrogenase E2 component (dihydrolipoamide acetyltransferase)	Biosynthesis of antibiotics;Biosynthesis of secondary metabolites;Pyruvate metabolism;Metabolic pathways;Glycolysis / Gluconeogenesis;Carbon metabolism;Citrate cycle (TCA cycle)	uma:UMAG_00594	70.27
geneset000062200	K10842	CDK-activating kinase assembly factor MAT1	Nucleotide excision repair;Basal transcription factors	afv:AFLA_110530	50.94
geneset000062371	K13421	uridine monophosphate synthetase	Pyrimidine metabolism;Metabolic pathways	dfa:DFA_07991	46.48
geneset000062895	K02866	large subunit ribosomal protein L10e	Ribosome	ldo:LDBPK_040750	44.05
geneset000062980	K19584	protein kinase X	--	acan:ACA1_095580	57.89
geneset000063020	K10408	dynein heavy chain, axonemal	--	sre:PTSG_02320	56.52
geneset000063164	K00710	polypeptide N-acetylgalactosaminyltransferase	Metabolic pathways	sre:PTSG_02538	58.39
geneset000063276	K06174	ATP-binding cassette, sub-family E, member 1	--	dpp:DICPUDRAFT_97974	68
geneset000063345	K05642	ATP-binding cassette, subfamily A (ABC1), member 2	ABC transporters	mbr:MONBRDRAFT_37002	60.42
geneset000064083	K03386	peroxiredoxin (alkyl hydroperoxide reductase subunit C)	--	ddi:DDB_G0274859	76.92
geneset000064261	K10608	tripartite motif-containing protein 37	Ubiquitin mediated proteolysis	ptm:GSPATT00021059001	61.82
geneset000064694	K01530	phospholipid-translocating ATPase	--	ani:AN6614.2	72.09
geneset000064845	K16938	septin 3/9/12	--	fme:FOMMEDRAFT_21037	68.89
geneset000064880	K00616	transaldolase	Biosynthesis of amino acids;Biosynthesis of antibiotics;Biosynthesis of secondary metabolites;Metabolic pathways;Pentose phosphate pathway;Carbon metabolism	tet:TTHERM_00043910	71.43
geneset000065575	K02870	large subunit ribosomal protein L12e	Ribosome	wic:J056_004324	60.38
geneset000065771	K05038	solute carrier family 6 (neurotransmitter transporter, amino acid) member 5/7/9/14	--	gtt:GUITHDRAFT_141512	46.58
geneset000065804	K17260	actin-related protein 2	--	mbr:MONBRDRAFT_35254	74.14
geneset000065826	K14326	regulator of nonsense transcripts 1	mRNA surveillance pathway;RNA transport	spar:SPRG_12522	88.46
geneset000066083	K05853	Ca2+ transporting ATPase, sarcoplasmic/endoplasmic reticulum	--	mbr:MONBRDRAFT_7291	83.33
geneset000066104	K03010	DNA-directed RNA polymerase II subunit RPB2	Purine metabolism;RNA polymerase;Metabolic pathways;Pyrimidine metabolism	ddi:DDB_G0288257	72.73
geneset000066212	K04456	RAC serine/threonine-protein kinase	--	sre:PTSG_11435	75
geneset000066544	K09529	DnaJ homolog subfamily C member 9	--	ttt:THITE_2109941	37.82
geneset000066690	K17943	pumilio RNA-binding family	--	acan:ACA1_182530	72.73
geneset000066928	K18663	activating signal cointegrator complex subunit 3	--	sre:PTSG_01759	67.69
geneset000067006	K09565	peptidyl-prolyl isomerase F (cyclophilin D)	--	sre:PTSG_01472	75
geneset000067426	K08827	serine/threonine-protein kinase PRP4	--	spar:SPRG_07451	49.15
geneset000067724	K13148	integrator complex subunit 11	--	dfa:DFA_01385	56.16
geneset000068060	K02957	small subunit ribosomal protein S15Ae	Ribosome	ngr:NAEGRDRAFT_80585	68.54
geneset000068401	K02028	polar amino acid transport system ATP-binding protein	--	kpe:KPK_1154	83.87
geneset000068777	K12856	pre-mRNA-processing factor 8	Spliceosome	pif:PITG_10969	92.86
geneset000070325	K02324	DNA polymerase epsilon subunit 1	Nucleotide excision repair;Purine metabolism;Pyrimidine metabolism;Base excision repair;DNA replication;Metabolic pathways	sla:SERLADRAFT_363759	77.14
geneset000070372	K14293	importin subunit beta-1	RNA transport	pgr:PGTG_07233	37.76
geneset000070494	K20280	trafficking protein particle complex subunit 5	--	gtt:GUITHDRAFT_84916	44.62
geneset000070661	K14617	LMBR1 domain-containing protein 1	--	mbr:MONBRDRAFT_22684	50
geneset000070874	K17256	insulin-like growth factor-binding protein complex acid labile subunit	--	gtt:GUITHDRAFT_107493	34.78
geneset000071439	K02937	large subunit ribosomal protein L7e	Ribosome	mbr:MONBRDRAFT_12901	70.59
geneset000072021	K02985	small subunit ribosomal protein S3e	Ribosome	scm:SCHCODRAFT_84144	40.59
geneset000072133	K16569	gamma-tubulin complex component 2	--	spar:SPRG_05354	50.85
geneset000072194	K04536	guanine nucleotide-binding protein G(I)/G(S)/G(T) subunit beta-1	MAPK signaling pathway - yeast	mlr:MELLADRAFT_76428	77.08
geneset000072358	K00031	isocitrate dehydrogenase	Carbon metabolism;Citrate cycle (TCA cycle);Glutathione metabolism;2-Oxocarboxylic acid metabolism;Biosynthesis of antibiotics;Biosynthesis of amino acids;Biosynthesis of secondary metabolites;Metabolic pathways;Microbial metabolism in diverse environments	chu:CHU_1228	61.82
geneset000073211	K01007	pyruvate, water dikinase	Methane metabolism;Metabolic pathways;Pyruvate metabolism;Carbon metabolism;Microbial metabolism in diverse environments;Carbon fixation pathways in prokaryotes	mru:mru_1897	100
geneset000073446	K02984	small subunit ribosomal protein S3Ae	Ribosome	pif:PITG_11766	67.19
geneset000073511	K03136	transcription initiation factor TFIIE subunit alpha	Basal transcription factors	dsq:DICSQDRAFT_112614	30.43
geneset000073531	K14006	protein transport protein SEC23	Protein processing in endoplasmic reticulum	mbr:MONBRDRAFT_34958	67.44
geneset000073757	K01520	dUTP pyrophosphatase	Metabolic pathways;Pyrimidine metabolism	dth:DICTH_0673	42.64
geneset000073876	K00311	electron-transferring-flavoprotein dehydrogenase	--	hdn:Hden_2871	92.11
geneset000074061	K11367	chromodomain-helicase-DNA-binding protein 1	--	mgl:MGL_1580	60.87
geneset000074373	K04079	molecular chaperone HtpG	Protein processing in endoplasmic reticulum	mbr:MONBRDRAFT_20370	94.87
geneset000074407	K10752	histone-binding protein RBBP4	--	sre:PTSG_11931	66.67
geneset000074494	K08798	MAP/microtubule affinity-regulating kinase	--	ddi:DDB_G0292304	50
geneset000074913	K18207	protein O-mannose beta-1,4-N-acetylglucosaminyltransferase	--	sre:PTSG_12894	37.5
geneset000074953	K02937	large subunit ribosomal protein L7e	Ribosome	mbr:MONBRDRAFT_12901	61.97
geneset000074981	K00710	polypeptide N-acetylgalactosaminyltransferase	Metabolic pathways	sre:PTSG_05400	64.15
geneset000075042	K04409	p21-activated kinase 1	--	sre:PTSG_01477	78.95
geneset000075941	K02912	large subunit ribosomal protein L32e	Ribosome	gtr:GLOTRDRAFT_53261	68.97
geneset000076400	K01674	carbonic anhydrase	Nitrogen metabolism	dar:Daro_3922	56.1
geneset000076445	K00457	4-hydroxyphenylpyruvate dioxygenase	Phenylalanine metabolism;Ubiquinone and other terpenoid-quinone biosynthesis;Tyrosine metabolism;Metabolic pathways	tet:TTHERM_00678260	52.81
geneset000076491	K20299	vacuolar protein sorting-associated protein 53	--	sre:PTSG_07909	82.05
geneset000076549	K02974	small subunit ribosomal protein S24e	Ribosome	sre:PTSG_02250	63.86
geneset000076665	K12872	pre-mRNA-splicing factor RBM22/SLT11	Spliceosome	afm:AFUA_4G03640	42.37
geneset000076886	K07943	ADP-ribosylation factor-like protein 2	--	mbr:MONBRDRAFT_8937	60.87
geneset000077047	K12820	pre-mRNA-splicing factor ATP-dependent RNA helicase DHX15/PRP43	Spliceosome	pgr:PGTG_08245	46.97
geneset000077184	K00088	IMP dehydrogenase	Biosynthesis of secondary metabolites;Metabolic pathways;Purine metabolism	dpp:DICPUDRAFT_94457	64.79
geneset000077389	K06911	uncharacterized protein	--	cput:CONPUDRAFT_98098	64.86
geneset000079466	K14802	phospholipid-transporting ATPase	--	dfa:DFA_10674	70.97
geneset000079594	K10609	cullin 4	Ubiquitin mediated proteolysis;Nucleotide excision repair	acan:ACA1_069430	63.41
geneset000079752	K12879	THO complex subunit 2	Spliceosome;RNA transport	gtt:GUITHDRAFT_122469	36.29
geneset000080013	K04498	E1A/CREB-binding protein	--	sre:PTSG_00169	49.46
geneset000080067	K14376	poly(A) polymerase	mRNA surveillance pathway	ddi:DDB_G0288259	67.5
geneset000080742	K10408	dynein heavy chain, axonemal	--	sre:PTSG_10214	76.27
geneset000080771	K02937	large subunit ribosomal protein L7e	Ribosome	spar:SPRG_10244	77.05
geneset000080895	K08850	aurora kinase, other	--	kla:KLLA0B02332g	36.25
geneset000081312	K10355	actin, other eukaryote	--	ddi:DDB_G0289533	50
geneset000081798	K03232	elongation factor 1-beta	--	mtm:MYCTH_2309018	42.98
geneset000081827	K19656	intraflagellar transport protein 122	--	gtt:GUITHDRAFT_120235	77.78
geneset000081987	K18441	cytohesin	Endocytosis	mbr:MONBRDRAFT_32629	61.82
geneset000082009	K07203	serine/threonine-protein kinase mTOR	Mitophagy - yeast	spo:SPBC216.07c	58.67
geneset000082528	K14864	tRNA (cytidine32/guanosine34-2'-O)-methyltransferase	--	mbr:MONBRDRAFT_26852	66.92
geneset000082877	K07151	dolichyl-diphosphooligosaccharide--protein glycosyltransferase	Protein processing in endoplasmic reticulum;N-Glycan biosynthesis;Metabolic pathways	sre:PTSG_08042	78.79
geneset000082934	K08956	AFG3 family protein	--	sre:PTSG_09695	44.96
geneset000083058	K01533	Cu2+-exporting ATPase	--	cau:Caur_0978	70.27
geneset000083457	K10357	myosin V	--	sre:PTSG_01196	67.35
geneset000083967	K14005	protein transport protein SEC31	Protein processing in endoplasmic reticulum	nhe:NECHADRAFT_68119	55.32
geneset000084478	K11251	histone H2A	--	pbe:PB300144.00.0	96
geneset000084773	K01835	phosphoglucomutase	Starch and sucrose metabolism;Purine metabolism;Amino sugar and nucleotide sugar metabolism;Pentose phosphate pathway;Glycolysis / Gluconeogenesis;Biosynthesis of secondary metabolites;Biosynthesis of antibiotics;Metabolic pathways;Galactose metabolism	cot:CORT_0A00340	62.35
geneset000084986	K08052	neurofibromin 1	--	tml:GSTUM_00006700001	31.25
geneset000084991	K00927	phosphoglycerate kinase	Carbon metabolism;Metabolic pathways;Biosynthesis of secondary metabolites;Biosynthesis of amino acids;Glycolysis / Gluconeogenesis;Biosynthesis of antibiotics	psoj:PHYSODRAFT_355963	73.44
geneset000085209	K02891	large subunit ribosomal protein L22e	Ribosome	spar:SPRG_07329	55.56
geneset000085543	K16197	14-3-3 protein beta/theta/zeta	--	mbr:MONBRDRAFT_38193	67.69
geneset000086104	K10414	dynein heavy chain 2, cytosolic	Phagosome	aaf:AURANDRAFT_72791	78.72
geneset000086224	K02437	glycine cleavage system H protein	Metabolic pathways;Biosynthesis of antibiotics;Glycine, serine and threonine metabolism;Glyoxylate and dicarboxylate metabolism;Biosynthesis of secondary metabolites	fgu:SD28_06465	47.83
geneset000086430	K01137	N-acetylglucosamine-6-sulfatase	Metabolic pathways;Glycosaminoglycan degradation	sre:PTSG_12796	73.77
geneset000087156	K02973	small subunit ribosomal protein S23e	Ribosome	pif:PITG_12947	56.86
geneset000087186	K05309	microsomal prostaglandin-E synthase 2	Metabolic pathways;Arachidonic acid metabolism	ngr:NAEGRDRAFT_29414	65.38
geneset000087971	K01539	sodium/potassium-transporting ATPase subunit alpha	--	sre:PTSG_05228	100
geneset000088778	K12734	peptidyl-prolyl cis-trans isomerase-like 3	--	sre:PTSG_03391	67.92
geneset000089011	K16848	Ras GTPase-activating-like protein IQGAP1	--	sre:PTSG_00372	60.38
geneset000089174	K00666	fatty-acyl-CoA synthase	--	sch:Sphch_2538	73.33
geneset000089212	K05850	Ca2+ transporting ATPase, plasma membrane	--	sre:PTSG_03619	79.71
geneset000089577	K17260	actin-related protein 2	--	sre:PTSG_12696	60
geneset000090068	K09458	3-oxoacyl-[acyl-carrier-protein] synthase II [EC:2.3.1.179]	Metabolic pathways;Fatty acid biosynthesis;Biotin metabolism;Fatty acid metabolism	pfj:MYCFIDRAFT_152395	54.72
geneset000090069	K09458	3-oxoacyl-[acyl-carrier-protein] synthase II [EC:2.3.1.179]	Metabolic pathways;Biotin metabolism;Fatty acid metabolism;Fatty acid biosynthesis	bbe:BBR47_36230	55.1
geneset000091492	K04362	fibroblast growth factor receptor 1	--	sre:PTSG_07321	58.7
geneset000091569	K00311	electron-transferring-flavoprotein dehydrogenase	--	zmb:ZZ6_0148	72
geneset000092032	K02978	small subunit ribosomal protein S27e	Ribosome	pgr:PGTG_18190	72.09
geneset000092070	K00752	hyaluronan synthase	--	pfj:MYCFIDRAFT_126498	37.42
geneset000092455	K03234	elongation factor 2	--	sre:PTSG_10759	66.67
geneset000092510	K08892	fyn-related kinase	--	sre:PTSG_10481	72.73
geneset000092515	K12232	E3 ubiquitin-protein ligase HECTD2	--	mlr:MELLADRAFT_46507	66.67
geneset000093270	K03231	elongation factor 1-alpha	RNA transport	acan:ACA1_138040	56.81
geneset000093912	K11338	RuvB-like protein 2	--	spar:SPRG_12082	68.24
geneset000094172	K06636	structural maintenance of chromosome 1	Meiosis - yeast;Cell cycle - yeast	ero:EROM_040890	77.78
geneset000094521	K05857	phosphatidylinositol phospholipase C, delta	Inositol phosphate metabolism;Phosphatidylinositol signaling system;Metabolic pathways	ngr:NAEGRDRAFT_1225	56.52
geneset000094870	K12261	2-hydroxyacyl-CoA lyase 1	Peroxisome	acan:ACA1_369090	47.27
geneset000095069	K15074	BTB/POZ domain-containing adapter for CUL3-mediated RhoA degradation protein	--	sre:PTSG_06683	50
geneset000095177	K06269	serine/threonine-protein phosphatase PP1 catalytic subunit	mRNA surveillance pathway;Meiosis - yeast	ago:AGOS_AFR166C	95.06
geneset000095470	K01231	alpha-mannosidase II	Metabolic pathways;N-Glycan biosynthesis	sre:PTSG_07075	53.66
geneset000096313	K01596	phosphoenolpyruvate carboxykinase (GTP)	Citrate cycle (TCA cycle);Biosynthesis of antibiotics;Glycolysis / Gluconeogenesis;Pyruvate metabolism;Microbial metabolism in diverse environments;Biosynthesis of secondary metabolites;Metabolic pathways	clp:CPK_ORF00257	59.57
geneset000096938	K04079	molecular chaperone HtpG	Protein processing in endoplasmic reticulum	mbr:MONBRDRAFT_20370	55.07
geneset000097795	K10408	dynein heavy chain, axonemal	--	sre:PTSG_02320	65.12
geneset000098036	K12260	sulfiredoxin	--	dfa:DFA_09143	53.03
geneset000098187	K11251	histone H2A	--	pbe:PB300144.00.0	99.2
geneset000098741	K00326	cytochrome-b5 reductase	Amino sugar and nucleotide sugar metabolism	psoj:PHYSODRAFT_285766	71.43
geneset000098970	K01527	nascent polypeptide-associated complex subunit beta	--	aaf:AURANDRAFT_59495	51.9
geneset000099010	K12196	vacuolar protein-sorting-associated protein 4	Endocytosis	dpp:DICPUDRAFT_46137	54.35
geneset000099500	K08827	serine/threonine-protein kinase PRP4	--	npa:UCRNP2_6979	74
geneset000099721	K02327	DNA polymerase delta subunit 1	Mismatch repair;Metabolic pathways;Homologous recombination;DNA replication;Pyrimidine metabolism;Base excision repair;Purine metabolism;Nucleotide excision repair	sre:PTSG_06200	70.31
geneset000099722	K02327	DNA polymerase delta subunit 1	Mismatch repair;Metabolic pathways;Homologous recombination;DNA replication;Pyrimidine metabolism;Base excision repair;Purine metabolism;Nucleotide excision repair	sre:PTSG_06200	63.27
geneset000099793	K10357	myosin V	--	sre:PTSG_01196	51.11
geneset000099867	K02936	large subunit ribosomal protein L7Ae	Ribosome	mlr:MELLADRAFT_51012	45.07
geneset000100174	K14716	solute carrier family 39 (zinc transporter), member 10	--	mbr:MONBRDRAFT_15239	53.62
geneset000100956	K18655	ATP-dependent RNA helicase DDX19/DBP5	--	erc:Ecym_5488	46.99
geneset000100989	K01648	ATP citrate (pro-S)-lyase	Citrate cycle (TCA cycle);Metabolic pathways;Biosynthesis of secondary metabolites;Biosynthesis of antibiotics	bor:COCMIDRAFT_82484	74.07
geneset000101734	K00944	nucleoside-triphosphate--adenylate kinase	Biosynthesis of secondary metabolites;Purine metabolism;Biosynthesis of antibiotics	pti:PHATRDRAFT_13789	41.92
geneset000101774	K11434	type I protein arginine methyltransferase	--	mlr:MELLADRAFT_109436	78.18
geneset000101990	K12625	U6 snRNA-associated Sm-like protein LSm6	Spliceosome;RNA degradation	gtt:GUITHDRAFT_157136	77.78
geneset000102337	K13523	lysophosphatidic acid acyltransferase / lysophosphatidylinositol acyltransferase	Biosynthesis of secondary metabolites;Glycerophospholipid metabolism;Metabolic pathways;Glycerolipid metabolism	mbr:MONBRDRAFT_32290	41.51
geneset000102522	K16746	Bardet-Biedl syndrome 1 protein	--	spar:SPRG_10692	42
geneset000103016	K00962	polyribonucleotide nucleotidyltransferase	Purine metabolism;Pyrimidine metabolism;RNA degradation	magq:MGMAQ_3924	39.84
geneset000103322	K10359	myosin VII	--	sre:PTSG_01118	62.26
geneset000103469	K01464	dihydropyrimidinase	Pyrimidine metabolism;Pantothenate and CoA biosynthesis;beta-Alanine metabolism;Metabolic pathways	dfa:DFA_05991	60
geneset000103581	K11884	RNA-binding protein PNO1	--	ani:AN5785.2	63.27
geneset000104097	K12160	small ubiquitin-related modifier	RNA transport	sre:PTSG_00713	53.93
geneset000104165	K05762	radixin	--	sre:PTSG_04779	74.19
geneset000104644	K13912	deleted in malignant brain tumors 1 protein	--	gtt:GUITHDRAFT_120794	47.12
geneset000104659	K03833	selenocysteine-specific elongation factor	--	acan:ACA1_226700	44.86
geneset000104755	K15001	cytochrome P450 family 4	--	sre:PTSG_10799	65
geneset000104879	K13126	polyadenylate-binding protein	mRNA surveillance pathway;RNA degradation;RNA transport	dha:DEHA2G12474g	59.43
geneset000105379	K01880	glycyl-tRNA synthetase	Aminoacyl-tRNA biosynthesis	npa:UCRNP2_6751	65.12
geneset000105415	K00273	D-amino-acid oxidase	Penicillin and cephalosporin biosynthesis;Arginine and proline metabolism;D-Arginine and D-ornithine metabolism;Biosynthesis of antibiotics;Metabolic pathways;Glycine, serine and threonine metabolism	rrd:RradSPS_2517	43.62
geneset000106391	K01464	dihydropyrimidinase	beta-Alanine metabolism;Metabolic pathways;Pyrimidine metabolism;Pantothenate and CoA biosynthesis	acan:ACA1_059520	53.23
geneset000106538	K06188	aquaporin Z	--	pcm:AY601_1357	47.17
geneset000106603	K12666	oligosaccharyltransferase complex subunit alpha (ribophorin I)	N-Glycan biosynthesis;Metabolic pathways;Protein processing in endoplasmic reticulum	ngr:NAEGRDRAFT_78171	47.76
geneset000106993	K00939	adenylate kinase	Biosynthesis of antibiotics;Purine metabolism;Biosynthesis of secondary metabolites;Metabolic pathways	mbr:MONBRDRAFT_34135	64.18
geneset000108696	K00294	1-pyrroline-5-carboxylate dehydrogenase	Arginine and proline metabolism;Metabolic pathways;Alanine, aspartate and glutamate metabolism	cih:ATE47_09935	66.67
geneset000108718	K00288	methylenetetrahydrofolate dehydrogenase (NADP+) / methenyltetrahydrofolate cyclohydrolase / formyltetrahydrofolate synthetase	Metabolic pathways;One carbon pool by folate	cap:CLDAP_24240	63.25
geneset000108847	K15454	tRNA pseudouridine synthase 9	--	afm:AFUA_2G16360	51.72
geneset000108913	K01490	AMP deaminase	Biosynthesis of antibiotics;Metabolic pathways;Purine metabolism;Biosynthesis of secondary metabolites	pbl:PAAG_01768	64
geneset000108945	K17262	tubulin-folding cofactor B	--	cci:CC1G_09878	64.86
geneset000109515	K12737	peptidyl-prolyl cis-trans isomerase SDCCAG10	--	mtm:MYCTH_2312184	74.51
geneset000109602	K02148	V-type H+-transporting ATPase subunit C	Phagosome;Oxidative phosphorylation;Metabolic pathways	dfa:DFA_08546	37.69
geneset000110271	K01934	5-formyltetrahydrofolate cyclo-ligase	Metabolic pathways;One carbon pool by folate	pmic:NW74_03195	51.47
geneset000111070	K00710	polypeptide N-acetylgalactosaminyltransferase	Metabolic pathways	sre:PTSG_02538	55.16
geneset000111322	K13171	serine/arginine repetitive matrix protein 1	RNA transport;mRNA surveillance pathway	sre:PTSG_01801	59.18
geneset000111780	K02677	classical protein kinase C alpha type	Phosphatidylinositol signaling system;Mitophagy - yeast;MAPK signaling pathway - yeast	adl:AURDEDRAFT_115756	44.44
geneset000111846	K10408	dynein heavy chain, axonemal	--	mbr:MONBRDRAFT_8849	69.7
geneset000112819	K18442	brefeldin A-inhibited guanine nucleotide-exchange protein	Endocytosis	sre:PTSG_08231	74.07
geneset000113285	K18310	beta-citrylglutamate/N-acetylaspartylglutamate synthase	Alanine, aspartate and glutamate metabolism;Metabolic pathways	srw:TUE45_pSRc_0607	46.38
geneset000113546	K02953	small subunit ribosomal protein S13e	Ribosome	tmn:UCRPA7_4034	67.97
geneset000113670	K08956	AFG3 family protein	--	cput:CONPUDRAFT_46099	66.67
geneset000113689	K15013	long-chain-fatty-acid--CoA ligase ACSBG	Fatty acid metabolism;Fatty acid biosynthesis;Fatty acid degradation;Metabolic pathways	mbr:MONBRDRAFT_38583	65.52
geneset000113745	K00900	6-phosphofructo-2-kinase	Fructose and mannose metabolism	afv:AFLA_022220	40.51
geneset000114181	K13758	retinal rod rhodopsin-sensitive cGMP 3',5'-cyclic phosphodiesterase subunit delta	Purine metabolism	sre:PTSG_01010	77.78
geneset000114441	K11367	chromodomain-helicase-DNA-binding protein 1	--	mbr:MONBRDRAFT_689	77.78
geneset000114781	K01280	tripeptidyl-peptidase II	--	pti:PHATRDRAFT_26948	61.7
geneset000114814	K01915	glutamine synthetase	Arginine biosynthesis;Glyoxylate and dicarboxylate metabolism;Alanine, aspartate and glutamate metabolism;Metabolic pathways;Biosynthesis of amino acids;Nitrogen metabolism	pif:PITG_14180	61.03
geneset000114815	K01915	glutamine synthetase	Biosynthesis of amino acids;Nitrogen metabolism;Metabolic pathways;Alanine, aspartate and glutamate metabolism;Glyoxylate and dicarboxylate metabolism;Arginine biosynthesis	cmt:CCM_08119	58.57
geneset000114934	K14437	chromodomain-helicase-DNA-binding protein 7	--	pif:PITG_10083	63.04
geneset000115110	K14564	nucleolar protein 56	Ribosome biogenesis in eukaryotes	gtt:GUITHDRAFT_74893	68.42
geneset000116064	K00769	xanthine phosphoribosyltransferase	Purine metabolism;Biosynthesis of secondary metabolites;Metabolic pathways	ili:K734_04455	57.76
geneset000116065	K03784	purine-nucleoside phosphorylase	Pyrimidine metabolism;Nicotinate and nicotinamide metabolism;Purine metabolism;Metabolic pathways;Biosynthesis of secondary metabolites	psy:PCNPT3_10980	71.86
geneset000116066	K01839	phosphopentomutase	Pentose phosphate pathway;Purine metabolism	gsn:YC6258_01003	66.47
geneset000116226	K11339	mortality factor 4-like protein 1	--	cnb:CNBF2740	42.62
geneset000116238	K07182	CBS domain-containing protein	--	pmy:Pmen_4543	74.26
geneset000116297	K02048	sulfate transport system substrate-binding protein	Sulfur metabolism;ABC transporters	att:AMQ28_09675	92.62
geneset000116380	K01969	3-methylcrotonyl-CoA carboxylase beta subunit	Valine, leucine and isoleucine degradation;Metabolic pathways	sbb:Sbal175_1522	85.92
geneset000116399	K01619	deoxyribose-phosphate aldolase	Pentose phosphate pathway	sre:PTSG_04752	75.47
geneset000116437	K09922	uncharacterized protein	--	att:AMQ28_08170	87.5
geneset000116454	K10356	myosin I	--	mbr:MONBRDRAFT_29200	37.29
geneset000116517	K18786	cellobionic acid phosphorylase	--	mgr:MGG_06545	62.18
geneset000116561	K07001	NTE family protein	--	att:AMQ28_04020	79.2
geneset000116903	K00569	thiopurine S-methyltransferase	--	maq:Maqu_3055	41.59
geneset000116904	K04774	serine protease SohB	--	cps:CPS_1193	58.48
geneset000116913	K00154	coniferyl-aldehyde dehydrogenase	--	ajo:RZ95_14635	88.35
geneset000116932	K07032	uncharacterized protein	--	bbh:BN112_2161	46.92
geneset000116934	K01270	dipeptidase D	Metabolic pathways;Glutathione metabolism	sbb:Sbal175_3325	90
geneset000116941	K01270	dipeptidase D	Metabolic pathways;Glutathione metabolism	sbb:Sbal175_3325	90
geneset000117063	K03762	MFS transporter, MHS family, proline/betaine transporter	--	pmos:O165_005225	97.18
geneset000117141	K03284	magnesium transporter	--	hel:HELO_1429	37.12
geneset000117142	K06213	magnesium transporter	--	mah:MEALZ_4000	49.54
geneset000117143	K05844	ribosomal protein S6--L-glutamate ligase	--	tol:TOL_2462	80
geneset000117167	K20455	2-methylcitrate dehydratase (2-methyl-trans-aconitate forming)	Propanoate metabolism	pfo:Pfl01_1766	98.28
geneset000117228	K00574	cyclopropane-fatty-acyl-phospholipid synthase	--	ajo:RZ95_13145	78.46
geneset000117325	K00945	CMP/dCMP kinase	Metabolic pathways;Pyrimidine metabolism	acc:BDGL_000961	77.22
geneset000117326	K03641	TolB protein	--	att:AMQ28_03140	85.88
geneset000117346	K16506	protocadherin Fat 1/2/3	--	sre:PTSG_11235	32.23
geneset000117486	K00937	polyphosphate kinase	RNA degradation;Oxidative phosphorylation	aci:ACIAD1062	94.58
geneset000117513	K03325	arsenite transporter, ACR3 family	--	alt:ambt_01900	78.27
geneset000117514	K03892	ArsR family transcriptional regulator	--	shn:Shewana3_0532	64.04
geneset000117515	K09167	uncharacterized protein	--	kge:TQ33_0042	43.86
geneset000117516	K08981	putative membrane protein	--	sfr:Sfri_0940	24.64
geneset000117741	K00997	holo-[acyl-carrier protein] synthase [EC:2.7.8.7]	Pantothenate and CoA biosynthesis	cml:BN424_590	69.57
geneset000117754	K00525	ribonucleoside-diphosphate reductase alpha chain	Metabolic pathways;Pyrimidine metabolism;Purine metabolism	eam:EAMY_2347	96.79
geneset000117836	K10408	dynein heavy chain, axonemal	--	psoj:PHYSODRAFT_473768	78.48
geneset000117871	K01816	hydroxypyruvate isomerase	Glyoxylate and dicarboxylate metabolism;Metabolic pathways	lal:AT746_00165	63.06
geneset000117933	K10004	glutamate/aspartate transport system ATP-binding protein	ABC transporters;Two-component system	att:AMQ28_11860	89.43
geneset000117934	K10002	glutamate/aspartate transport system permease protein	Two-component system;ABC transporters	aei:AOY20_00930	91.53
geneset000117937	K10249	elongation of very long chain fatty acids protein 4	Fatty acid elongation;Biosynthesis of secondary metabolites	sre:PTSG_05847	60.98
geneset000117966	K02470	DNA gyrase subunit B	--	epr:EPYR_03952	89.55
geneset000118006	K04095	cell filamentation protein	--	ppr:PBPRB0928	51.39
geneset000118099	K00991	2-C-methyl-D-erythritol 4-phosphate cytidylyltransferase	Terpenoid backbone biosynthesis;Biosynthesis of antibiotics;Biosynthesis of secondary metabolites;Metabolic pathways	vej:VEJY3_13205	59.41
geneset000118100	K01770	2-C-methyl-D-erythritol 2,4-cyclodiphosphate synthase	Biosynthesis of antibiotics;Terpenoid backbone biosynthesis;Biosynthesis of secondary metabolites;Metabolic pathways	mpc:Mar181_2603	79.25
geneset000118458	K21025	multidomain signaling protein FimX	--	att:AMQ28_02665	51.64
geneset000118460	K02901	large subunit ribosomal protein L27e	Ribosome	cthr:CTHT_0002720	43.85
geneset000118489	K09136	ribosomal protein S12 methylthiotransferase accessory factor	--	pfo:Pfl01_2710	93.86
geneset000118536	K08798	MAP/microtubule affinity-regulating kinase	--	acan:ACA1_051860	42.75
geneset000118632	K11720	lipopolysaccharide export system permease protein	ABC transporters	sdn:Sden_0873	61.48
geneset000118813	K03880	NADH-ubiquinone oxidoreductase chain 3	Oxidative phosphorylation;Metabolic pathways	cci:CC1G_22012	77.42
geneset000118885	K01436	amidohydrolase	--	acd:AOLE_04380	82.86
geneset000118904	K09790	uncharacterized protein	--	adi:B5T_00924	58.88
geneset000118906	K07178	RIO kinase 1	--	shp:Sput200_0636	75.27
geneset000119185	K03547	exonuclease SbcD	--	aci:ACIAD0917	82.26
geneset000119454	K07318	adenine-specific DNA-methyltransferase	--	ajo:RZ95_15860	96.77
geneset000119455	K11752	diaminohydroxyphosphoribosylaminopyrimidine deaminase / 5-amino-6-(5-phosphoribosylamino)uracil reductase	Metabolic pathways;Biosynthesis of secondary metabolites;Quorum sensing;Riboflavin metabolism	ajo:RZ95_15865	81.67
geneset000119510	K00631	glycerol-3-phosphate O-acyltransferase	Metabolic pathways;Glycerolipid metabolism;Biosynthesis of secondary metabolites;Glycerophospholipid metabolism	att:AMQ28_00555	86.24
geneset000119529	K17989	L-serine/L-threonine ammonia-lyase	Biosynthesis of secondary metabolites;Cysteine and methionine metabolism;Glycine, serine and threonine metabolism;Metabolic pathways;Valine, leucine and isoleucine biosynthesis;Biosynthesis of amino acids;Carbon metabolism;Biosynthesis of antibiotics	tau:Tola_1497	77.23
geneset000119725	K07014	uncharacterized protein	--	pseo:OM33_11445	49.63
geneset000119726	K09904	uncharacterized protein	--	pseo:OM33_11440	55.07
geneset000119727	K06899	nucleoid-associated protein	--	pha:PSHAa1817	49.55
geneset000119730	K01439	succinyl-diaminopimelate desuccinylase	Lysine biosynthesis;Microbial metabolism in diverse environments;Metabolic pathways;Biosynthesis of amino acids	oce:GU3_08460	71.39
geneset000119733	K09899	uncharacterized protein	--	ahd:AI20_14790	48.53
geneset000119735	K01142	exodeoxyribonuclease III	Base excision repair	slo:Shew_2262	69.66
geneset000119736	K07043	uncharacterized protein	--	pia:PI2015_1809	32
geneset000119738	K01619	deoxyribose-phosphate aldolase	Pentose phosphate pathway	prr:AT705_13425	44.35
geneset000119741	K09858	SEC-C motif domain protein	--	prr:AT705_04945	45.1
geneset000119792	K01784	UDP-glucose 4-epimerase	Amino sugar and nucleotide sugar metabolism;Metabolic pathways;Galactose metabolism	aci:ACIAD1891	89.39
geneset000119793	K07235	tRNA 2-thiouridine synthesizing protein D	Sulfur relay system	att:AMQ28_00345	80.33
geneset000119804	K01868	threonyl-tRNA synthetase	Aminoacyl-tRNA biosynthesis	ctc:CTC_02286	72.5
geneset000119867	K07404	6-phosphogluconolactonase	Pentose phosphate pathway;Microbial metabolism in diverse environments;Metabolic pathways;Biosynthesis of antibiotics;Biosynthesis of secondary metabolites;Carbon metabolism	pfs:PFLU_4256	75
geneset000119883	K03406	methyl-accepting chemotaxis protein	Two-component system;Bacterial chemotaxis	lal:AT746_03755	50.07
geneset000119978	K18828	tRNA(fMet)-specific endonuclease VapC	--	cja:CJA_3607	79.55
geneset000119979	K18829	antitoxin VapB	--	cja:CJA_3608	67.53
geneset000119980	K03664	SsrA-binding protein	--	pphe:PP2015_1319	73.24
geneset000120172	K01278	dipeptidyl-peptidase 4	--	pha:PSHAb0005	49.52
geneset000120173	K01278	dipeptidyl-peptidase 4	--	ptn:PTRA_b0005	73.15
geneset000120214	K02519	translation initiation factor IF-2	--	psi:S70_12170	88.39
geneset000120222	K01749	hydroxymethylbilane synthase	Porphyrin and chlorophyll metabolism;Metabolic pathways;Biosynthesis of secondary metabolites	att:AMQ28_09310	96.27
geneset000120229	K01129	dGTPase	Purine metabolism	att:AMQ28_03095	95.73
geneset000120328	K07160	UPF0271 protein	--	pphe:PP2015_3438	62.92
geneset000120332	K00824	D-alanine transaminase	Arginine and proline metabolism;Phenylalanine metabolism;D-Arginine and D-ornithine metabolism;Lysine degradation;D-Alanine metabolism;Metabolic pathways	pat:Patl_4024	57.54
geneset000120333	K03406	methyl-accepting chemotaxis protein	Two-component system;Bacterial chemotaxis	sbp:Sbal223_0921	57.86
geneset000120334	K07148	uncharacterized protein	--	swp:swp_0275	28.61
geneset000120500	K17700	RAP1 GTPase activating protein 1	--	acan:ACA1_387100	48.21
geneset000120527	K09808	lipoprotein-releasing system permease protein	ABC transporters	att:AMQ28_03235	95.6
geneset000120531	K04082	molecular chaperone HscB	--	att:AMQ28_14065	94.34
geneset000120571	K01637	isocitrate lyase	Carbon metabolism;Microbial metabolism in diverse environments;Biosynthesis of secondary metabolites;Metabolic pathways;Glyoxylate and dicarboxylate metabolism	aei:AOY20_08230	99.46
geneset000120602	K01644	citrate lyase subunit beta / citryl-CoA lyase	Two-component system	aei:AOY20_13430	59.7
geneset000120667	K09497	T-complex protein 1 subunit epsilon	--	acan:ACA1_292900	75
geneset000120675	K00930	acetylglutamate kinase	Biosynthesis of secondary metabolites;Arginine biosynthesis;Metabolic pathways;2-Oxocarboxylic acid metabolism;Biosynthesis of antibiotics;Biosynthesis of amino acids	ajo:RZ95_13385	96.83
geneset000120710	K06148	ATP-binding cassette, subfamily C, bacterial	--	sib:SIR_0889	63.76
geneset000120717	K01188	beta-glucosidase	Cyanoamino acid metabolism;Biosynthesis of secondary metabolites;Metabolic pathways;Starch and sucrose metabolism	tps:THAPSDRAFT_28413	32.28
geneset000121006	K01955	carbamoyl-phosphate synthase large subunit	Metabolic pathways;Alanine, aspartate and glutamate metabolism;Pyrimidine metabolism	aei:AOY20_00245	98.31
geneset000121194	K01816	hydroxypyruvate isomerase	Glyoxylate and dicarboxylate metabolism;Metabolic pathways	lal:AT746_00165	80.42
geneset000121275	K03642	rare lipoprotein A	--	cyt:cce_3687	54.64
geneset000121400	K02778	PTS system, glucose-specific IIB component	Glycolysis / Gluconeogenesis;Amino sugar and nucleotide sugar metabolism;Phosphotransferase system (PTS)	ebi:EbC_16630	94.35
geneset000121678	K20522	LAS seventeen-binding protein 1/2	--	sce:YPR154W	52.83
geneset000121840	K11720	lipopolysaccharide export system permease protein	ABC transporters	att:AMQ28_06815	90.91
geneset000121870	K09800	translocation and assembly module TamB	--	vpa:VP0308	48.79
geneset000121871	K08676	tricorn protease	--	rdp:RD2015_3171	52.83
geneset000122007	K01251	adenosylhomocysteinase	Metabolic pathways;Cysteine and methionine metabolism	aei:AOY20_13305	94.2
geneset000122218	K02386	flagella basal body P-ring formation protein FlgA	Flagellar assembly	vpa:VPA0263	35.62
geneset000122219	K02387	flagellar basal-body rod protein FlgB	Flagellar assembly	pia:PI2015_0867	66.13
geneset000122220	K02388	flagellar basal-body rod protein FlgC	Flagellar assembly	pia:PI2015_0868	74.64
geneset000122221	K02389	flagellar basal-body rod modification protein FlgD	Flagellar assembly	pia:PI2015_0869	54.43
geneset000122241	K06966	uncharacterized protein	--	pbw:D172_019700	79.31
geneset000122242	K01146	protein Xni	--	com:CMT41_12045	41.04
geneset000122245	K00030	isocitrate dehydrogenase (NAD+)	2-Oxocarboxylic acid metabolism;Carbon metabolism;Biosynthesis of antibiotics;Metabolic pathways;Citrate cycle (TCA cycle);Biosynthesis of secondary metabolites;Microbial metabolism in diverse environments;Biosynthesis of amino acids	com:CMT41_12055	79.7
geneset000122246	K00799	glutathione S-transferase	Glutathione metabolism	pol:Bpro_0243	55.45
geneset000122247	K06968	23S rRNA (cytidine2498-2'-O)-methyltransferase	--	psi:S70_14950	59.04
geneset000122249	K07020	uncharacterized protein	--	hcs:FF32_02150	52.38
geneset000122291	K18138	multidrug efflux pump	--	cja:CJA_1474	86.93
geneset000122292	K03585	membrane fusion protein, multidrug efflux system	--	pia:PI2015_3417	71.13
geneset000122293	K02495	oxygen-independent coproporphyrinogen III oxidase	Metabolic pathways;Porphyrin and chlorophyll metabolism;Biosynthesis of secondary metabolites	ili:K734_00950	61.86
geneset000122294	K08303	putative protease	--	ili:K734_00905	65.21
geneset000122296	K01485	cytosine deaminase	Arginine and proline metabolism;Pyrimidine metabolism;Metabolic pathways	cja:CJA_0327	82.88
geneset000122299	K19000	Rho-binding antiterminator	--	mmt:Metme_2932	45.12
geneset000122386	K00337	NADH-quinone oxidoreductase subunit H	Oxidative phosphorylation;Metabolic pathways	ajo:RZ95_03810	91.67
geneset000122613	K00134	glyceraldehyde 3-phosphate dehydrogenase	Biosynthesis of amino acids;Microbial metabolism in diverse environments;Biosynthesis of antibiotics;Glycolysis / Gluconeogenesis;Metabolic pathways;Biosynthesis of secondary metabolites;Carbon metabolism	saga:M5M_16345	83.93
geneset000122615	K03325	arsenite transporter, ACR3 family	--	alt:ambt_01900	78.27
geneset000122616	K03892	ArsR family transcriptional regulator	--	shn:Shewana3_0532	63.16
geneset000122617	K09167	uncharacterized protein	--	kge:TQ33_0042	37.5
geneset000122618	K08981	putative membrane protein	--	sfr:Sfri_0940	23.94
geneset000122619	K02012	iron(III) transport system substrate-binding protein	ABC transporters	lal:AT746_12245	64.05
geneset000122620	K02011	iron(III) transport system permease protein	ABC transporters	gag:Glaag_2732	63.43
geneset000122621	K02010	iron(III) transport system ATP-binding protein	ABC transporters	mej:Q7A_3042	56.98
geneset000122662	K06189	magnesium and cobalt transporter	--	ajo:RZ95_15100	92.26
geneset000122703	K00029	malate dehydrogenase (oxaloacetate-decarboxylating)(NADP+)	Metabolic pathways;Microbial metabolism in diverse environments;Carbon metabolism;Pyruvate metabolism	ajo:RZ95_11120	91.51
geneset000122845	K13122	protein FRG1	--	sre:PTSG_01137	55.77
geneset000123034	K03977	GTPase	--	aci:ACIAD0565	92.92
geneset000123043	K01381	saccharopepsin	--	cthr:CTHT_0016370	44.78
geneset000123076	K11021	insecticidal toxin complex protein TccC	--	ppuu:PputUW4_01929	38.62
geneset000123097	K07789	multidrug efflux pump	Two-component system	eta:ETA_27720	88.29
geneset000123156	K06923	uncharacterized protein	--	att:AMQ28_02155	81.36
geneset000123166	K11737	D-serine/D-alanine/glycine transporter	--	ebi:EbC_15680	90.45
geneset000123241	K02909	large subunit ribosomal protein L31	Ribosome	att:AMQ28_10010	84.52
geneset000123274	K01610	phosphoenolpyruvate carboxykinase (ATP)	Biosynthesis of antibiotics;Metabolic pathways;Glycolysis / Gluconeogenesis;Biosynthesis of secondary metabolites;Pyruvate metabolism;Carbon metabolism;Citrate cycle (TCA cycle);Microbial metabolism in diverse environments	fpr:FP2_13680	92.73
geneset000123403	K01572	oxaloacetate decarboxylase, beta subunit	Metabolic pathways;Pyruvate metabolism	fpa:FPR_24540	76.67
geneset000123404	K05835	threonine efflux protein	--	ajo:RZ95_07315	87.65
geneset000123405	K07113	UPF0716 protein FxsA	--	ajo:RZ95_07310	84
geneset000123503	K19707	sigma-B regulation protein RsbQ	--	gps:C427_0776	62
geneset000123521	K02650	type IV pilus assembly protein PilA	Two-component system	neu:NE1308	70
geneset000123624	K02518	translation initiation factor IF-1	--	abaa:IX88_04400	100
geneset000123682	K00134	glyceraldehyde 3-phosphate dehydrogenase	Carbon metabolism;Biosynthesis of amino acids;Biosynthesis of secondary metabolites;Glycolysis / Gluconeogenesis;Metabolic pathways;Microbial metabolism in diverse environments;Biosynthesis of antibiotics	att:AMQ28_02850	93.7
geneset000123818	K03283	heat shock 70kDa protein 1/8	Spliceosome;Protein processing in endoplasmic reticulum;Endocytosis	spar:SPRG_00068	50.77
geneset000123837	K00833	adenosylmethionine---8-amino-7-oxononanoate aminotransferase	Biotin metabolism;Metabolic pathways	ajo:RZ95_03585	83.33
geneset000123838	K00652	8-amino-7-oxononanoate synthase	Biotin metabolism;Metabolic pathways	att:AMQ28_04850	86.36
geneset000124001	K01752	L-serine dehydratase	Biosynthesis of antibiotics;Carbon metabolism;Cysteine and methionine metabolism;Metabolic pathways;Glycine, serine and threonine metabolism;Biosynthesis of secondary metabolites;Biosynthesis of amino acids	pseo:OM33_09310	63.11
geneset000124096	K19804	lipopolysaccharide assembly protein B	--	ege:EM595_1943	100
geneset000124097	K08992	lipopolysaccharide assembly protein A	--	epr:EPYR_01815	85.9
geneset000124142	K02986	small subunit ribosomal protein S4	Ribosome	att:AMQ28_10305	93.18
geneset000124143	K03040	DNA-directed RNA polymerase subunit alpha	RNA polymerase;Pyrimidine metabolism;Purine metabolism;Metabolic pathways	att:AMQ28_10310	98.83
geneset000124237	K17256	insulin-like growth factor-binding protein complex acid labile subunit	--	gtt:GUITHDRAFT_107493	30.16
geneset000124245	K17570	hydrocephalus-inducing protein	--	spar:SPRG_10008	41.79
geneset000124254	K02529	LacI family transcriptional regulator	--	sfr:Sfri_1314	74.56
geneset000124256	K00836	diaminobutyrate-2-oxoglutarate transaminase	Microbial metabolism in diverse environments;2-Oxocarboxylic acid metabolism;Metabolic pathways;Biosynthesis of amino acids;Glycine, serine and threonine metabolism	att:AMQ28_02805	99.05
geneset000124318	K01886	glutaminyl-tRNA synthetase	Aminoacyl-tRNA biosynthesis;Metabolic pathways	abaa:IX88_13075	92.09
geneset000124356	K07836	Ras-related protein Rap-1B	--	sre:PTSG_11774	88.55
geneset000124383	K00799	glutathione S-transferase	Glutathione metabolism	att:AMQ28_13390	86.62
geneset000124402	K13912	deleted in malignant brain tumors 1 protein	--	aaf:AURANDRAFT_31907	44.05
geneset000124515	K02314	replicative DNA helicase	DNA replication	aei:AOY20_13130	99.26
geneset000124555	K07165	transmembrane sensor	--	pfo:Pfl01_0930	82.11
geneset000124625	K02014	iron complex outermembrane recepter protein	--	pat:Patl_1938	77.14
geneset000124703	K02540	DNA replication licensing factor MCM2	DNA replication;Meiosis - yeast;Cell cycle - yeast	mtm:MYCTH_2302775	57.53
geneset000124736	K01870	isoleucyl-tRNA synthetase	Aminoacyl-tRNA biosynthesis	att:AMQ28_08245	92.89
geneset000124950	K06189	magnesium and cobalt transporter	--	pseo:OM33_09110	62.96
geneset000125228	K05365	penicillin-binding protein 1B	Peptidoglycan biosynthesis	att:AMQ28_02515	68.18
geneset000125233	K00134	glyceraldehyde 3-phosphate dehydrogenase	Biosynthesis of amino acids;Microbial metabolism in diverse environments;Biosynthesis of antibiotics;Glycolysis / Gluconeogenesis;Metabolic pathways;Biosynthesis of secondary metabolites;Carbon metabolism	saga:M5M_16345	82.14
geneset000125274	K02837	peptide chain release factor 3	--	shw:Sputw3181_1184	81.25
geneset000125275	K01887	arginyl-tRNA synthetase	Aminoacyl-tRNA biosynthesis	pseo:OM33_14645	69.66
geneset000125276	K00275	pyridoxamine 5'-phosphate oxidase	Microbial metabolism in diverse environments;Vitamin B6 metabolism;Metabolic pathways	pha:PSHAa0658	67.92
geneset000125277	K03424	TatD DNase family protein	--	vtu:IX91_12230	47.15
geneset000125279	K01079	phosphoserine phosphatase	Methane metabolism;Glycine, serine and threonine metabolism;Carbon metabolism;Microbial metabolism in diverse environments;Metabolic pathways;Biosynthesis of antibiotics;Biosynthesis of amino acids	mvs:MVIS_3796	69.63
geneset000125418	K03406	methyl-accepting chemotaxis protein	Two-component system;Bacterial chemotaxis	shp:Sput200_2860	71.72
geneset000125421	K21029	molybdopterin-synthase adenylyltransferase	--	pphe:PP2015_2972	49.36
geneset000125422	K14153	hydroxymethylpyrimidine kinase / phosphomethylpyrimidine kinase / thiamine-phosphate diphosphorylase	Metabolic pathways;Thiamine metabolism	lal:AT746_14820	43.86
geneset000125426	K10112	multiple sugar transport system ATP-binding protein	ABC transporters	ral:Rumal_2190	86.6
geneset000125544	K01682	aconitate hydratase 2 / 2-methylisocitrate dehydratase	Biosynthesis of antibiotics;Biosynthesis of secondary metabolites;2-Oxocarboxylic acid metabolism;Propanoate metabolism;Carbon metabolism;Metabolic pathways;Citrate cycle (TCA cycle);Glyoxylate and dicarboxylate metabolism;Microbial metabolism in diverse environments;Biosynthesis of amino acids	acc:BDGL_001615	94.74
geneset000125596	K01745	histidine ammonia-lyase	Metabolic pathways;Histidine metabolism	ddi:DDB_G0288025	57.41
geneset000125772	K03466	DNA segregation ATPase FtsK/SpoIIIE, S-DNA-T family	--	att:AMQ28_11470	92
geneset000125931	K07448	restriction system protein	--	gme:Gmet_1797	38.6
geneset000125937	K14786	protein KRI1	--	gtt:GUITHDRAFT_119375	65
geneset000126005	K00134	glyceraldehyde 3-phosphate dehydrogenase	Biosynthesis of amino acids;Carbon metabolism;Biosynthesis of antibiotics;Biosynthesis of secondary metabolites;Metabolic pathways;Microbial metabolism in diverse environments;Glycolysis / Gluconeogenesis	ajo:RZ95_10605	97.73
geneset000126007	K05573	NAD(P)H-quinone oxidoreductase subunit 2	Metabolic pathways;Oxidative phosphorylation	oac:Oscil6304_1613	56.08
geneset000126091	K00982	[glutamine synthetase] adenylyltransferase / [glutamine synthetase]-adenylyl-L-tyrosine phosphorylase [EC:2.7.7.42 2.7.7.89]	--	epr:EPYR_00448	81.95
geneset000126138	K13126	polyadenylate-binding protein	RNA degradation;mRNA surveillance pathway;RNA transport	pif:PITG_01248	71.19
geneset000126241	K00791	tRNA dimethylallyltransferase	Biosynthesis of secondary metabolites;Metabolic pathways	acd:AOLE_06595	91.82
geneset000126408	K01585	arginine decarboxylase	Metabolic pathways;Arginine and proline metabolism	pseo:OM33_02625	65.72
geneset000126411	K16053	miniconductance mechanosensitive channel	--	tcy:Thicy_1284	57.81
geneset000126424	K03707	thiaminase (transcriptional activator TenA)	Metabolic pathways;Thiamine metabolism	ajo:RZ95_00895	82.43
geneset000126425	K09799	uncharacterized protein	--	ajo:RZ95_00905	96.08
geneset000126510	K01956	carbamoyl-phosphate synthase small subunit	Metabolic pathways;Pyrimidine metabolism;Alanine, aspartate and glutamate metabolism	aci:ACIAD2860	89.69
geneset000126511	K01955	carbamoyl-phosphate synthase large subunit	Metabolic pathways;Alanine, aspartate and glutamate metabolism;Pyrimidine metabolism	aei:AOY20_00245	98.22
geneset000126544	K02805	dTDP-4-amino-4,6-dideoxygalactose transaminase	--	alt:ambt_13375	72.39
geneset000126579	K02519	translation initiation factor IF-2	--	att:AMQ28_06575	93.3
geneset000126610	K01870	isoleucyl-tRNA synthetase	Aminoacyl-tRNA biosynthesis	mab:MAB_2705c	75.89
geneset000126646	K01588	5-(carboxyamino)imidazole ribonucleotide mutase	Metabolic pathways;Purine metabolism;Biosynthesis of antibiotics;Biosynthesis of secondary metabolites	ajo:RZ95_16910	98.33
geneset000126682	K01745	histidine ammonia-lyase	Metabolic pathways;Histidine metabolism	pch:EY04_01730	100
geneset000126754	K10389	tubulin gamma	--	ptm:GSPATT00017668001	84.21
geneset000126933	K10595	E3 ubiquitin-protein ligase HERC2	Ubiquitin mediated proteolysis	sre:PTSG_02656	49.32
geneset000126946	K07552	MFS transporter, DHA1 family, bicyclomycin/chloramphenicol resistance protein	--	cja:CJA_1707	72.89
geneset000127206	K01539	sodium/potassium-transporting ATPase subunit alpha	--	mbr:MONBRDRAFT_35405	65
geneset000127207	K01469	5-oxoprolinase (ATP-hydrolysing)	Glutathione metabolism	wse:WALSEDRAFT_61647	71.11
geneset000127505	K05515	penicillin-binding protein 2	Peptidoglycan biosynthesis	att:AMQ28_12390	90.59
geneset000127539	K02655	type IV pilus assembly protein PilE	--	att:AMQ28_09875	38.05
geneset000127574	K07750	methylsterol monooxygenase	Steroid biosynthesis;Metabolic pathways;Biosynthesis of antibiotics	cci:CC1G_04738	32.44
geneset000127656	K00912	tetraacyldisaccharide 4'-kinase	Metabolic pathways;Lipopolysaccharide biosynthesis	epr:EPYR_02447	68.18
geneset000127746	K07343	DNA transformation protein and related proteins	--	eam:EAMY_1388	67.01
geneset000127858	K00031	isocitrate dehydrogenase	Microbial metabolism in diverse environments;Metabolic pathways;Biosynthesis of secondary metabolites;Citrate cycle (TCA cycle);Carbon metabolism;Glutathione metabolism;2-Oxocarboxylic acid metabolism;Biosynthesis of antibiotics;Biosynthesis of amino acids	aei:AOY20_13515	94.86
geneset000128058	K05724	FYVE, RhoGEF and PH domain containing 5/6	--	dpp:DICPUDRAFT_26275	49.23
geneset000128078	K18138	multidrug efflux pump	--	att:AMQ28_11940	96.97
geneset000128117	K15544	RNA polymerase II subunit A C-terminal domain phosphatase SSU72	mRNA surveillance pathway	mbr:MONBRDRAFT_21202	40
geneset000128136	K01920	glutathione synthase	Metabolic pathways;Cysteine and methionine metabolism;Glutathione metabolism	abab:BJAB0715_03718	94.44
geneset000128199	K00059	3-oxoacyl-[acyl-carrier protein] reductase [EC:1.1.1.100]	Metabolic pathways;Biotin metabolism;Fatty acid metabolism;Biosynthesis of unsaturated fatty acids;Fatty acid biosynthesis	ajo:RZ95_03705	87.78
geneset000128284	K01933	phosphoribosylformylglycinamidine cyclo-ligase	Purine metabolism;Biosynthesis of antibiotics;Metabolic pathways;Biosynthesis of secondary metabolites	att:AMQ28_03200	100
geneset000128357	K09001	anhydro-N-acetylmuramic acid kinase	--	vvm:VVMO6_02493	49.46
geneset000128358	K01572	oxaloacetate decarboxylase, beta subunit	Metabolic pathways;Pyruvate metabolism	pphe:PP2015_3487	80.53
geneset000128359	K01571	oxaloacetate decarboxylase, alpha subunit	Pyruvate metabolism;Metabolic pathways	ptn:PTRA_a0611	47.34
geneset000128390	K10355	actin, other eukaryote	--	acan:ACA1_219820	97.35
geneset000128434	K00052	3-isopropylmalate dehydrogenase	Biosynthesis of amino acids;Biosynthesis of secondary metabolites;Metabolic pathways;C5-Branched dibasic acid metabolism;Valine, leucine and isoleucine biosynthesis;2-Oxocarboxylic acid metabolism	abaa:IX88_04385	97.3
geneset000128447	K02496	uroporphyrin-III C-methyltransferase	Metabolic pathways;Porphyrin and chlorophyll metabolism;Biosynthesis of secondary metabolites	erj:EJP617_13960	77.88
geneset000128452	K07263	zinc protease	--	att:AMQ28_02110	82.04
geneset000128567	K00832	aromatic-amino-acid transaminase	Tyrosine metabolism;Cysteine and methionine metabolism;Biosynthesis of antibiotics;Phenylalanine metabolism;Phenylalanine, tyrosine and tryptophan biosynthesis;Biosynthesis of secondary metabolites;Biosynthesis of amino acids;Novobiocin biosynthesis;Metabolic pathways	pfo:Pfl01_1497	95.83
geneset000128672	K01649	2-isopropylmalate synthase	Metabolic pathways;Biosynthesis of secondary metabolites;Biosynthesis of amino acids;2-Oxocarboxylic acid metabolism;Valine, leucine and isoleucine biosynthesis;Pyruvate metabolism	att:AMQ28_05565	92.7
geneset000128710	K03446	MFS transporter, DHA2 family, multidrug resistance protein	--	att:AMQ28_04390	89.66
geneset000128899	K00022	3-hydroxyacyl-CoA dehydrogenase	Fatty acid elongation;Butanoate metabolism;Lysine degradation;Valine, leucine and isoleucine degradation;Biosynthesis of secondary metabolites;Tryptophan metabolism;Biosynthesis of antibiotics;Metabolic pathways;Fatty acid degradation;Fatty acid metabolism	mbr:MONBRDRAFT_34126	63.69
geneset000128911	K06207	GTP-binding protein	--	ajo:RZ95_03310	95.9
geneset000128968	K01869	leucyl-tRNA synthetase	Aminoacyl-tRNA biosynthesis	sele:ADJ74_06970	73.53
geneset000128991	K01624	fructose-bisphosphate aldolase, class II	Microbial metabolism in diverse environments;Biosynthesis of amino acids;Metabolic pathways;Fructose and mannose metabolism;Biosynthesis of secondary metabolites;Methane metabolism;Glycolysis / Gluconeogenesis;Pentose phosphate pathway;Biosynthesis of antibiotics;Carbon metabolism	ajo:RZ95_07875	98.1
geneset000129026	K02613	ring-1,2-phenylacetyl-CoA epoxidase subunit PaaE	Phenylalanine metabolism;Microbial metabolism in diverse environments	abad:ABD1_13490	70.97
geneset000129399	K11209	GSH-dependent disulfide-bond oxidoreductase	--	pgd:Gal_00964	78.79
geneset000129411	K01890	phenylalanyl-tRNA synthetase beta chain	Aminoacyl-tRNA biosynthesis	aei:AOY20_01315	91.54
geneset000129538	K02911	large subunit ribosomal protein L32	Ribosome	aci:ACIAD0869	95.08
geneset000129636	K01465	dihydroorotase	Pyrimidine metabolism;Metabolic pathways	ajo:RZ95_05455	85.88
geneset000129660	K00012	UDPglucose 6-dehydrogenase	Metabolic pathways;Ascorbate and aldarate metabolism;Amino sugar and nucleotide sugar metabolism;Starch and sucrose metabolism;Pentose and glucuronate interconversions	eta:ETA_15770	97.89
geneset000129688	K00239	succinate dehydrogenase / fumarate reductase, flavoprotein subunit	Biosynthesis of secondary metabolites;Citrate cycle (TCA cycle);Butanoate metabolism;Oxidative phosphorylation;Carbon metabolism;Metabolic pathways;Biosynthesis of antibiotics;Microbial metabolism in diverse environments	stax:MC45_11010	76.47
geneset000129706	K04371	mitogen-activated protein kinase 1/3	--	mbr:MONBRDRAFT_27550	57.26
geneset000129714	K03040	DNA-directed RNA polymerase subunit alpha	Purine metabolism;RNA polymerase;Metabolic pathways;Pyrimidine metabolism	pia:PI2015_2815	87.42
geneset000129715	K02986	small subunit ribosomal protein S4	Ribosome	pphe:PP2015_3164	88.83
geneset000129716	K02948	small subunit ribosomal protein S11	Ribosome	lal:AT746_02520	93.8
geneset000129717	K02952	small subunit ribosomal protein S13	Ribosome	pseo:OM33_03750	82.2
geneset000129718	K03076	preprotein translocase subunit SecY	Bacterial secretion system;Protein export;Quorum sensing	ili:K734_09545	87.1
geneset000129719	K02876	large subunit ribosomal protein L15	Ribosome	ppr:PBPRA0339	68.06
geneset000129720	K02907	large subunit ribosomal protein L30	Ribosome	sbb:Sbal175_0257	85
geneset000129721	K02988	small subunit ribosomal protein S5	Ribosome	gag:Glaag_3402	85.63
geneset000129722	K02881	large subunit ribosomal protein L18	Ribosome	raa:Q7S_01790	80.34
geneset000129723	K02933	large subunit ribosomal protein L6	Ribosome	pbw:D172_016240	78.53
geneset000129724	K02994	small subunit ribosomal protein S8	Ribosome	prr:AT705_11040	78.91
geneset000129725	K02954	small subunit ribosomal protein S14	Ribosome	slo:Shew_0171	81.19
geneset000129726	K02931	large subunit ribosomal protein L5	Ribosome	prr:AT705_11050	88.83
geneset000129727	K02895	large subunit ribosomal protein L24	Ribosome	amac:MASE_16880	79.81
geneset000129728	K02874	large subunit ribosomal protein L14	Ribosome	tau:Tola_0109	89.34
geneset000129729	K02961	small subunit ribosomal protein S17	Ribosome	oce:GU3_00910	80.25
geneset000129730	K02904	large subunit ribosomal protein L29	Ribosome	ror:RORB6_20880	87.3
geneset000129731	K02878	large subunit ribosomal protein L16	Ribosome	alt:ambt_16505	82.48
geneset000129732	K02982	small subunit ribosomal protein S3	Ribosome	pphe:PP2015_3153	81.86
geneset000129733	K02890	large subunit ribosomal protein L22	Ribosome	lal:AT746_02740	84.55
geneset000129734	K02965	small subunit ribosomal protein S19	Ribosome	pgb:H744_2c0580	93.48
geneset000129735	K02886	large subunit ribosomal protein L2	Ribosome	vtu:IX91_01190	84.67
geneset000129736	K02892	large subunit ribosomal protein L23	Ribosome	pphe:PP2015_3157	90
geneset000129737	K02926	large subunit ribosomal protein L4	Ribosome	ahd:AI20_17910	88.56
geneset000129738	K02906	large subunit ribosomal protein L3	Ribosome	lal:AT746_02715	82.46
geneset000129739	K02946	small subunit ribosomal protein S10	Ribosome	asr:WL1483_3269	85.34
geneset000129874	K06631	polo-like kinase 1	--	sre:PTSG_07493	66.15
geneset000129906	K03590	cell division protein FtsA	--	att:AMQ28_08630	79.37
geneset000129923	K03234	elongation factor 2	--	pbl:PAAG_00594	67.16
geneset000129924	K02674	type IV pilus assembly protein PilY1	--	aei:AOY20_05370	46.41
geneset000129932	K03632	chromosome partition protein MukB	--	eam:EAMY_1359	88.31
geneset000130037	K01791	UDP-N-acetylglucosamine 2-epimerase (non-hydrolysing)	Metabolic pathways;Amino sugar and nucleotide sugar metabolism	ppun:PP4_39690	69.44
geneset000130161	K08196	MFS transporter, AAHS family, cis,cis-muconate transporter	--	par:Psyc_1173	79.45
geneset000130188	K01207	beta-N-acetylhexosaminidase	Metabolic pathways;Amino sugar and nucleotide sugar metabolism	ebf:D782_1993	86.73
geneset000130304	K03168	DNA topoisomerase I	--	ajo:RZ95_14710	91.63
geneset000130325	K00549	5-methyltetrahydropteroyltriglutamate--homocysteine methyltransferase	Biosynthesis of amino acids;Metabolic pathways;Cysteine and methionine metabolism;Biosynthesis of secondary metabolites;Selenocompound metabolism	psw:LK03_02135	87.76
geneset000130326	K07154	serine/threonine-protein kinase HipA	--	obt:OPIT5_04415	55.4
geneset000130351	K03070	preprotein translocase subunit SecA	Bacterial secretion system;Protein export;Quorum sensing	att:AMQ28_11130	95.15
geneset000130443	K00939	adenylate kinase	Biosynthesis of antibiotics;Purine metabolism;Biosynthesis of secondary metabolites;Metabolic pathways	acd:AOLE_14225	97.71
geneset000130462	K07167	putative transcriptional regulator	--	pgb:H744_1c1735	52.73
geneset000130672	K02483	two-component system, OmpR family, response regulator	--	pfo:Pfl01_2892	98.37
geneset000130688	K04043	molecular chaperone DnaK	RNA degradation	eam:EAMY_2944	98.78
geneset000130696	K03185	2-octaprenyl-6-methoxyphenol hydroxylase	Biosynthesis of secondary metabolites;Ubiquinone and other terpenoid-quinone biosynthesis;Metabolic pathways	ajo:RZ95_11410	91.01
geneset000130853	K03594	bacterioferritin	Porphyrin and chlorophyll metabolism	att:AMQ28_04870	93.02
geneset000130962	K01755	argininosuccinate lyase	Alanine, aspartate and glutamate metabolism;Biosynthesis of secondary metabolites;Biosynthesis of antibiotics;Biosynthesis of amino acids;Arginine biosynthesis;Metabolic pathways	aei:AOY20_02895	96.79
geneset000130963	K08082	two-component system, LytT family, sensor histidine kinase AlgZ	Two-component system	att:AMQ28_09300	76.19
geneset000130996	K03841	fructose-1,6-bisphosphatase I	Fructose and mannose metabolism;Carbon metabolism;Microbial metabolism in diverse environments;Biosynthesis of secondary metabolites;Biosynthesis of antibiotics;Methane metabolism;Pentose phosphate pathway;Glycolysis / Gluconeogenesis;Metabolic pathways	cni:Calni_1385	69.23
geneset000131074	K00859	dephospho-CoA kinase	Pantothenate and CoA biosynthesis;Metabolic pathways	ajo:RZ95_15355	82.5
geneset000131099	K01682	aconitate hydratase 2 / 2-methylisocitrate dehydratase	Biosynthesis of antibiotics;Glyoxylate and dicarboxylate metabolism;Propanoate metabolism;Microbial metabolism in diverse environments;Biosynthesis of amino acids;Carbon metabolism;2-Oxocarboxylic acid metabolism;Biosynthesis of secondary metabolites;Citrate cycle (TCA cycle);Metabolic pathways	cem:LH23_09080	91.38
geneset000131100	K11654	SWI/SNF-related matrix-associated actin-dependent regulator of chromatin subfamily A member 5	--	sre:PTSG_00442	69.44
geneset000131281	K06596	chemosensory pili system protein ChpA (sensor histidine kinase/response regulator)	Two-component system	att:AMQ28_04145	86.26
geneset000131298	K08341	GABA(A) receptor-associated protein	Autophagy - animal	pif:PITG_03393	57.14
geneset000131311	K07504	predicted type IV restriction endonuclease	--	ngk:NGK_1443	50.5
geneset000131340	K02942	large subunit ribosomal protein LP1	Ribosome	mbr:MONBRDRAFT_38127	47.83
geneset000131419	K05970	sialate O-acetylesterase	--	lal:AT746_17560	63.98
geneset000131439	K02899	large subunit ribosomal protein L27	Ribosome	eel:EUBELI_01015	88
geneset000131463	K02556	chemotaxis protein MotA	Bacterial chemotaxis;Flagellar assembly;Two-component system	pia:PI2015_0886	69.35
geneset000131464	K02405	RNA polymerase sigma factor for flagellar operon FliA	Two-component system	oce:GU3_13940	72.09
geneset000131465	K02405	RNA polymerase sigma factor for flagellar operon FliA	Two-component system	mvs:MVIS_0777	46.67
geneset000131481	K13896	microcin C transport system ATP-binding protein	ABC transporters	pfo:Pfl01_2178	95.73
geneset000131703	K00240	succinate dehydrogenase / fumarate reductase, iron-sulfur subunit	Citrate cycle (TCA cycle);Butanoate metabolism;Carbon metabolism;Microbial metabolism in diverse environments;Metabolic pathways;Oxidative phosphorylation;Biosynthesis of antibiotics;Biosynthesis of secondary metabolites	ppuu:PputUW4_03802	100
geneset000131747	K14393	cation/acetate symporter	--	krh:KRH_16180	72.55
geneset000131888	K00943	dTMP kinase	Metabolic pathways;Pyrimidine metabolism	ajo:RZ95_10745	92.64
geneset000131975	K07078	uncharacterized protein	--	aei:AOY20_11085	84.57
geneset000131982	K20455	2-methylcitrate dehydratase (2-methyl-trans-aconitate forming)	Propanoate metabolism	axy:AXYL_05733	87.18
geneset000131983	K09788	2-methylaconitate isomerase	Propanoate metabolism	pmos:O165_013770	90.76
geneset000132013	K02943	large subunit ribosomal protein LP2	Ribosome	sre:PTSG_12322	73.61
geneset000132055	K10408	dynein heavy chain, axonemal	--	sre:PTSG_10214	55
geneset000132068	K13924	two-component system, chemotaxis family, CheB/CheR fusion protein	Two-component system;Bacterial chemotaxis	tee:Tel_10735	54.24
geneset000132104	K07649	two-component system, OmpR family, sensor histidine kinase TctE	Two-component system	pfo:Pfl01_1355	97.2
geneset000132114	K01609	indole-3-glycerol phosphate synthase	Metabolic pathways;Biosynthesis of secondary metabolites;Phenylalanine, tyrosine and tryptophan biosynthesis;Biosynthesis of antibiotics;Biosynthesis of amino acids	aei:AOY20_08010	87.77
geneset000132132	K03816	xanthine phosphoribosyltransferase	Biosynthesis of secondary metabolites;Metabolic pathways;Purine metabolism	aei:AOY20_06005	99
geneset000132221	K09899	uncharacterized protein	--	ege:EM595_2514	90.38
geneset000132463	K07058	membrane protein	--	att:AMQ28_10410	83.57
geneset000132471	K02871	large subunit ribosomal protein L13	Ribosome	att:AMQ28_11235	99.19
geneset000132478	K11252	histone H2B	--	tps:THAPSDRAFT_27352	62.82
geneset000132518	K18342	OTU domain-containing protein 6	--	pif:PITG_11090	32.03
geneset000132714	K18820	oligosaccharide 4-alpha-D-glucosyltransferase	--	fbl:Fbal_1099	69.44
geneset000133026	K11488	polycomb group RING finger protein 3	--	mbr:MONBRDRAFT_27802	46.75
geneset000133101	K04084	thiol:disulfide interchange protein DsbD	--	blep:AL038_02935	42.71
geneset000133125	K07007	uncharacterized protein	--	ajo:RZ95_12365	85.84
geneset000133181	K02437	glycine cleavage system H protein	Glyoxylate and dicarboxylate metabolism;Metabolic pathways;Glycine, serine and threonine metabolism;Biosynthesis of antibiotics;Biosynthesis of secondary metabolites	sre:PTSG_05729	58.95
geneset000133277	K00215	4-hydroxy-tetrahydrodipicolinate reductase	Biosynthesis of amino acids;Microbial metabolism in diverse environments;Monobactam biosynthesis;Metabolic pathways;Biosynthesis of antibiotics;Lysine biosynthesis;Biosynthesis of secondary metabolites	aci:ACIAD3619	95.56
geneset000133430	K08956	AFG3 family protein	--	cci:CC1G_01718	87.8
geneset000133434	K07936	GTP-binding nuclear protein Ran	Ribosome biogenesis in eukaryotes;RNA transport	act:ACLA_086550	71.88
geneset000133613	K00138	aldehyde dehydrogenase	Metabolic pathways;Pyruvate metabolism;Biosynthesis of secondary metabolites;Microbial metabolism in diverse environments;Glycolysis / Gluconeogenesis	ajo:RZ95_19820	92.44
geneset000133635	K01153	type I restriction enzyme, R subunit	--	vpk:M636_02980	70.37
geneset000133636	K03427	type I restriction enzyme M protein	--	vpk:M636_02985	80.68
geneset000133637	K01154	type I restriction enzyme, S subunit	--	spq:SPAB_05693	40.13
geneset000133839	K00163	pyruvate dehydrogenase E1 component	Glycolysis / Gluconeogenesis;Microbial metabolism in diverse environments;Citrate cycle (TCA cycle);Biosynthesis of antibiotics;Pyruvate metabolism;Biosynthesis of secondary metabolites;Metabolic pathways;Carbon metabolism	vce:Vch1786_I1904	80.27
geneset000133923	K07347	outer membrane usher protein	--	sod:Sant_1950	60.17
geneset000133975	K03583	exodeoxyribonuclease V gamma subunit	Homologous recombination	fau:Fraau_1276	50.7
geneset000133995	K10537	L-arabinose transport system substrate-binding protein	ABC transporters	ege:EM595_1732	95.3
geneset000134041	K02918	large subunit ribosomal protein L35e	Ribosome	ngd:NGA_0390400	76.81
geneset000134143	K16088	outer-membrane receptor for ferric coprogen and ferric-rhodotorulic acid	--	shn:Shewana3_0952	61.89
geneset000134151	K18820	oligosaccharide 4-alpha-D-glucosyltransferase	--	cja:CJA_3248	52.91
geneset000134152	K02014	iron complex outermembrane recepter protein	--	fbl:Fbal_1096	73.49
geneset000134177	K01425	glutaminase	Alanine, aspartate and glutamate metabolism;Metabolic pathways;Arginine biosynthesis;D-Glutamine and D-glutamate metabolism	ehx:EMIHUDRAFT_470892	65.38
geneset000134253	K06179	23S rRNA pseudouridine955/2504/2580 synthase	--	ajo:RZ95_14915	95.65
geneset000134272	K15723	SecY interacting protein Syd	--	erj:EJP617_18880	77.5
geneset000134326	K00851	gluconokinase	Biosynthesis of antibiotics;Biosynthesis of secondary metabolites;Carbon metabolism;Microbial metabolism in diverse environments;Metabolic pathways;Pentose phosphate pathway	pfo:Pfl01_4336	96.5
geneset000134339	K07636	two-component system, OmpR family, phosphate regulon sensor histidine kinase PhoR	Two-component system	ajo:RZ95_00455	91.16
geneset000134390	K14159	ribonuclease HI / DNA polymerase III subunit epsilon	Purine metabolism;DNA replication;Homologous recombination;Pyrimidine metabolism;Mismatch repair;Metabolic pathways	ajo:RZ95_11280	79.56
geneset000134457	K03293	amino acid transporter, AAT family	--	panp:PSNIH2_09655	83.33
geneset000134484	K20455	2-methylcitrate dehydratase (2-methyl-trans-aconitate forming)	Propanoate metabolism	att:AMQ28_11350	91.51
geneset000134644	K05548	MFS transporter, AAHS family, benzoate transport protein	--	aei:AOY20_03875	90.98
geneset000134818	K09023	aminoacrylate hydrolase	Metabolic pathways;Pyrimidine metabolism	acc:BDGL_002275	57.14
geneset000134824	K01031	3-oxoadipate CoA-transferase, alpha subunit	Benzoate degradation;Microbial metabolism in diverse environments;Metabolic pathways	aei:AOY20_07185	94.64
geneset000134825	K01032	3-oxoadipate CoA-transferase, beta subunit	Metabolic pathways;Benzoate degradation;Microbial metabolism in diverse environments	aei:AOY20_07190	95.59
geneset000134834	K03744	LemA protein	--	att:AMQ28_10870	76.06
geneset000134939	K00817	histidinol-phosphate aminotransferase	Tyrosine metabolism;Biosynthesis of secondary metabolites;Biosynthesis of amino acids;Histidine metabolism;Biosynthesis of antibiotics;Novobiocin biosynthesis;Phenylalanine, tyrosine and tryptophan biosynthesis;Phenylalanine metabolism;Metabolic pathways	ajo:RZ95_05260	89.09
geneset000135141	K03243	translation initiation factor 5B	RNA transport	sre:PTSG_02481	60
geneset000135157	K01669	deoxyribodipyrimidine photo-lyase	--	att:AMQ28_02450	65.14
geneset000135158	K00793	riboflavin synthase	Metabolic pathways;Biosynthesis of secondary metabolites;Riboflavin metabolism	aei:AOY20_04890	87.18
geneset000135174	K03215	23S rRNA (uracil1939-C5)-methyltransferase	--	ajo:RZ95_14020	80
geneset000135175	K03215	23S rRNA (uracil1939-C5)-methyltransferase	--	att:AMQ28_10840	66.35
geneset000135190	K05567	multicomponent Na+:H+ antiporter subunit C	--	bly:A2T55_08515	68.81
geneset000135233	K00627	pyruvate dehydrogenase E2 component (dihydrolipoamide acetyltransferase)	Microbial metabolism in diverse environments;Biosynthesis of secondary metabolites;Biosynthesis of antibiotics;Citrate cycle (TCA cycle);Carbon metabolism;Pyruvate metabolism;Glycolysis / Gluconeogenesis;Metabolic pathways	paj:PAJ_0092	99.06
geneset000135334	K02454	general secretion pathway protein E	Bacterial secretion system	att:AMQ28_02550	94.35
geneset000135365	K04761	LysR family transcriptional regulator, hydrogen peroxide-inducible genes activator	--	att:AMQ28_03840	96.99
geneset000135392	K01816	hydroxypyruvate isomerase	Glyoxylate and dicarboxylate metabolism;Metabolic pathways	att:AMQ28_10810	83.85
geneset000135460	K03581	exodeoxyribonuclease V alpha subunit	Homologous recombination	ajo:RZ95_15185	75.47
geneset000135491	K02346	DNA polymerase IV	--	ebt:EBL_c31240	62.71
geneset000135566	K01868	threonyl-tRNA synthetase	Aminoacyl-tRNA biosynthesis	eta:ETA_18410	97.03
geneset000135618	K11931	biofilm PGA synthesis lipoprotein PgaB	--	aci:ACIAD1029	43.59
geneset000135619	K11937	biofilm PGA synthesis protein PgaD	--	ano:RR32_07035	34.25
geneset000135624	K06180	23S rRNA pseudouridine1911/1915/1917 synthase	--	acd:AOLE_15485	79.66
geneset000135681	K02026	multiple sugar transport system permease protein	--	vma:VAB18032_21200	70.59
geneset000135742	K18584	actin-related protein 3	--	mbr:MONBRDRAFT_37166	59.74
geneset000135797	K08083	two-component system, LytT family, response regulator AlgR	Two-component system	att:AMQ28_09305	84.78
geneset000135802	K07089	uncharacterized protein	--	ccl:Clocl_0157	74.81
geneset000135920	K18118	succinyl-CoA:acetate CoA-transferase	Microbial metabolism in diverse environments;Butanoate metabolism;Citrate cycle (TCA cycle);Metabolic pathways;Pyruvate metabolism;Carbon metabolism;Biosynthesis of antibiotics;Biosynthesis of secondary metabolites	acd:AOLE_01295	88.64
geneset000135921	K07638	two-component system, OmpR family, osmolarity sensor histidine kinase EnvZ	Two-component system	att:AMQ28_09515	64.29
geneset000135980	K07007	uncharacterized protein	--	att:AMQ28_06345	79.65
geneset000136294	K07102	anomeric MurNAc/GlcNAc kinase	Metabolic pathways;Amino sugar and nucleotide sugar metabolism	ajo:RZ95_07500	83.81
geneset000136310	K06631	polo-like kinase 1	--	mbr:MONBRDRAFT_39338	51.55
geneset000136344	K02112	F-type H+-transporting ATPase subunit beta	Oxidative phosphorylation;Metabolic pathways	eam:EAMY_3702	100
geneset000136391	K02358	elongation factor Tu	--	att:AMQ28_09390	98.47
geneset000136392	K03073	preprotein translocase subunit SecE	Protein export;Quorum sensing;Bacterial secretion system	aci:ACIAD0300	77.5
geneset000136496	K07167	putative transcriptional regulator	--	saz:Sama_2037	37.89
geneset000136510	K03561	biopolymer transport protein ExbB	--	att:AMQ28_01740	96.72
geneset000136511	K03559	biopolymer transport protein ExbD	--	att:AMQ28_01735	91.49
geneset000136613	K02954	small subunit ribosomal protein S14	Ribosome	aci:ACIAD3206	94.81
geneset000136614	K02931	large subunit ribosomal protein L5	Ribosome	aei:AOY20_02295	100
geneset000136681	K00380	sulfite reductase (NADPH) flavoprotein alpha-component	Sulfur metabolism;Metabolic pathways;Microbial metabolism in diverse environments	ajo:RZ95_12085	86.36
geneset000136809	K00611	ornithine carbamoyltransferase	Biosynthesis of secondary metabolites;Biosynthesis of antibiotics;Metabolic pathways;Biosynthesis of amino acids;Arginine biosynthesis	pfo:Pfl01_4527	99.02
geneset000136979	K00323	NAD(P) transhydrogenase	Nicotinate and nicotinamide metabolism;Metabolic pathways	ddi:DDB_G0269046	56.6
geneset000137023	K00971	mannose-1-phosphate guanylyltransferase	Metabolic pathways;Biosynthesis of secondary metabolites;Fructose and mannose metabolism;Amino sugar and nucleotide sugar metabolism	saga:M5M_02680	72.02
geneset000137102	K03646	colicin import membrane protein	--	att:AMQ28_03135	97.4
geneset000137195	K01875	seryl-tRNA synthetase	Aminoacyl-tRNA biosynthesis	att:AMQ28_11995	94.71
geneset000137343	K16088	outer-membrane receptor for ferric coprogen and ferric-rhodotorulic acid	--	abaa:IX88_10265	61.66
geneset000137640	K03564	peroxiredoxin Q/BCP	--	ajo:RZ95_10825	86.49
geneset000137690	K04487	cysteine desulfurase	Thiamine metabolism;Metabolic pathways;Sulfur relay system	pfo:Pfl01_3912	90.29
geneset000137877	K07483	transposase	--	aby:p3ABAYE0064	91.3
geneset000137911	K00011	aldehyde reductase	Metabolic pathways;Pentose and glucuronate interconversions;Galactose metabolism;Glycerolipid metabolism;Fructose and mannose metabolism	beq:BEWA_035850	82.93
geneset000138014	K07298	serine/threonine-protein kinase 11	--	acan:ACA1_369700	55.32
geneset000138023	K02554	2-keto-4-pentenoate hydratase	Dioxin degradation;Benzoate degradation;Xylene degradation;Metabolic pathways;Phenylalanine metabolism;Degradation of aromatic compounds;Microbial metabolism in diverse environments	ajo:RZ95_18615	80.39
geneset000138049	K03185	2-octaprenyl-6-methoxyphenol hydroxylase	Biosynthesis of secondary metabolites;Ubiquinone and other terpenoid-quinone biosynthesis;Metabolic pathways	ajo:RZ95_11410	89.1
geneset000138080	K00311	electron-transferring-flavoprotein dehydrogenase	--	aei:AOY20_02130	93.68
geneset000138152	K06177	tRNA pseudouridine32 synthase / 23S rRNA pseudouridine746 synthase	--	shm:Shewmr7_0418	53.88
geneset000138296	K06874	zinc finger protein	--	psq:PUNSTDRAFT_121961	66.67
geneset000138404	K00382	dihydrolipoamide dehydrogenase	Pyruvate metabolism;Glyoxylate and dicarboxylate metabolism;Glycine, serine and threonine metabolism;Metabolic pathways;Valine, leucine and isoleucine degradation;Glycolysis / Gluconeogenesis;Biosynthesis of antibiotics;Carbon metabolism;Propanoate metabolism;Citrate cycle (TCA cycle);Biosynthesis of secondary metabolites;Microbial metabolism in diverse environments	pha:PSHAa0393	82.91
geneset000138424	K01179	endoglucanase	Starch and sucrose metabolism;Metabolic pathways	lal:AT746_17635	58.43
geneset000138425	K00615	transketolase	Pentose phosphate pathway;Biosynthesis of antibiotics;Biosynthesis of amino acids;Metabolic pathways;Microbial metabolism in diverse environments;Carbon metabolism;Biosynthesis of secondary metabolites	shp:Sput200_0868	64
geneset000138434	K02474	UDP-N-acetyl-D-galactosamine dehydrogenase	Amino sugar and nucleotide sugar metabolism	acd:AOLE_19135	92.52
geneset000138460	K03594	bacterioferritin	Porphyrin and chlorophyll metabolism	ajo:RZ95_03570	98.56
geneset000138467	K03387	alkyl hydroperoxide reductase subunit F	--	ajo:RZ95_09890	95.74
geneset000138601	K02535	UDP-3-O-[3-hydroxymyristoyl] N-acetylglucosamine deacetylase [EC:3.5.1.108]	Metabolic pathways;Lipopolysaccharide biosynthesis	att:AMQ28_08640	97.14
geneset000138619	K11436	type I protein arginine methyltransferase	--	pif:PITG_17135	79.17
geneset000138625	K06886	hemoglobin	--	prr:AT705_12300	65.31
geneset000138626	K01921	D-alanine-D-alanine ligase	Metabolic pathways;Peptidoglycan biosynthesis;D-Alanine metabolism	ahh:RY45_10860	74.92
geneset000138717	K14427	solute carrier family 12 (potassium/chloride transporter), member 4/5/6	--	sre:PTSG_01311	51.02
geneset000138740	K01897	long-chain acyl-CoA synthetase	Quorum sensing;Fatty acid metabolism;Fatty acid biosynthesis;Metabolic pathways;Fatty acid degradation	aei:AOY20_03110	97.83
geneset000138840	K03324	phosphate:Na+ symporter	--	aei:AOY20_04160	77.46
geneset000138950	K02469	DNA gyrase subunit A	--	att:AMQ28_03290	98.67
geneset000139091	K01733	threonine synthase	Microbial metabolism in diverse environments;Biosynthesis of secondary metabolites;Vitamin B6 metabolism;Glycine, serine and threonine metabolism;Biosynthesis of amino acids;Metabolic pathways	aei:AOY20_02980	91.71
geneset000139098	K05760	paxillin	--	edi:EDI_022290	38.46
geneset000139118	K07019	uncharacterized protein	--	att:AMQ28_01100	81.82
geneset000139192	K07667	two-component system, OmpR family, KDP operon response regulator KdpE	Two-component system;Quorum sensing	pia:PI2015_3189	56.11
geneset000139264	K00327	NADPH-ferrihemoprotein reductase	--	mbr:MONBRDRAFT_16143	38.98
geneset000139290	K07347	outer membrane usher protein	--	rah:Rahaq_5086	43.15
geneset000139432	K03292	glycoside/pentoside/hexuronide:cation symporter, GPH family	--	xtn:FD63_19200	70.07
geneset000139559	K02048	sulfate transport system substrate-binding protein	Sulfur metabolism;ABC transporters	ajo:RZ95_01415	91.16
geneset000139560	K07017	uncharacterized protein	--	cpra:CPter91_1796	46.74
geneset000139628	K02959	small subunit ribosomal protein S16	Ribosome	lmoi:VV02_11840	88.12
geneset000139759	K02500	cyclase	Histidine metabolism;Biosynthesis of amino acids;Biosynthesis of secondary metabolites;Metabolic pathways	att:AMQ28_09155	93.59
geneset000139832	K00627	pyruvate dehydrogenase E2 component (dihydrolipoamide acetyltransferase)	Pyruvate metabolism;Microbial metabolism in diverse environments;Glycolysis / Gluconeogenesis;Biosynthesis of secondary metabolites;Biosynthesis of antibiotics;Metabolic pathways;Citrate cycle (TCA cycle);Carbon metabolism	att:AMQ28_08660	96.12
geneset000140090	K00970	poly(A) polymerase	RNA degradation	att:AMQ28_05720	93.18
geneset000140106	K00710	polypeptide N-acetylgalactosaminyltransferase	--	sre:PTSG_05120	43.84
geneset000140264	K17285	selenium-binding protein 1	--	glj:GKIL_2535	54.1
geneset000140399	K10359	myosin VII	--	sre:PTSG_01118	79.17
geneset000140696	K10419	dynein light chain roadblock-type	--	gtt:GUITHDRAFT_156873	68.97
geneset000140855	K10352	myosin heavy chain	--	mbr:MONBRDRAFT_13965	62.96
geneset000141863	K01077	alkaline phosphatase	Two-component system;Microbial metabolism in diverse environments;Metabolic pathways;Folate biosynthesis;Aminobenzoate degradation	com:CMT41_13725	50.6
geneset000141910	K12733	peptidyl-prolyl cis-trans isomerase-like 1	Spliceosome	fme:FOMMEDRAFT_141305	78.69
geneset000142185	K11262	acetyl-CoA carboxylase / biotin carboxylase 1	Fatty acid biosynthesis;Pyruvate metabolism;Biosynthesis of secondary metabolites;Metabolic pathways;Propanoate metabolism;Fatty acid metabolism	ddi:DDB_G0288387	44.29
geneset000142868	K11600	exosome complex component RRP41	RNA degradation	mbr:MONBRDRAFT_34427	48.15
geneset000142953	K10408	dynein heavy chain, axonemal	--	mbr:MONBRDRAFT_20211	69.44
geneset000143578	K01464	dihydropyrimidinase	beta-Alanine metabolism;Metabolic pathways;Pyrimidine metabolism;Pantothenate and CoA biosynthesis	acan:ACA1_059520	64.15
geneset000143703	K16506	protocadherin Fat 1/2/3	--	mbr:MONBRDRAFT_22472	37.07
geneset000144317	K13167	splicing factor, arginine/serine-rich 15	--	sre:PTSG_02641	56.25
geneset000144671	K14855	ribosome assembly protein 4	--	gtt:GUITHDRAFT_85576	53.62
geneset000144782	K13126	polyadenylate-binding protein	RNA transport;RNA degradation;mRNA surveillance pathway	ago:AGOS_AGR122C	69.05
geneset000145296	K05643	ATP-binding cassette, subfamily A (ABC1), member 3	ABC transporters	mbr:MONBRDRAFT_16047	52
geneset000145816	K03701	excinuclease ABC subunit A	Nucleotide excision repair	upa:UPA3_0105	61.86
geneset000145886	K10408	dynein heavy chain, axonemal	--	sre:PTSG_09910	65.31
geneset000146123	K05850	Ca2+ transporting ATPase, plasma membrane	--	pif:PITG_11139	42.65
geneset000146139	K11541	carbamoyl-phosphate synthase / aspartate carbamoyltransferase	Alanine, aspartate and glutamate metabolism;Pyrimidine metabolism;Metabolic pathways	vpo:Kpol_448p15	72.06
geneset000146661	K06185	ATP-binding cassette, subfamily F, member 2	--	sre:PTSG_00881	62.71
geneset000146693	K09201	transcription factor YY	--	tet:TTHERM_00239260	55.65
geneset000146860	K08824	cyclin-dependent kinase-like	--	mbr:MONBRDRAFT_14620	75.44
geneset000147575	K10876	RAD54-like protein 2	--	sre:PTSG_01994	62.12
geneset000147641	K02183	calmodulin	Phosphatidylinositol signaling system	cho:Chro.20092	47.83
geneset000147761	K00666	fatty-acyl-CoA synthase	--	mmar:MODMU_0832	51.92
geneset000147765	K00814	alanine transaminase	Alanine, aspartate and glutamate metabolism;Arginine biosynthesis;Metabolic pathways;2-Oxocarboxylic acid metabolism;Carbon metabolism;Biosynthesis of amino acids	gtt:GUITHDRAFT_159157	52.27
geneset000148120	K15272	solute carrier family 35 (UDP-sugar transporter), member A1/2/3	--	ehx:EMIHUDRAFT_202843	28.32
geneset000148155	K03544	ATP-dependent Clp protease ATP-binding subunit ClpX	--	thq:T2812B_04070	58.7
geneset000149973	K12948	signal peptidase complex subunit 3	Protein export	cci:CC1G_06416	52.08
geneset000150247	K05868	cyclin B	--	mbr:MONBRDRAFT_8459	39.44
geneset000150675	K11434	type I protein arginine methyltransferase	--	pgr:PGTG_17046	63.41
geneset000152329	K00020	3-hydroxyisobutyrate dehydrogenase	Valine, leucine and isoleucine degradation;Metabolic pathways	sre:PTSG_02200	47.78
geneset000154161	K02974	small subunit ribosomal protein S24e	Ribosome	sre:PTSG_02250	62.26
geneset000154736	K01049	acetylcholinesterase	Glycerophospholipid metabolism	dfa:DFA_11035	28.46
geneset000154985	K10356	myosin I	--	sre:PTSG_07873	63.93
geneset000155104	K13210	far upstream element-binding protein	--	tml:GSTUM_00008210001	32.05
geneset000155131	K01530	phospholipid-translocating ATPase	--	mbr:MONBRDRAFT_26477	47.06
geneset000155573	K10582	ubiquitin-conjugating enzyme E2 Q	Ubiquitin mediated proteolysis	mbr:MONBRDRAFT_14240	44.53
geneset000155581	K14457	2-acylglycerol O-acyltransferase 2	Glycerolipid metabolism	wic:J056_003530	52.63
geneset000155791	K07305	peptide-methionine (R)-S-oxide reductase	--	syne:Syn6312_3649	51.67
geneset000156723	K02984	small subunit ribosomal protein S3Ae	Ribosome	gtr:GLOTRDRAFT_103324	66.67
geneset000156911	K04634	guanine nucleotide-binding protein G(q) subunit alpha	--	mbr:MONBRDRAFT_25538	55.56
geneset000157149	K14944	RNA-binding protein Nova	--	pfa:PF14_0151	47.83
geneset000157402	K13886	coronin-1B/1C/6	--	mbr:MONBRDRAFT_34957	50
geneset000157522	K17584	phosphorylated CTD-interacting factor 1	--	ngr:NAEGRDRAFT_78364	39.66
geneset000158356	K09499	T-complex protein 1 subunit eta	--	mbr:MONBRDRAFT_19218	75.86
geneset000158930	K12845	U4/U6 small nuclear ribonucleoprotein SNU13	Spliceosome;Ribosome biogenesis in eukaryotes	gtt:GUITHDRAFT_98671	82.93
geneset000159036	K17095	annexin A7/11	--	sre:PTSG_12342	46.1
geneset000159048	K05643	ATP-binding cassette, subfamily A (ABC1), member 3	ABC transporters	tet:TTHERM_00301870	52
geneset000159110	K07374	tubulin alpha	Phagosome	sre:PTSG_03784	92.64
geneset000159512	K14676	lysophospholipid hydrolase	Glycerophospholipid metabolism	mbr:MONBRDRAFT_16206	57.45
geneset000159659	K02324	DNA polymerase epsilon subunit 1	Metabolic pathways;Purine metabolism;Pyrimidine metabolism;Base excision repair;DNA replication;Nucleotide excision repair	dha:DEHA2E22000g	81.58
geneset000160595	K01520	dUTP pyrophosphatase	Metabolic pathways;Pyrimidine metabolism	mpz:Marpi_0307	40.28
geneset000161191	K03456	serine/threonine-protein phosphatase 2A regulatory subunit A	mRNA surveillance pathway	acan:ACA1_074180	55.74
geneset000161255	K08955	ATP-dependent metalloprotease	Mitophagy - yeast	yli:YALI0B01386g	78.72
geneset000162602	K11718	UDP-glucose:glycoprotein glucosyltransferase	Protein processing in endoplasmic reticulum	pcs:Pc12g16320	72
geneset000162644	K08142	MFS transporter, SP family, solute carrier family 2 (facilitated glucose transporter), member 3	--	spar:SPRG_08588	38.03
geneset000162841	K03061	26S proteasome regulatory subunit T1	Proteasome	ppl:POSPLDRAFT_94480	72.92
geneset000164542	K05643	ATP-binding cassette, subfamily A (ABC1), member 3	ABC transporters	psoj:PHYSODRAFT_505814	45
geneset000164714	K11262	acetyl-CoA carboxylase / biotin carboxylase 1	Biosynthesis of secondary metabolites;Propanoate metabolism;Metabolic pathways;Fatty acid metabolism;Fatty acid biosynthesis;Pyruvate metabolism	mbr:MONBRDRAFT_10823	85.19
geneset000164842	K11204	glutamate--cysteine ligase catalytic subunit	Cysteine and methionine metabolism;Glutathione metabolism;Metabolic pathways	ddi:DDB_G0284651	47.46
geneset000165136	K01528	dynamin GTPase	Endocytosis	mbr:MONBRDRAFT_28892	76.92
geneset000165380	K15909	phosphatidylinositol-3,4,5-trisphosphate 5-phosphatase 2	Phosphatidylinositol signaling system;Inositol phosphate metabolism	sre:PTSG_07791	58.14
geneset000165549	K01530	phospholipid-translocating ATPase	--	pbl:PAAG_04592	59.32
geneset000165612	K17085	transmembrane 9 superfamily member 1	--	sre:PTSG_01995	47.76
geneset000165917	K09494	T-complex protein 1 subunit beta	--	mbr:MONBRDRAFT_33089	72.86
geneset000165918	K09494	T-complex protein 1 subunit beta	--	mbr:MONBRDRAFT_33089	78.05
geneset000166341	K12232	E3 ubiquitin-protein ligase HECTD2	--	lel:LELG_02654	63.16
geneset000166557	K07752	carboxypeptidase D	--	acan:ACA1_140780	38.46
geneset000167104	K00134	glyceraldehyde 3-phosphate dehydrogenase	Microbial metabolism in diverse environments;Biosynthesis of secondary metabolites;Carbon metabolism;Biosynthesis of antibiotics;Biosynthesis of amino acids;Glycolysis / Gluconeogenesis;Metabolic pathways	ent:Ent638_1675	60.38
geneset000167440	K19951	TBC1 domain family member 8/9	--	sre:PTSG_11761	44.74
geneset000167832	K00600	glycine hydroxymethyltransferase	Cyanoamino acid metabolism;Metabolic pathways;Glyoxylate and dicarboxylate metabolism;Biosynthesis of antibiotics;Glycine, serine and threonine metabolism;Biosynthesis of secondary metabolites;Carbon metabolism;Biosynthesis of amino acids;One carbon pool by folate	aaf:AURANDRAFT_20758	71.88
geneset000167954	K07767	katanin p60 ATPase-containing subunit A1	--	mbr:MONBRDRAFT_33720	57.89
geneset000168097	K00693	glycogen synthase	Starch and sucrose metabolism	mbr:MONBRDRAFT_39385	51.52
geneset000168559	K06639	cell division cycle 14	--	spar:SPRG_08376	58.44
geneset000168905	K11718	UDP-glucose:glycoprotein glucosyltransferase	Protein processing in endoplasmic reticulum	npa:UCRNP2_6317	58.82
geneset000169014	K12823	ATP-dependent RNA helicase DDX5/DBP2	Spliceosome	lth:KLTH0D09328g	46.05
geneset000169892	K14951	cation-transporting ATPase 13A3/4/5	--	tml:GSTUM_00005196001	82.35
geneset000170757	K01539	sodium/potassium-transporting ATPase subunit alpha	--	sre:PTSG_05228	68.97
geneset000170951	K17606	immunoglobulin-binding protein 1	--	bor:COCMIDRAFT_81253	27.18
geneset000171156	K02677	classical protein kinase C alpha type	Phosphatidylinositol signaling system	sre:PTSG_11451	44.44
geneset000171200	K19685	intraflagellar transport protein 56	--	aaf:AURANDRAFT_20530	78.05
geneset000172101	K00341	NADH-quinone oxidoreductase subunit L	Metabolic pathways;Oxidative phosphorylation	rva:Rvan_3645	50.29
geneset000173114	K10359	myosin VII	--	dfa:DFA_03162	48.89
geneset000173488	K00710	polypeptide N-acetylgalactosaminyltransferase	Metabolic pathways	sre:PTSG_02538	75.68
geneset000174831	K10408	dynein heavy chain, axonemal	--	sre:PTSG_09910	61.36
geneset000175172	K02885	large subunit ribosomal protein L19e	Ribosome	mbr:MONBRDRAFT_32384	66.67
geneset000175338	K03424	TatD DNase family protein	--	dpp:DICPUDRAFT_155056	36.43
geneset000175684	K14559	U3 small nucleolar RNA-associated protein MPP10	Ribosome biogenesis in eukaryotes	psoj:PHYSODRAFT_476379	64.44
geneset000176069	K18598	echinoderm microtubule-associated protein-like 6	--	gtt:GUITHDRAFT_82168	44
geneset000176372	K10408	dynein heavy chain, axonemal	--	sre:PTSG_07966	76.11
geneset000176553	K08770	ubiquitin C	--	bbo:BBOV_IV010030	96.9
geneset000176653	K10457	kelch-like protein 20	--	gtt:GUITHDRAFT_105602	28.31
geneset000177173	K04646	clathrin heavy chain	Endocytosis	shs:STEHIDRAFT_87567	89.47
geneset000177951	K01952	phosphoribosylformylglycinamidine synthase	Biosynthesis of secondary metabolites;Metabolic pathways;Purine metabolism;Biosynthesis of antibiotics	pti:PHATRDRAFT_17772	57.89
geneset000178058	K12396	AP-3 complex subunit delta	--	mbr:MONBRDRAFT_30296	64.29
geneset000178368	K19613	leucine-rich repeat protein SHOC2	--	gtt:GUITHDRAFT_76958	37.04
geneset000179042	K13912	deleted in malignant brain tumors 1 protein	--	aaf:AURANDRAFT_31907	36.45
geneset000179123	K11188	peroxiredoxin 6, 1-Cys peroxiredoxin	Metabolic pathways;Biosynthesis of secondary metabolites	mbr:MONBRDRAFT_17605	65.22
geneset000179308	K01756	adenylosuccinate lyase	Biosynthesis of antibiotics;Metabolic pathways;Alanine, aspartate and glutamate metabolism;Biosynthesis of secondary metabolites;Purine metabolism	ddf:DEFDS_1224	42.67
geneset000179332	K01784	UDP-glucose 4-epimerase	Galactose metabolism;Metabolic pathways;Amino sugar and nucleotide sugar metabolism	lhk:LHK_02767	64.29
geneset000179797	K05034	solute carrier family 6 (neurotransmitter transporter, GABA) member 1	--	ehx:EMIHUDRAFT_462780	48.98
geneset000179998	K18584	actin-related protein 3	--	mbr:MONBRDRAFT_37166	49.06
geneset000180231	K03929	para-nitrobenzyl esterase	--	cva:CVAR_0713	52.54
geneset000180666	K01768	adenylate cyclase	--	gei:GEI7407_3827	76.92
geneset000180831	K14213	Xaa-Pro dipeptidase	--	mbr:MONBRDRAFT_32403	56.82
geneset000181390	K03232	elongation factor 1-beta	--	dfa:DFA_01679	72.84
geneset000183198	K13126	polyadenylate-binding protein	RNA degradation;RNA transport;mRNA surveillance pathway	ehx:EMIHUDRAFT_418229	68.18
geneset000183218	K01823	isopentenyl-diphosphate Delta-isomerase	Biosynthesis of antibiotics;Metabolic pathways;Biosynthesis of secondary metabolites;Terpenoid backbone biosynthesis	acan:ACA1_340900	41.33
geneset000183683	K10408	dynein heavy chain, axonemal	--	sre:PTSG_10214	80.3
geneset000184232	K01528	dynamin GTPase	Endocytosis	mbr:MONBRDRAFT_28892	71.74
geneset000184399	K03164	DNA topoisomerase II	--	ecu:ECU04_0350	74.42
geneset000184862	K16506	protocadherin Fat 1/2/3	--	sre:PTSG_11235	29.59
geneset000185427	K00364	GMP reductase	Purine metabolism	bacc:BRDCF_p1917	58.33
geneset000185587	K10699	ubiquitin-activating enzyme E1-like protein 2	Ubiquitin mediated proteolysis	dfa:DFA_03010	60.42
geneset000187033	K02183	calmodulin	Phosphatidylinositol signaling system	tms:TREMEDRAFT_45697	100
geneset000187969	K08239	UDP-N-acetylglucosamine-lysosomal-enzyme	--	ddi:DDB_G0285815	38.03
geneset000188412	K05858	phosphatidylinositol phospholipase C, beta	Phosphatidylinositol signaling system;Inositol phosphate metabolism;Metabolic pathways	mbr:MONBRDRAFT_21166	44.23
geneset000188623	K02932	large subunit ribosomal protein L5e	Ribosome	acan:ACA1_378220	75.71
geneset000188905	K02987	small subunit ribosomal protein S4e	Ribosome	ncr:NCU02181	66.04
geneset000188951	K07509	acetyl-CoA acyltransferase	Valine, leucine and isoleucine degradation;Fatty acid elongation;Metabolic pathways;Fatty acid degradation;Biosynthesis of secondary metabolites;Biosynthesis of antibiotics;Fatty acid metabolism	sre:PTSG_10306	64.91
geneset000188970	K02540	DNA replication licensing factor MCM2	Cell cycle - yeast;Meiosis - yeast;DNA replication	kaf:KAFR_0C02770	69.05
geneset000189023	K06620	transcription factor E2F3	--	ngr:NAEGRDRAFT_54558	74.55
geneset000189486	K02987	small subunit ribosomal protein S4e	Ribosome	sre:PTSG_09663	51.11
geneset000190151	K05658	ATP-binding cassette, subfamily B (MDR/TAP), member 1	ABC transporters	eiv:EIN_379940	89.29
geneset000190277	K02880	large subunit ribosomal protein L17e	Ribosome	mbr:MONBRDRAFT_19062	64.52
geneset000190331	K02934	large subunit ribosomal protein L6e	Ribosome	tms:TREMEDRAFT_57243	61.64
geneset000190368	K04630	guanine nucleotide-binding protein G(i) subunit alpha	--	cthr:CTHT_0039140	50
geneset000191519	K11252	histone H2B	--	tpf:TPHA_0L01100	75.27
geneset000192179	K15192	TATA-binding protein-associated factor	--	acan:ACA1_111870	63.04
geneset000192644	K01539	sodium/potassium-transporting ATPase subunit alpha	--	sre:PTSG_05228	76.47
geneset000192775	K01520	dUTP pyrophosphatase	Metabolic pathways;Pyrimidine metabolism	iho:Igni_0585	34.92
geneset000193275	K14797	essential nuclear protein 1	--	mbr:MONBRDRAFT_17006	75
geneset000193609	K01490	AMP deaminase	Biosynthesis of secondary metabolites;Metabolic pathways;Biosynthesis of antibiotics;Purine metabolism	tot:TOT_030000388	66.67
geneset000194019	K19750	dynein assembly factor 1, axonemal	--	sre:PTSG_07544	63.51
geneset000194684	K15122	solute carrier family 41	--	sre:PTSG_05085	58.14
geneset000195249	K13342	peroxin-5	Peroxisome	lmi:LMXM_34_1420	39.13
geneset000195377	K00140	malonate-semialdehyde dehydrogenase (acetylating) / methylmalonate-semialdehyde dehydrogenase	beta-Alanine metabolism;Carbon metabolism;Inositol phosphate metabolism;Valine, leucine and isoleucine degradation;Propanoate metabolism;Metabolic pathways	afa:UZ73_03225	66.07
geneset000196059	K03094	S-phase kinase-associated protein 1	Protein processing in endoplasmic reticulum;Ubiquitin mediated proteolysis;Cell cycle - yeast	afv:AFLA_048530	91.3
geneset000196100	K18464	WASH complex subunit strumpellin	Endocytosis	mbr:MONBRDRAFT_34678	49.09
geneset000196645	K00963	UTP--glucose-1-phosphate uridylyltransferase	Amino sugar and nucleotide sugar metabolism;Galactose metabolism;Starch and sucrose metabolism;Metabolic pathways;Pentose and glucuronate interconversions;Biosynthesis of antibiotics	vpo:Kpol_1002p6	52.27
geneset000197219	K10408	dynein heavy chain, axonemal	--	sre:PTSG_09910	70.31
geneset000197529	K12350	sphingomyelin phosphodiesterase	Metabolic pathways;Sphingolipid metabolism	dpp:DICPUDRAFT_158024	37.05
geneset000197586	K07375	tubulin beta	Phagosome	sre:PTSG_09516	94.02
geneset000197704	K20456	oxysterol-binding protein 1	--	sre:PTSG_02701	46.07
geneset000198619	K16302	metal transporter CNNM	--	mbr:MONBRDRAFT_34223	63.3
geneset000198747	K12815	pre-mRNA-splicing factor ATP-dependent RNA helicase DHX38/PRP16	Spliceosome	ngd:NGA_2007900	81.82
geneset000199340	K02920	large subunit ribosomal protein L36e	Ribosome	mlr:MELLADRAFT_50142	58.18
geneset000199401	K10358	myosin VI	--	sre:PTSG_02918	69.23
geneset000199579	K07374	tubulin alpha	Phagosome	sre:PTSG_03784	87.27
geneset000200552	K06630	14-3-3 protein epsilon	--	dpp:DICPUDRAFT_51485	87.34
geneset000200650	K07901	Ras-related protein Rab-8A	Endocytosis	sre:PTSG_11005	62.07
geneset000201022	K07516	3-hydroxyacyl-CoA dehydrogenase	Butanoate metabolism;Fatty acid degradation;Metabolic pathways;Microbial metabolism in diverse environments;Benzoate degradation;Fatty acid metabolism;Carbon metabolism	brs:S23_09670	48.72
geneset000201103	K02908	large subunit ribosomal protein L30e	Ribosome	ehx:EMIHUDRAFT_426384	66.04
geneset000201229	K10408	dynein heavy chain, axonemal	--	sre:PTSG_09935	57.89
geneset000201524	K02731	20S proteasome subunit alpha 4	Proteasome	tps:THAPSDRAFT_26706	88.89
geneset000201554	K12855	pre-mRNA-processing factor 6	Spliceosome	sre:PTSG_00931	69.23
geneset000201642	K00134	glyceraldehyde 3-phosphate dehydrogenase	Biosynthesis of amino acids;Microbial metabolism in diverse environments;Metabolic pathways;Carbon metabolism;Glycolysis / Gluconeogenesis;Biosynthesis of antibiotics;Biosynthesis of secondary metabolites	cfd:CFNIH1_16055	68.48
geneset000201955	K01530	phospholipid-translocating ATPase	--	zro:ZYRO0B11704g	49.06
geneset000202023	K00752	hyaluronan synthase	--	pfj:MYCFIDRAFT_126498	44.62
geneset000202219	K10357	myosin V	--	sre:PTSG_01196	35.42
geneset000202379	K01283	peptidyl-dipeptidase A	--	pseo:OM33_11595	72.92
geneset000202484	K09584	protein disulfide-isomerase A6	Protein processing in endoplasmic reticulum	sre:PTSG_03920	48.5
geneset000202638	K16669	protocadherin Fat 4	--	sre:PTSG_07016	29.29
geneset000203319	K00128	aldehyde dehydrogenase (NAD+)	Microbial metabolism in diverse environments;Valine, leucine and isoleucine degradation;Pyruvate metabolism;Biosynthesis of secondary metabolites;Biosynthesis of antibiotics;Ascorbate and aldarate metabolism;Chloroalkane and chloroalkene degradation;Lysine degradation;Pentose and glucuronate interconversions;Glycolysis / Gluconeogenesis;Fatty acid degradation;Tryptophan metabolism;Metabolic pathw…	csg:Cylst_5773	67.69
geneset000204827	K15362	fanconi anemia group J protein	--	mbr:MONBRDRAFT_26081	59.09
geneset000205090	K14455	aspartate aminotransferase, mitochondrial	--	uma:UMAG_00595	57.69
geneset000206371	K03064	26S proteasome regulatory subunit T4	Proteasome	cci:CC1G_09015	81.94
geneset000206892	K11314	transcriptional adapter 2-alpha	--	spar:SPRG_08061	31.49
geneset000207549	K08870	twinfilin	--	mbr:MONBRDRAFT_31730	53.17
geneset000207777	K03231	elongation factor 1-alpha	RNA transport	afv:AFLA_090780	56.9
geneset000207903	K14559	U3 small nucleolar RNA-associated protein MPP10	Ribosome biogenesis in eukaryotes	acan:ACA1_183040	40.62
geneset000208211	K00011	aldehyde reductase	Pentose and glucuronate interconversions;Galactose metabolism;Fructose and mannose metabolism;Glycerolipid metabolism;Metabolic pathways	beq:BEWA_028550	67.56
geneset000208269	K14810	ATP-dependent RNA helicase DDX56/DBP9	--	psq:PUNSTDRAFT_67161	49.11
geneset000209144	K03064	26S proteasome regulatory subunit T4	Proteasome	mbr:MONBRDRAFT_20548	84.55
geneset000209424	K01937	CTP synthase	Metabolic pathways;Pyrimidine metabolism	sre:PTSG_04778	82.76
geneset000209752	K00773	queuine tRNA-ribosyltransferase	--	tml:GSTUM_00009092001	56.14
geneset000210038	K04646	clathrin heavy chain	Endocytosis	abp:AGABI1DRAFT70539	81.58
geneset000210108	K13912	deleted in malignant brain tumors 1 protein	--	aaf:AURANDRAFT_31907	38.3
geneset000210611	K02987	small subunit ribosomal protein S4e	Ribosome	spo:SPAC959.07	58.26
geneset000210731	K01733	threonine synthase	Glycine, serine and threonine metabolism;Vitamin B6 metabolism;Microbial metabolism in diverse environments;Biosynthesis of secondary metabolites;Metabolic pathways;Biosynthesis of amino acids	aeq:AEQU_1807	46.53
geneset000211156	K00710	polypeptide N-acetylgalactosaminyltransferase	--	sre:PTSG_05120	43.48
geneset000211919	K14326	regulator of nonsense transcripts 1	mRNA surveillance pathway;RNA transport	acan:ACA1_077250	82.43
geneset000212164	K03424	TatD DNase family protein	--	ddi:DDB_G0278649	44.07
geneset000212462	K12820	pre-mRNA-splicing factor ATP-dependent RNA helicase DHX15/PRP43	Spliceosome	sla:SERLADRAFT_439821	61.54
geneset000212591	K02209	DNA replication licensing factor MCM5	DNA replication	sre:PTSG_07071	62.5
geneset000214030	K04958	inositol 1,4,5-triphosphate receptor type 1	Phosphatidylinositol signaling system	sre:PTSG_07655	64
geneset000214464	K10413	dynein heavy chain 1, cytosolic	Phagosome	mlr:MELLADRAFT_46877	71.58
geneset000214841	K02866	large subunit ribosomal protein L10e	Ribosome	dfa:DFA_06534	44.74
geneset000215357	K08956	AFG3 family protein	--	pti:PHATRDRAFT_23646	65.56
geneset000215517	K01876	aspartyl-tRNA synthetase	Aminoacyl-tRNA biosynthesis	rmg:Rhom172_2348	58.93
geneset000215838	K05757	actin related protein 2/3 complex, subunit 1A/1B	Endocytosis	mbr:MONBRDRAFT_35994	60.43
geneset000216984	K12261	2-hydroxyacyl-CoA lyase 1	Peroxisome	acan:ACA1_369090	80
geneset000217620	K02984	small subunit ribosomal protein S3Ae	Ribosome	pco:PHACADRAFT_250267	65.8
geneset000218056	K09669	alpha-1,3-fucosyltransferase 10	--	acan:ACA1_331790	36.77
geneset000219293	K01834	2,3-bisphosphoglycerate-dependent phosphoglycerate mutase	Glycolysis / Gluconeogenesis;Biosynthesis of amino acids;Carbon metabolism;Biosynthesis of antibiotics;Microbial metabolism in diverse environments;Biosynthesis of secondary metabolites;Metabolic pathways;Glycine, serine and threonine metabolism;Methane metabolism	cpra:CPter91_5052	61.54
geneset000219294	K12598	ATP-dependent RNA helicase DOB1	RNA degradation	yli:YALI0D12210g	96.15
geneset000219639	K02901	large subunit ribosomal protein L27e	Ribosome	spar:SPRG_10070	52.78
geneset000219930	K08829	male germ cell-associated kinase	--	mbr:MONBRDRAFT_29859	93.33
geneset000220426	K03317	concentrative nucleoside transporter, CNT family	--	ppr:PBPRA0629	52
geneset000220469	K00207	dihydropyrimidine dehydrogenase (NADP+)	Pyrimidine metabolism;Pantothenate and CoA biosynthesis;Metabolic pathways;beta-Alanine metabolism	ngr:NAEGRDRAFT_78714	68.29
geneset000221062	K01379	cathepsin D	--	ehx:EMIHUDRAFT_362303	77.5
geneset000221544	K08776	puromycin-sensitive aminopeptidase	--	acan:ACA1_258640	71.43
geneset000221667	K00844	hexokinase	Amino sugar and nucleotide sugar metabolism;Starch and sucrose metabolism;Galactose metabolism;Biosynthesis of secondary metabolites;Metabolic pathways;Fructose and mannose metabolism;Glycolysis / Gluconeogenesis;Carbon metabolism;Biosynthesis of antibiotics	bcom:BAUCODRAFT_148846	51.61
geneset000221974	K03163	DNA topoisomerase I	--	sre:PTSG_09063	52.7
geneset000223066	K00111	glycerol-3-phosphate dehydrogenase	Glycerophospholipid metabolism;Biosynthesis of secondary metabolites	fme:FOMMEDRAFT_95321	85.71
geneset000223093	K01092	myo-inositol-1(or 4)-monophosphatase	Phosphatidylinositol signaling system;Metabolic pathways;Inositol phosphate metabolism	tbr:Tb927.5.2690	56.25
geneset000223234	K18663	activating signal cointegrator complex subunit 3	--	acan:ACA1_071250	72.5
geneset000223484	K20098	DNA excision repair protein ERCC-6-like 2	--	cgi:CGB_N2390C	54.79
geneset000223651	K10398	kinesin family member 11	--	tml:GSTUM_00008588001	73.72
geneset000223735	K00627	pyruvate dehydrogenase E2 component (dihydrolipoamide acetyltransferase)	Biosynthesis of antibiotics;Citrate cycle (TCA cycle);Biosynthesis of secondary metabolites;Carbon metabolism;Glycolysis / Gluconeogenesis;Pyruvate metabolism;Metabolic pathways	fgr:FGSG_04171	43.55
geneset000223944	K04630	guanine nucleotide-binding protein G(i) subunit alpha	--	pco:PHACADRAFT_258931	51.35
geneset000224182	K04536	guanine nucleotide-binding protein G(I)/G(S)/G(T) subunit beta-1	MAPK signaling pathway - yeast	pgr:PGTG_03727	58.79
geneset000225045	K14455	aspartate aminotransferase, mitochondrial	Arginine and proline metabolism;Phenylalanine, tyrosine and tryptophan biosynthesis;Metabolic pathways;Alanine, aspartate and glutamate metabolism;2-Oxocarboxylic acid metabolism;Phenylalanine metabolism;Biosynthesis of antibiotics;Arginine biosynthesis;Biosynthesis of amino acids;Tyrosine metabolism;Cysteine and methionine metabolism;Biosynthesis of secondary metabolites;Carbon metabolism	gtt:GUITHDRAFT_97799	68.75
geneset000225057	K04630	guanine nucleotide-binding protein G(i) subunit alpha	--	wic:J056_001352	61.54
geneset000225133	K01539	sodium/potassium-transporting ATPase subunit alpha	--	ptm:GSPATT00030416001	51.67
geneset000225641	K14427	solute carrier family 12 (potassium/chloride transporter), member 4/5/6	--	mbr:MONBRDRAFT_6305	68.89
geneset000226222	K06234	Ras-related protein Rab-23	--	mbr:MONBRDRAFT_25870	73.08
geneset000226697	K11252	histone H2B	--	mbr:MONBRDRAFT_21515	75.76
geneset000226926	K05624	transglutaminase 6	--	aaf:AURANDRAFT_5918	36.61
geneset000228245	K08818	cell division cycle 2-like	--	sre:PTSG_06662	72.5
geneset000228708	K18050	novel protein kinase C epsilon type	--	mbr:MONBRDRAFT_20766	55.17
geneset000229124	K10352	myosin heavy chain	--	mbr:MONBRDRAFT_13965	62.26
geneset000229657	K10770	alkylated DNA repair protein alkB homolog 8	--	pif:PITG_02033	45.92
geneset000230038	K12567	titin	--	nmr:Nmar_1073	34.86
geneset000230071	K10408	dynein heavy chain, axonemal	--	sre:PTSG_01256	54.89
geneset000231271	K12854	pre-mRNA-splicing helicase BRR2	Spliceosome	acan:ACA1_060220	50
geneset000231687	K07904	Ras-related protein Rab-11A	Endocytosis	fpu:FPSE_01502	70.83
geneset000231813	K12316	lysosomal alpha-glucosidase	Starch and sucrose metabolism;Galactose metabolism;Metabolic pathways	ddi:DDB_G0269790	65.85
geneset000232839	K04438	proto-oncogene C-crk	--	sre:PTSG_05410	30.19
geneset000232889	K17095	annexin A7/11	--	sre:PTSG_10801	40.24
geneset000233912	K00222	Delta14-sterol reductase	Steroid biosynthesis;Metabolic pathways;Biosynthesis of secondary metabolites;Biosynthesis of antibiotics	wse:WALSEDRAFT_52480	69.81
geneset000234533	K00772	5'-methylthioadenosine phosphorylase	Metabolic pathways;Cysteine and methionine metabolism	gxl:H845_592	50
geneset000234724	K17095	annexin A7/11	--	sre:PTSG_10801	54.1
geneset000234746	K11279	nucleosome assembly protein 1-like 1	--	mbe:MBM_08236	37.78
geneset000235890	K19788	obg-like ATPase 1	--	acan:ACA1_267140	56.96
geneset000238385	K19674	WD repeat-containing protein 35	--	aaf:AURANDRAFT_51986	91.43
geneset000238508	K01593	aromatic-L-amino-acid decarboxylase	Phenylalanine metabolism;Metabolic pathways;Tyrosine metabolism;Tryptophan metabolism;Biosynthesis of secondary metabolites;Histidine metabolism	aba:Acid345_2160	68.63
geneset000238826	K20222	importin-5	--	nfi:NFIA_017900	36.23
geneset000239277	K02964	small subunit ribosomal protein S18e	Ribosome	psq:PUNSTDRAFT_98447	75.16
geneset000239648	K01893	asparaginyl-tRNA synthetase	Aminoacyl-tRNA biosynthesis	lha:LHA_1048	58.49
geneset000239791	K08738	cytochrome c	Sulfur metabolism;Metabolic pathways	sre:PTSG_05648	82.76
geneset000239957	K15306	Ran-binding protein 1	--	cmt:CCM_09457	74.07
geneset000240261	K13644	choline/ethanolamine phosphotransferase	Biosynthesis of secondary metabolites;Glycerophospholipid metabolism;Metabolic pathways;Ether lipid metabolism	sre:PTSG_09909	77.08
geneset000240568	K02918	large subunit ribosomal protein L35e	Ribosome	dsq:DICSQDRAFT_61334	66.12
geneset000240863	K07753	peroxisomal trans-2-enoyl-CoA reductase	Peroxisome;Fatty acid metabolism;Biosynthesis of unsaturated fatty acids	psoj:PHYSODRAFT_468895	58.14
geneset000242694	K01176	alpha-amylase	Metabolic pathways;Starch and sucrose metabolism	hau:Haur_4065	51.61
geneset000242988	K14777	ATP-dependent RNA helicase DDX47/RRP3	--	shs:STEHIDRAFT_74314	79.59
geneset000243790	K02677	classical protein kinase C alpha type	Mitophagy - yeast;MAPK signaling pathway - yeast;Phosphatidylinositol signaling system	pfp:PFL1_06772	41.12
geneset000244103	K11835	ubiquitin carboxyl-terminal hydrolase 4/11/15	--	fme:FOMMEDRAFT_101098	61.22
geneset000244616	K10408	dynein heavy chain, axonemal	--	sre:PTSG_09910	69.86
geneset000244791	K00688	glycogen phosphorylase	Starch and sucrose metabolism;Metabolic pathways;Biosynthesis of secondary metabolites	geo:Geob_3462	72.97
geneset000245052	K12946	signal peptidase complex subunit 1	Protein export	sre:PTSG_04932	51.28
geneset000245544	K10848	DNA excision repair protein ERCC-4	Nucleotide excision repair	mbr:MONBRDRAFT_13638	60
geneset000245568	K07192	flotillin	--	mbr:MONBRDRAFT_33750	72.22
geneset000245596	K07897	Ras-related protein Rab-7A	Endocytosis;Phagosome	gtt:GUITHDRAFT_152339	100
geneset000245724	K16803	cytoskeleton-associated protein 5	--	wic:J056_000316	44.64
geneset000246483	K01539	sodium/potassium-transporting ATPase subunit alpha	--	ptm:GSPATT00006140001	49.02
geneset000246597	K09467	zinc-finger protein CreA/MIG	--	cci:CC1G_02998	40
geneset000246600	K18461	WAS protein family homolog 1	Endocytosis	sre:PTSG_04711	56.16
geneset000246863	K14564	nucleolar protein 56	Ribosome biogenesis in eukaryotes	gtt:GUITHDRAFT_74893	69.77
geneset000247218	K05850	Ca2+ transporting ATPase, plasma membrane	--	gtt:GUITHDRAFT_136466	57.58
geneset000247760	K01341	kexin	--	tdl:TDEL_0E00410	42.42
geneset000247926	K12855	pre-mRNA-processing factor 6	Spliceosome	acan:ACA1_208350	68.57
geneset000248474	K00969	nicotinate-nucleotide adenylyltransferase	Metabolic pathways;Nicotinate and nicotinamide metabolism	uue:UUR10_0526	46.4
geneset000248701	K07478	putative ATPase	--	upa:UPA3_0202	69.9
geneset000249451	K08799	maternal embryonic leucine zipper kinase	--	sre:PTSG_05194	65.38
geneset000249693	K04958	inositol 1,4,5-triphosphate receptor type 1	Phosphatidylinositol signaling system	sre:PTSG_07655	71.67
geneset000249713	K14567	U3 small nucleolar RNA-associated protein 14	Ribosome biogenesis in eukaryotes	adl:AURDEDRAFT_110105	35.49
geneset000249884	K01803	triosephosphate isomerase (TIM)	Biosynthesis of amino acids;Biosynthesis of antibiotics;Glycolysis / Gluconeogenesis;Metabolic pathways;Microbial metabolism in diverse environments;Fructose and mannose metabolism;Carbon metabolism;Biosynthesis of secondary metabolites	uue:UUR10_0172	61.26
geneset000249998	K03106	signal recognition particle subunit SRP54	Quorum sensing;Bacterial secretion system;Protein export	upr:UP3_c0047	77.98
geneset000250078	K06213	magnesium transporter	--	uue:UUR10_0009	70.26
geneset000250225	K03427	type I restriction enzyme M protein	--	got:AXE85_01305	79.09
geneset000251105	K02622	topoisomerase IV subunit B	--	upa:UPA3_0485	72.94
geneset000251106	K01462	peptide deformylase	--	uue:UUR10_0510	59.32
geneset000251206	K05692	actin beta/gamma 1	Phagosome	acan:ACA1_038460	88.52
geneset000251227	K01154	type I restriction enzyme, S subunit	--	mal:MAGa6280	53.42
geneset000251373	K02519	translation initiation factor IF-2	--	uue:UUR10_0326	84.76
geneset000251454	K01528	dynamin GTPase	Endocytosis	sre:PTSG_06130	82.61
geneset000252053	K12573	ribonuclease R	RNA degradation	uue:UUR10_0063	67.97
geneset000252448	K01381	saccharopepsin	--	pte:PTT_14856	40.28
geneset000252995	K12393	AP-1 complex subunit mu	--	gtt:GUITHDRAFT_73112	92.86
geneset000253182	K10408	dynein heavy chain, axonemal	--	mbr:MONBRDRAFT_8849	56.52
geneset000253859	K03106	signal recognition particle subunit SRP54	Protein export;Bacterial secretion system;Quorum sensing	uue:UUR10_0103	78.89
geneset000253923	K02973	small subunit ribosomal protein S23e	Ribosome	sre:PTSG_11230	70
geneset000254096	K00033	6-phosphogluconate dehydrogenase	Metabolic pathways;Biosynthesis of antibiotics;Carbon metabolism;Biosynthesis of secondary metabolites;Pentose phosphate pathway;Microbial metabolism in diverse environments;Glutathione metabolism	mro:MROS_2333	82.61
geneset000254143	K03320	ammonium transporter, Amt family	--	uue:UUR10_0212	63.77
geneset000254392	K03294	basic amino acid/polyamine antiporter, APA family	--	bacw:QR42_03575	39.13
geneset000254836	K15544	RNA polymerase II subunit A C-terminal domain phosphatase SSU72	mRNA surveillance pathway	sre:PTSG_00231	40.53
geneset000254955	K02835	peptide chain release factor 1	--	uue:UUR10_0003	69.86
geneset000255343	K03031	26S proteasome regulatory subunit N12	Proteasome	sre:PTSG_11292	62.96
geneset000255688	K03242	translation initiation factor 2 subunit 3	RNA transport	acan:ACA1_385380	79.25
geneset000255819	K03111	single-strand DNA-binding protein	Homologous recombination;Mismatch repair;DNA replication	sha:SH1792	48.54
geneset000256259	K01539	sodium/potassium-transporting ATPase subunit alpha	--	sre:PTSG_05228	42.39
geneset000256823	K00022	3-hydroxyacyl-CoA dehydrogenase	Fatty acid elongation;Butanoate metabolism;Lysine degradation;Valine, leucine and isoleucine degradation;Biosynthesis of secondary metabolites;Tryptophan metabolism;Biosynthesis of antibiotics;Metabolic pathways;Fatty acid degradation;Fatty acid metabolism	mbr:MONBRDRAFT_34126	56.12
geneset000256927	K04419	mitogen-activated protein kinase kinase kinase 11	--	sre:PTSG_08045	54.93
geneset000257161	K02870	large subunit ribosomal protein L12e	Ribosome	fme:FOMMEDRAFT_133971	72.39
geneset000257332	K01868	threonyl-tRNA synthetase	Aminoacyl-tRNA biosynthesis	uue:UUR10_0626	71.3
geneset000257940	K02434	aspartyl-tRNA(Asn)/glutamyl-tRNA(Gln) amidotransferase subunit B	Metabolic pathways;Aminoacyl-tRNA biosynthesis	upa:UPA3_0581	72.9
geneset000258616	K06689	ubiquitin-conjugating enzyme E2 D	Protein processing in endoplasmic reticulum;Ubiquitin mediated proteolysis	ssl:SS1G_11173	78.52
geneset000258668	K10408	dynein heavy chain, axonemal	--	gtt:GUITHDRAFT_160018	90.32
geneset000258799	K01647	citrate synthase	Citrate cycle (TCA cycle);Carbon metabolism;Glyoxylate and dicarboxylate metabolism;Metabolic pathways;Biosynthesis of secondary metabolites;Biosynthesis of amino acids;Biosynthesis of antibiotics;2-Oxocarboxylic acid metabolism	fme:FOMMEDRAFT_117575	61.35
geneset000258812	K14457	2-acylglycerol O-acyltransferase 2	Glycerolipid metabolism	mgl:MGL_2591	41.43
geneset000259018	K01869	leucyl-tRNA synthetase	Aminoacyl-tRNA biosynthesis	upa:UPA3_0387	55.91
geneset000259136	K03046	DNA-directed RNA polymerase subunit beta'	Purine metabolism;RNA polymerase;Pyrimidine metabolism;Metabolic pathways	uue:UUR10_0179	87.27
geneset000259137	K03046	DNA-directed RNA polymerase subunit beta'	Purine metabolism;RNA polymerase;Pyrimidine metabolism;Metabolic pathways	uue:UUR10_0179	71.81
geneset000259612	K11498	centromeric protein E	--	acan:ACA1_372630	59.18
geneset000260282	K01867	tryptophanyl-tRNA synthetase	Aminoacyl-tRNA biosynthesis	upa:UPA3_0182	64.79
geneset000260750	K10357	myosin V	--	sre:PTSG_01196	61.36
geneset000260952	K11251	histone H2A	--	pbe:PB300144.00.0	42.42
geneset000261120	K09553	stress-induced-phosphoprotein 1	--	fgr:FGSG_00766	44.03
geneset000261409	K07133	uncharacterized protein	--	mco:MCJ_004060	76.47
geneset000261751	K14536	ribosome assembly protein 1	Ribosome biogenesis in eukaryotes	psoj:PHYSODRAFT_492799	33.21
geneset000261824	K05692	actin beta/gamma 1	Phagosome	abp:AGABI1DRAFT112248	98.78
geneset000262617	K12818	ATP-dependent RNA helicase DHX8/PRP22	Spliceosome	cim:CIMG_00743	90.77
geneset000263082	K02978	small subunit ribosomal protein S27e	Ribosome	pgr:PGTG_18190	78.31
geneset000263232	K10591	E3 ubiquitin-protein ligase NEDD4	Endocytosis;MAPK signaling pathway - yeast;Ubiquitin mediated proteolysis	cpw:CPC735_034550	37.5
geneset000263367	K11367	chromodomain-helicase-DNA-binding protein 1	--	tms:TREMEDRAFT_69728	47.17
geneset000263463	K00613	glycine amidinotransferase	Glycine, serine and threonine metabolism;Metabolic pathways;Arginine and proline metabolism	spar:SPRG_05189	70
geneset000263541	K07030	uncharacterized protein	--	upa:UPA3_0213	67.27
geneset000263729	K06630	14-3-3 protein epsilon	--	ddi:DDB_G0269138	76.92
geneset000263744	K06067	histone deacetylase 1/2	--	dfa:DFA_06888	83.87
geneset000263747	K03512	DNA polymerase lambda	Base excision repair;Non-homologous end-joining	sre:PTSG_10190	50.82
geneset000264636	K04043	molecular chaperone DnaK	RNA degradation	upa:UPA3_0355	58.04
geneset000264760	K17570	hydrocephalus-inducing protein	--	psoj:PHYSODRAFT_470288	44.44
geneset000265358	K02957	small subunit ribosomal protein S15Ae	Ribosome	aaf:AURANDRAFT_24204	73.68
geneset000265479	K02365	separase	Meiosis - yeast;Cell cycle - yeast	mtm:MYCTH_2117988	46.25
geneset000265820	K03626	nascent polypeptide-associated complex subunit alpha	--	spo:SPBC25H2.05	74.36
geneset000266918	K19985	exocyst complex component 6	--	spo:SPCC1183.01	41.51
geneset000267787	K11600	exosome complex component RRP41	RNA degradation	mbr:MONBRDRAFT_34427	52
geneset000268453	K09489	heat shock 70kDa protein 4	--	abv:AGABI2DRAFT196038	58.75
geneset000268473	K18598	echinoderm microtubule-associated protein-like 6	--	sre:PTSG_01512	40
geneset000268607	K00940	nucleoside-diphosphate kinase	Pyrimidine metabolism;Purine metabolism;Biosynthesis of secondary metabolites;Biosynthesis of antibiotics;Metabolic pathways	gtt:GUITHDRAFT_92567	53.57
geneset000268665	K14537	nuclear GTP-binding protein	Ribosome biogenesis in eukaryotes	sre:PTSG_06701	77.97
geneset000268880	K11227	mitogen-activated protein kinase kinase	Mitophagy - yeast;MAPK signaling pathway - yeast	bfu:BC1G_07633	57.89
geneset000269024	K19678	intraflagellar transport protein 80	--	spar:SPRG_01653	47.54
geneset000269095	K14327	regulator of nonsense transcripts 2	RNA transport;mRNA surveillance pathway	mbr:MONBRDRAFT_34715	43.08
geneset000269219	K01426	amidase	Tryptophan metabolism;Arginine and proline metabolism;Phenylalanine metabolism	mgr:MGG_03462	62.75
geneset000269250	K11798	bromodomain and WD repeat domain containing protein 1/3	--	acan:ACA1_067440	41.18
geneset000269342	K11583	serine/threonine-protein phosphatase 2A regulatory subunit B''	mRNA surveillance pathway	tet:TTHERM_00621360	55.56
geneset000269477	K09517	DnaJ homolog subfamily B member 11	Protein processing in endoplasmic reticulum	sre:PTSG_01124	68.63
geneset000270020	K13280	signal peptidase, endoplasmic reticulum-type	Protein export	mbr:MONBRDRAFT_30456	78.57
geneset000270333	K11253	histone H3	--	mbr:MONBRDRAFT_20088	97.06
geneset000270537	K03943	NADH dehydrogenase (ubiquinone) flavoprotein 2	Oxidative phosphorylation;Metabolic pathways	sre:PTSG_08639	74.58
geneset000270743	K12614	ATP-dependent RNA helicase DDX6/DHH1	RNA degradation	yli:YALI0F21032g	70.83
geneset000270977	K11224	signal transducer and activator of transcription 5B	--	sre:PTSG_04084	52.63
geneset000271053	K10408	dynein heavy chain, axonemal	--	gtt:GUITHDRAFT_97557	57.81
geneset000271082	K00315	dimethylglycine dehydrogenase	Glycine, serine and threonine metabolism;Metabolic pathways	apm:HIMB5_00008670	47.3
geneset000271275	K01756	adenylosuccinate lyase	Alanine, aspartate and glutamate metabolism;Biosynthesis of antibiotics;Biosynthesis of secondary metabolites;Purine metabolism;Metabolic pathways	ctyk:CTK_C17570	53.72
geneset000271292	K14846	ribosome production factor 1	--	ehx:EMIHUDRAFT_71798	59.55
geneset000271502	K04630	guanine nucleotide-binding protein G(i) subunit alpha	--	maw:MAC_08082	79.55
geneset000271571	K00849	galactokinase	Galactose metabolism;Amino sugar and nucleotide sugar metabolism;Metabolic pathways	pno:SNOG_07966	52.54
geneset000271884	K14387	solute carrier family 5 (high affinity choline transporter), member 7	--	cmr:Cycma_4852	73.17
geneset000272052	K08892	fyn-related kinase	--	sre:PTSG_10481	72.58
geneset000272197	K01137	N-acetylglucosamine-6-sulfatase	Metabolic pathways;Glycosaminoglycan degradation	sre:PTSG_12796	73.77
geneset000272360	K02865	large subunit ribosomal protein L10Ae	Ribosome	wic:J056_003074	71.21
geneset000272503	K14004	protein transport protein SEC13	Protein processing in endoplasmic reticulum;RNA transport	cput:CONPUDRAFT_81020	65.22
geneset000272506	K04536	guanine nucleotide-binding protein G(I)/G(S)/G(T) subunit beta-1	MAPK signaling pathway - yeast	pfp:PFL1_03335	40.71
geneset000272646	K11296	high mobility group protein B3	--	acan:ACA1_385350	41.67
geneset000273157	K03327	multidrug resistance protein, MATE family	--	hir:HETIRDRAFT_126494	61.36
geneset000273515	K18441	cytohesin	Endocytosis	sre:PTSG_10329	57.35
geneset000273553	K09560	suppressor of tumorigenicity protein 13	--	pvx:PVX_079865	44.44
geneset000274175	K17782	mitochondrial intermembrane space import and assembly protein 40	--	cthr:CTHT_0064920	70.21
geneset000274517	K05692	actin beta/gamma 1	Phagosome	abp:AGABI1DRAFT112248	89.74
geneset000274799	K02984	small subunit ribosomal protein S3Ae	Ribosome	ehx:EMIHUDRAFT_118270	59.72
geneset000275122	K03372	MFS transporter, PAT family, solute carrier family 33 (acetyl-CoA transportor), member 1	Glycosphingolipid biosynthesis - ganglio series;Metabolic pathways	psoj:PHYSODRAFT_553360	62.96
geneset000275949	K11594	ATP-dependent RNA helicase DDX3X	--	npa:UCRNP2_5680	73.91
geneset000275950	K11594	ATP-dependent RNA helicase DDX3X	--	mbr:MONBRDRAFT_35229	54.35
geneset000275952	K11854	ubiquitin carboxyl-terminal hydrolase 35/38	--	dpp:DICPUDRAFT_159531	30.94
geneset000275955	K05692	actin beta/gamma 1	Phagosome	mbr:MONBRDRAFT_37852	53.77
geneset000276245	K12196	vacuolar protein-sorting-associated protein 4	Endocytosis	acan:ACA1_071690	80.77
geneset000276375	K07889	Ras-related protein Rab-5C	Endocytosis;Phagosome	dfa:DFA_04685	68.18
geneset000276441	K08798	MAP/microtubule affinity-regulating kinase	--	sre:PTSG_02343	52.17
geneset000276502	K12811	ATP-dependent RNA helicase DDX46/PRP5	Spliceosome	mbr:MONBRDRAFT_387	59.26
geneset000276709	K09666	beta-1,2-N-acetylglucosaminyltransferase	Other types of O-glycan biosynthesis	sre:PTSG_07911	56.95
geneset000276743	K07375	tubulin beta	Phagosome	sre:PTSG_04414	96.59
geneset000276744	K08827	serine/threonine-protein kinase PRP4	--	cput:CONPUDRAFT_80183	84.21
geneset000277200	K11592	endoribonuclease Dicer	--	tml:GSTUM_00011356001	46.38
geneset000277755	K02997	small subunit ribosomal protein S9e	Ribosome	yli:YALI0F05544g	67.92
geneset000277831	K20523	SH3 domain-containing YSC84-like protein 1	--	ncs:NCAS_0A08990	56.36
geneset000278360	K03681	exosome complex component RRP40	RNA degradation	cput:CONPUDRAFT_123888	59.57
geneset000278407	K13811	3'-phosphoadenosine 5'-phosphosulfate synthase	Monobactam biosynthesis;Metabolic pathways;Purine metabolism;Sulfur metabolism;Selenocompound metabolism;Biosynthesis of antibiotics	sre:PTSG_04127	72.73
geneset000278641	K01275	cathepsin C	--	ngr:NAEGRDRAFT_75630	55.42
geneset000278664	K01868	threonyl-tRNA synthetase	Aminoacyl-tRNA biosynthesis	gtt:GUITHDRAFT_139997	52.17
geneset000278830	K08735	DNA mismatch repair protein MSH2	Mismatch repair	pfp:PFL1_01208	51.39
geneset000278930	K03283	heat shock 70kDa protein 1/8	Spliceosome;Protein processing in endoplasmic reticulum;Endocytosis	mbr:MONBRDRAFT_31085	85.32
geneset000279032	K14640	solute carrier family 20 (sodium-dependent phosphate transporter)	--	ehx:EMIHUDRAFT_61414	52.13
geneset000279228	K02978	small subunit ribosomal protein S27e	Ribosome	mrr:Moror_226	55.13
geneset000279773	K08956	AFG3 family protein	--	sre:PTSG_09695	58.14
geneset000279889	K16307	serine/threonine-protein kinase MRCK	--	sre:PTSG_11974	63.93
geneset000280283	K02983	small subunit ribosomal protein S30e	Ribosome	mbr:MONBRDRAFT_31020	66.67
geneset000280547	K15437	aminoacyl tRNA synthase complex-interacting multifunctional protein 1	--	adl:AURDEDRAFT_111922	62
geneset000280766	K12854	pre-mRNA-splicing helicase BRR2	Spliceosome	gtt:GUITHDRAFT_160810	76.6
geneset000280802	K12571	PAB-dependent poly(A)-specific ribonuclease subunit 2	RNA degradation	ztr:MYCGRDRAFT_93043	50.85
geneset000280813	K00688	glycogen phosphorylase	Biosynthesis of secondary metabolites;Starch and sucrose metabolism;Metabolic pathways	sre:PTSG_08531	68.42
geneset000280814	K00688	glycogen phosphorylase	Biosynthesis of secondary metabolites;Metabolic pathways;Starch and sucrose metabolism	sfo:Z042_03885	72
geneset000281873	K04409	p21-activated kinase 1	--	sre:PTSG_01477	75.56
geneset000282004	K04348	serine/threonine-protein phosphatase 2B catalytic subunit	--	mbe:MBM_02740	45.59
geneset000282694	K10407	kinesin light chain	--	mbr:MONBRDRAFT_32673	83.33
geneset000282799	K02981	small subunit ribosomal protein S2e	Ribosome	pif:PITG_10146	76.32
geneset000282930	K05546	alpha 1,3-glucosidase	Protein processing in endoplasmic reticulum;N-Glycan biosynthesis;Metabolic pathways	dfa:DFA_07036	62.86
geneset000283023	K04515	calcium/calmodulin-dependent protein kinase (CaM kinase) II	--	ngd:NGA_0207600	58.82
geneset000283086	K02924	large subunit ribosomal protein L39e	Ribosome	mtm:MYCTH_2315209	72.55
geneset000283262	K05658	ATP-binding cassette, subfamily B (MDR/TAP), member 1	ABC transporters	gtt:GUITHDRAFT_113183	53.73
geneset000283265	K06883	uncharacterized protein	--	cgi:CGB_A1340C	62.07
geneset000283732	K04417	mitogen-activated protein kinase kinase kinase 9	--	sre:PTSG_01588	50
geneset000284316	K11540	carbamoyl-phosphate synthase / aspartate carbamoyltransferase / dihydroorotase	Metabolic pathways;Pyrimidine metabolism;Alanine, aspartate and glutamate metabolism	gtt:GUITHDRAFT_160213	65.38
geneset000284409	K03521	electron transfer flavoprotein beta subunit	--	sphm:G432_10025	78.18
geneset000284542	K12604	CCR4-NOT transcription complex subunit 1	RNA degradation	acan:ACA1_189590	59.14
geneset000284570	K04382	serine/threonine-protein phosphatase 2A catalytic subunit	mRNA surveillance pathway	spar:SPRG_13555	81.4
geneset000284607	K02925	large subunit ribosomal protein L3e	Ribosome	tot:TOT_010000519	59.62
geneset000284657	K03010	DNA-directed RNA polymerase II subunit RPB2	Metabolic pathways;RNA polymerase;Pyrimidine metabolism;Purine metabolism	adl:AURDEDRAFT_111514	86.84
geneset000284770	K14411	RNA-binding protein Musashi	mRNA surveillance pathway	mbr:MONBRDRAFT_13716	56.25
geneset000285512	K03243	translation initiation factor 5B	RNA transport	sre:PTSG_02481	64.57
geneset000286032	K00011	aldehyde reductase	Pentose and glucuronate interconversions;Galactose metabolism;Fructose and mannose metabolism;Glycerolipid metabolism;Metabolic pathways	beq:BEWA_028550	80.77
geneset000286367	K03062	26S proteasome regulatory subunit T2	Proteasome	sre:PTSG_09444	76.09
geneset000286408	K10355	actin, other eukaryote	--	acan:ACA1_219820	99.32
geneset000286823	K02866	large subunit ribosomal protein L10e	Ribosome	dfa:DFA_06534	45.16
geneset000286911	K02156	aubergine	--	dfa:DFA_03276	42.42
geneset000287268	K17065	dynamin 1-like protein	Mitophagy - yeast	adl:AURDEDRAFT_86032	78.05
geneset000287304	K00898	pyruvate dehydrogenase kinase 2/3/4	--	acan:ACA1_019150	50
geneset000287342	K17887	sorting nexin-25	--	pcs:Pc16g02090	30.29
geneset000287555	K01796	alpha-methylacyl-CoA racemase	Metabolic pathways;Peroxisome	acan:ACA1_255380	44.86
geneset000287588	K15013	long-chain-fatty-acid--CoA ligase ACSBG	Fatty acid degradation;Fatty acid metabolism;Metabolic pathways;Fatty acid biosynthesis	tet:TTHERM_00333220	49.06
geneset000288833	K07190	phosphorylase kinase alpha/beta subunit	--	riv:Riv7116_2547	57.95
geneset000288882	K10408	dynein heavy chain, axonemal	--	sre:PTSG_11867	46.51
geneset000289004	K11583	serine/threonine-protein phosphatase 2A regulatory subunit B''	mRNA surveillance pathway	mbr:MONBRDRAFT_1300	52.63
geneset000289362	K08576	calpain-7	--	sre:PTSG_02007	65.08
geneset000289501	K02953	small subunit ribosomal protein S13e	Ribosome	sla:SERLADRAFT_458466	63.64
geneset000289733	K06114	spectrin alpha	--	sre:PTSG_09540	43.08
geneset000289812	K09503	DnaJ homolog subfamily A member 2	Protein processing in endoplasmic reticulum	mbr:MONBRDRAFT_20146	66.67
geneset000290075	K12761	carbon catabolite-derepressing protein kinase	Meiosis - yeast	abp:AGABI1DRAFT67752	67.5
geneset000290130	K11251	histone H2A	--	pfa:PFF0860c	57.63
geneset000291014	K08956	AFG3 family protein	--	ndi:NDAI_0H02210	79.49
geneset000291044	K11834	ubiquitin carboxyl-terminal hydrolase 44/49	--	acan:ACA1_098800	47.47
geneset000291064	K03386	peroxiredoxin (alkyl hydroperoxide reductase subunit C)	--	plp:Ple7327_0819	53.33
geneset000291977	K02978	small subunit ribosomal protein S27e	Ribosome	ani:AN4777.2	85.37
geneset000292001	K16911	ATP-dependent RNA helicase DDX21	Biosynthesis of secondary metabolites	mbr:MONBRDRAFT_5117	60.87
geneset000292111	K01265	methionyl aminopeptidase	--	tet:TTHERM_00703440	69.57
geneset000292223	K09516	all-trans-retinol 13,14-reductase	--	ehx:EMIHUDRAFT_450714	66.07
geneset000292393	K07238	zinc transporter, ZIP family	--	cst:CLOST_1564	74.51
geneset000293115	K00511	squalene monooxygenase	Biosynthesis of antibiotics;Metabolic pathways;Steroid biosynthesis;Sesquiterpenoid and triterpenoid biosynthesis;Biosynthesis of secondary metabolites	abe:ARB_06092	52.54
geneset000293268	K00121	S-(hydroxymethyl)glutathione dehydrogenase / alcohol dehydrogenase	Microbial metabolism in diverse environments;Naphthalene degradation;Carbon metabolism;Fatty acid degradation;Methane metabolism;Tyrosine metabolism;Glycolysis / Gluconeogenesis;Chloroalkane and chloroalkene degradation;Biosynthesis of antibiotics;Degradation of aromatic compounds;Metabolic pathways;Biosynthesis of secondary metabolites	vag:N646_3525	72.41
geneset000293349	K18466	vacuolar protein sorting-associated protein 26	Endocytosis	mbr:MONBRDRAFT_36956	59.72
geneset000293412	K07759	poly(ADP-ribose) glycohydrolase	--	sre:PTSG_05859	63.46
geneset000293521	K02877	large subunit ribosomal protein L15e	Ribosome	tpv:TP03_0755	84.48
geneset000293670	K08956	AFG3 family protein	--	sre:PTSG_09695	59.18
geneset000293841	K19676	intraflagellar transport protein 172	--	gtt:GUITHDRAFT_165184	51.06
geneset000294103	K13292	phosphatidylglycerol:prolipoprotein diacylglycerol transferase	--	gag:Glaag_3821	66.67
geneset000294124	K10408	dynein heavy chain, axonemal	--	mbr:MONBRDRAFT_39136	91.49
geneset000294475	K16506	protocadherin Fat 1/2/3	--	mbr:MONBRDRAFT_22472	29.12
geneset000294851	K19737	type II protein arginine methyltransferase	--	rlg:Rleg_0912	37.97
geneset000295357	K10408	dynein heavy chain, axonemal	--	lbz:LBRM_28_0630	56.25
geneset000295386	K00293	saccharopine dehydrogenase (NADP+, L-glutamate forming)	Lysine degradation;Biosynthesis of antibiotics;Biosynthesis of secondary metabolites;Metabolic pathways;Biosynthesis of amino acids;Lysine biosynthesis	afm:AFUA_4G11340	53.7
geneset000295949	K07942	ADP-ribosylation factor-like protein 1	--	sre:PTSG_01160	60.78
geneset000295988	K09270	transcription factor SOX7/8/10/18 (SOX group E/F)	--	sre:PTSG_02101	42.39
geneset000296405	K05955	protein farnesyltransferase/geranylgeranyltransferase type-1 subunit alpha	Terpenoid backbone biosynthesis;Biosynthesis of antibiotics	ngr:NAEGRDRAFT_2982	45.1
geneset000296510	K00453	tryptophan 2,3-dioxygenase	Tryptophan metabolism;Metabolic pathways	ddi:DDB_G0269714	53.23
geneset000296552	K14536	ribosome assembly protein 1	Ribosome biogenesis in eukaryotes	ddi:DDB_G0279689	29.03
geneset000296862	K13051	beta-aspartyl-peptidase (threonine type)	--	cro:ROD_08331	80.56
geneset000296948	K04079	molecular chaperone HtpG	Protein processing in endoplasmic reticulum	mbr:MONBRDRAFT_20370	71.94
geneset000297386	K10949	ER lumen protein retaining receptor	--	mbr:MONBRDRAFT_20669	73.26
geneset000297452	K00121	S-(hydroxymethyl)glutathione dehydrogenase / alcohol dehydrogenase	Tyrosine metabolism;Fatty acid degradation;Carbon metabolism;Metabolic pathways;Glycolysis / Gluconeogenesis;Biosynthesis of antibiotics;Biosynthesis of secondary metabolites	dfa:DFA_11040	66.67
geneset000297576	K10685	ubiquitin-like 1-activating enzyme E1 B	Ubiquitin mediated proteolysis	ngr:NAEGRDRAFT_78934	63.95
geneset000297614	K00845	glucokinase	Amino sugar and nucleotide sugar metabolism;Streptomycin biosynthesis;Glycolysis / Gluconeogenesis;Biosynthesis of secondary metabolites;Metabolic pathways;Galactose metabolism;Starch and sucrose metabolism;Carbon metabolism;Biosynthesis of antibiotics;Microbial metabolism in diverse environments	bprs:CK3_03090	40.26
geneset000297665	K18669	dual specificity tyrosine-phosphorylation-regulated kinase 2/3/4	--	dpp:DICPUDRAFT_91968	63.83
geneset000297885	K15538	glycoprotein endo-alpha-1,2-mannosidase	--	acan:ACA1_042010	54.08
geneset000298670	K12820	pre-mRNA-splicing factor ATP-dependent RNA helicase DHX15/PRP43	Spliceosome	gtt:GUITHDRAFT_98483	63.27
geneset000299006	K00693	glycogen synthase	Starch and sucrose metabolism	pfp:PFL1_01019	53.85
geneset000299090	K10956	protein transport protein SEC61 subunit alpha	Phagosome;Protein processing in endoplasmic reticulum;Protein export	mgl:MGL_1638	96
geneset000299146	K12867	pre-mRNA-splicing factor SYF1	Spliceosome	mtm:MYCTH_2298741	75
geneset000299418	K14007	protein transport protein SEC24	Protein processing in endoplasmic reticulum	sre:PTSG_12763	54.84
geneset000299445	K10575	ubiquitin-conjugating enzyme E2 G1	Protein processing in endoplasmic reticulum;Ubiquitin mediated proteolysis	sla:SERLADRAFT_459079	52.46
geneset000299710	K12571	PAB-dependent poly(A)-specific ribonuclease subunit 2	RNA degradation	yli:YALI0E29403g	43.59
geneset000299785	K00876	uridine kinase	Pyrimidine metabolism;Metabolic pathways	dfa:DFA_01675	45.05
geneset000299845	K14209	solute carrier family 36 (proton-coupled amino acid transporter)	--	acan:ACA1_238740	25.91
geneset000299989	K00474	trimethyllysine dioxygenase	Lysine degradation	shs:STEHIDRAFT_90972	41.25
geneset000300263	K02942	large subunit ribosomal protein LP1	Ribosome	mbr:MONBRDRAFT_38127	56.52
geneset000300296	K03686	molecular chaperone DnaJ	--	cbt:CLH_0859	49.12
geneset000300412	K13509	lysophosphatidate acyltransferase	Metabolic pathways;Glycerolipid metabolism;Glycerophospholipid metabolism;Biosynthesis of secondary metabolites	psq:PUNSTDRAFT_119453	49.15
geneset000300415	K15102	solute carrier family 25 (mitochondrial phosphate transporter), member 3	--	spo:SPBC1703.13c	53.82
geneset000300437	K10884	ATP-dependent DNA helicase 2 subunit 1	Non-homologous end-joining	sre:PTSG_00622	38.3
geneset000300492	K15013	long-chain-fatty-acid--CoA ligase ACSBG	Fatty acid metabolism;Fatty acid degradation;Fatty acid biosynthesis;Metabolic pathways	sre:PTSG_05408	50
geneset000301174	K05643	ATP-binding cassette, subfamily A (ABC1), member 3	ABC transporters	spar:SPRG_05291	67.44
geneset000301334	K10357	myosin V	--	act:ACLA_008850	80.43
geneset000301908	K02146	V-type H+-transporting ATPase subunit d	Oxidative phosphorylation;Phagosome;Metabolic pathways	scm:SCHCODRAFT_75276	72.97
geneset000302182	K10001	glutamate/aspartate transport system substrate-binding protein	ABC transporters;Two-component system	att:AMQ28_11875	97.2
geneset000302633	K12751	myosin light chain 6	--	sre:PTSG_12942	61.67
geneset000302660	K15009	SH3 and multiple ankyrin repeat domains protein	--	mbr:MONBRDRAFT_28170	64.29
geneset000302724	K14437	chromodomain-helicase-DNA-binding protein 7	--	nce:NCER_100233	59.62
geneset000302812	K17292	tubulin-specific chaperone A	--	sre:PTSG_08140	45
geneset000302939	K00972	UDP-N-acetylglucosamine/UDP-N-acetylgalactosamine diphosphorylase	Amino sugar and nucleotide sugar metabolism;Biosynthesis of antibiotics;Metabolic pathways	bcom:BAUCODRAFT_31620	65.22
geneset000303065	K17278	membrane-associated progesterone receptor component	--	pbl:PAAG_01861	53.7
geneset000303286	K01953	asparagine synthase (glutamine-hydrolysing)	Metabolic pathways;Alanine, aspartate and glutamate metabolism;Biosynthesis of secondary metabolites	synr:KR49_12960	49.15
geneset000303839	K00111	glycerol-3-phosphate dehydrogenase	Biosynthesis of secondary metabolites;Glycerophospholipid metabolism	cgi:CGB_C6430W	59.62
geneset000303889	K09458	3-oxoacyl-[acyl-carrier-protein] synthase II [EC:2.3.1.179]	Metabolic pathways;Fatty acid metabolism;Biotin metabolism;Fatty acid biosynthesis	hhc:M911_09000	60.63
geneset000304079	K05110	Eph receptor B1	--	sre:PTSG_06770	50.59
geneset000304324	K10392	kinesin family member 1	--	sre:PTSG_01858	60
geneset000304389	K03574	8-oxo-dGTP diphosphatase	--	ptm:GSPATT00017854001	47.17
geneset000304392	K05917	sterol 14-demethylase	Metabolic pathways;Steroid biosynthesis;Biosynthesis of antibiotics;Biosynthesis of secondary metabolites	aaf:AURANDRAFT_71622	29.46
geneset000305242	K13411	dual oxidase	--	sre:PTSG_06098	52.17
geneset000305448	K01866	tyrosyl-tRNA synthetase	Aminoacyl-tRNA biosynthesis	tli:Tlie_0809	59.26
geneset000305577	K00626	acetyl-CoA C-acetyltransferase	Butanoate metabolism;Propanoate metabolism;Two-component system;Fatty acid degradation;Biosynthesis of secondary metabolites;Fatty acid metabolism;Pyruvate metabolism;Terpenoid backbone biosynthesis;Biosynthesis of antibiotics;Microbial metabolism in diverse environments;Lysine degradation;Valine, leucine and isoleucine degradation;Metabolic pathways;Synthesis and degradation of ketone bodies;Car…	scn:Solca_1451	81.08
geneset000305734	K01537	Ca2+-transporting ATPase	--	acan:ACA1_070960	55
geneset000306026	K10395	kinesin family member 4/21/27	--	pif:PITG_00152	48.91
geneset000306126	K10587	ubiquitin-protein ligase E3 A	Ubiquitin mediated proteolysis	ptm:GSPATT00030689001	55.88
geneset000306464	K11835	ubiquitin carboxyl-terminal hydrolase 4/11/15	--	sre:PTSG_11617	38.28
geneset000306588	K10407	kinesin light chain	--	sre:PTSG_07338	90.32
geneset000306660	K01279	tripeptidyl-peptidase I	--	dfa:DFA_10992	56.06
geneset000306680	K15109	solute carrier family 25 (mitochondrial carnitine/acylcarnitine transporter), member 20/29	--	pfp:PFL1_03742	33.71
geneset000306927	K01489	cytidine deaminase	Metabolic pathways;Pyrimidine metabolism	dca:Desca_1868	66.67
geneset000307005	K10408	dynein heavy chain, axonemal	--	sre:PTSG_07567	67.01
geneset000307047	K18681	DIS3-like exonuclease 1	RNA degradation	pif:PITG_12269	34.55
geneset000307267	K02728	20S proteasome subunit alpha 3	Proteasome	mbr:MONBRDRAFT_9090	72
geneset000307662	K02183	calmodulin	Phosphatidylinositol signaling system	lbz:LBRM_09_0960	64.71
geneset000307831	K12160	small ubiquitin-related modifier	RNA transport	dfa:DFA_10950	55.29
geneset000308283	K09850	Ras association domain-containing protein 1	--	mbr:MONBRDRAFT_28221	64.44
geneset000308324	K06928	nucleoside-triphosphatase	Purine metabolism;Thiamine metabolism;Metabolic pathways	sre:PTSG_10957	55.93
geneset000308678	K08838	serine/threonine-protein kinase 24/25/MST4	--	abp:AGABI1DRAFT124260	83.33
geneset000309043	K05849	solute carrier family 8 (sodium/calcium exchanger)	--	sre:PTSG_01911	54.76
geneset000309138	K03704	cold shock protein (beta-ribbon, CspA family)	--	gau:GAU_2186	46.97
geneset000309181	K04794	peptidyl-tRNA hydrolase, PTH2 family	--	sre:PTSG_06670	40.3
geneset000309215	K04382	serine/threonine-protein phosphatase 2A catalytic subunit	mRNA surveillance pathway	spar:SPRG_13555	95.08
geneset000309863	K04077	chaperonin GroEL	RNA degradation	dsa:Desal_3024	68
geneset000309920	K02150	V-type H+-transporting ATPase subunit E	Oxidative phosphorylation;Phagosome;Metabolic pathways	pan:PODANSg4421	42.86
geneset000310208	K05288	phosphatidylinositol glycan, class O	Glycosylphosphatidylinositol (GPI)-anchor biosynthesis;Metabolic pathways	mbe:MBM_03220	48.5
geneset000310442	K20526	transgelin	--	sre:PTSG_05487	51.92
geneset000310505	K08958	casein kinase 1, gamma	--	sre:PTSG_11580	73.08
geneset000311067	K15734	all-trans-retinol dehydrogenase (NAD+)	--	ngd:NGA_2097300	42.86
geneset000311294	K12483	EH domain-containing protein 1	Endocytosis	ddi:DDB_G0282233	50.51
geneset000311539	K01874	methionyl-tRNA synthetase	Selenocompound metabolism;Aminoacyl-tRNA biosynthesis	ibu:IB211_00190	88.12
geneset000311940	K10870	RAD51-like protein 2	Homologous recombination	dfa:DFA_07303	56.14
geneset000312289	K01681	aconitate hydratase	Biosynthesis of secondary metabolites;Metabolic pathways;Carbon metabolism;2-Oxocarboxylic acid metabolism;Biosynthesis of amino acids;Glyoxylate and dicarboxylate metabolism;Citrate cycle (TCA cycle);Biosynthesis of antibiotics;Microbial metabolism in diverse environments	neu:NE1002	66.04
geneset000312397	K09565	peptidyl-prolyl isomerase F (cyclophilin D)	--	tps:THAPSDRAFT_37976	72
geneset000312556	K02865	large subunit ribosomal protein L10Ae	Ribosome	mbr:MONBRDRAFT_37243	75.61
geneset000313745	K10401	kinesin family member 18/19	--	mgl:MGL_0264	73.33
geneset000314151	K16506	protocadherin Fat 1/2/3	--	sre:PTSG_11235	29.41
geneset000314203	K13412	calcium-dependent protein kinase	--	beq:BEWA_021430	40.68
geneset000314952	K16465	centrin-1	--	aaf:AURANDRAFT_23303	78.26
geneset000315453	K03231	elongation factor 1-alpha	RNA transport	maj:MAA_03797	39.74
geneset000316283	K16307	serine/threonine-protein kinase MRCK	--	sre:PTSG_11974	76.47
geneset000316706	K08811	testis-specific serine kinase	--	sre:PTSG_04457	45.3
geneset000317080	K07827	GTPase Kras	--	ncr:NCU08823	60.42
geneset000317143	K19589	release factor glutamine methyltransferase	--	lbc:LACBIDRAFT_301709	49.15
geneset000317473	K04851	voltage-dependent calcium channel L type alpha-1D	--	pif:PITG_03693	67.57
geneset000317625	K00826	branched-chain amino acid aminotransferase	Biosynthesis of amino acids;Biosynthesis of secondary metabolites;Metabolic pathways;Cysteine and methionine metabolism;Pantothenate and CoA biosynthesis;2-Oxocarboxylic acid metabolism;Biosynthesis of antibiotics;Valine, leucine and isoleucine degradation;Valine, leucine and isoleucine biosynthesis	ngr:NAEGRDRAFT_36203	55.38
geneset000317806	K01379	cathepsin D	--	scm:SCHCODRAFT_82048	53.57
geneset000318227	K00923	phosphatidylinositol-4-phosphate 3-kinase	--	mbr:MONBRDRAFT_28086	58.54
geneset000318606	K00011	aldehyde reductase	Pentose and glucuronate interconversions;Galactose metabolism;Fructose and mannose metabolism;Glycerolipid metabolism;Metabolic pathways	beq:BEWA_028550	80.91
geneset000319125	K00688	glycogen phosphorylase	Biosynthesis of secondary metabolites;Starch and sucrose metabolism;Metabolic pathways	sre:PTSG_08531	63.46
geneset000320316	K11268	N-acetyltransferase	--	acan:ACA1_070780	37.4
geneset000320474	K00940	nucleoside-diphosphate kinase	Pyrimidine metabolism;Biosynthesis of antibiotics;Purine metabolism;Metabolic pathways;Biosynthesis of secondary metabolites	gei:GEI7407_3012	64.1
geneset000320538	K04505	presenilin 1	--	sre:PTSG_01723	59.21
geneset000320582	K08874	transformation/transcription domain-associated protein	--	ure:UREG_03953	34.74
geneset000320610	K00015	glyoxylate reductase	Metabolic pathways;Microbial metabolism in diverse environments;Biosynthesis of secondary metabolites;Glyoxylate and dicarboxylate metabolism	hbu:Hbut_0860	56
geneset000320691	K10408	dynein heavy chain, axonemal	--	mbr:MONBRDRAFT_38754	65.22
geneset000321100	K00500	phenylalanine-4-hydroxylase	Metabolic pathways;Biosynthesis of amino acids;Phenylalanine, tyrosine and tryptophan biosynthesis;Phenylalanine metabolism	acan:ACA1_051550	68.75
geneset000321369	K12175	COP9 signalosome complex subunit 1	--	acan:ACA1_178750	33.53
geneset000321740	K12821	pre-mRNA-processing factor 40	Spliceosome	sre:PTSG_10766	64.71
geneset000322847	K12852	116 kDa U5 small nuclear ribonucleoprotein component	Spliceosome	lbc:LACBIDRAFT_181468	57.38
geneset000323535	K13963	serpin B	--	dtu:Dtur_1669	33.33
geneset000323693	K03094	S-phase kinase-associated protein 1	Ubiquitin mediated proteolysis;Protein processing in endoplasmic reticulum	dfa:DFA_07127	56.44
geneset000323751	K19676	intraflagellar transport protein 172	--	sre:PTSG_07732	65.31
geneset000324021	K14326	regulator of nonsense transcripts 1	mRNA surveillance pathway;RNA transport	wse:WALSEDRAFT_54922	58.82
geneset000324583	K02866	large subunit ribosomal protein L10e	Ribosome	mbr:MONBRDRAFT_17609	53.26
geneset000324625	K00693	glycogen synthase	Starch and sucrose metabolism	lth:KLTH0H11418g	77.27
geneset000324652	K02974	small subunit ribosomal protein S24e	Ribosome	sre:PTSG_02250	51.18
geneset000324830	K02973	small subunit ribosomal protein S23e	Ribosome	acan:ACA1_232480	58.82
geneset000325091	K02541	DNA replication licensing factor MCM3	Cell cycle - yeast;Meiosis - yeast;DNA replication	ctp:CTRG_01719	75.51
geneset000325344	K01870	isoleucyl-tRNA synthetase	Aminoacyl-tRNA biosynthesis	ddi:DDB_G0278293	79.07
geneset000325469	K09659	dolichyl-phosphate mannosyltransferase polypeptide 3	Metabolic pathways;N-Glycan biosynthesis	pif:PITG_14597	40.22
geneset000325561	K05727	dedicator of cytokinesis protein 3	--	mbr:MONBRDRAFT_34527	44.44
geneset000325789	K02957	small subunit ribosomal protein S15Ae	Ribosome	sre:PTSG_09593	69.23
geneset000326212	K02973	small subunit ribosomal protein S23e	Ribosome	sre:PTSG_11230	87.27
geneset000326222	K12196	vacuolar protein-sorting-associated protein 4	Endocytosis	acan:ACA1_071690	82.98
geneset000326798	K01057	6-phosphogluconolactonase	Carbon metabolism;Biosynthesis of antibiotics;Biosynthesis of secondary metabolites;Pentose phosphate pathway;Metabolic pathways	spaa:SPAPADRAFT_59541	64.58
geneset000327174	K03869	cullin 3	Ubiquitin mediated proteolysis	ehx:EMIHUDRAFT_434769	54.79
geneset000327683	K07188	hormone-sensitive lipase	--	sre:PTSG_06139	52.05
geneset000327771	K00326	cytochrome-b5 reductase	Amino sugar and nucleotide sugar metabolism	ngd:NGA_0119100	44
geneset000327977	K16506	protocadherin Fat 1/2/3	--	sre:PTSG_11235	33.48
geneset000327984	K18443	golgi-specific brefeldin A-resistance guanine nucleotide exchange factor 1	Endocytosis	sre:PTSG_05249	48.53
geneset000328249	K03363	cell division cycle 20, cofactor of APC complex	Ubiquitin mediated proteolysis	gtt:GUITHDRAFT_102558	59.09
geneset000328339	K01262	Xaa-Pro aminopeptidase	--	spar:SPRG_07369	75.61
geneset000328390	K01768	adenylate cyclase	--	arp:NIES39_A03350	69.39
geneset000328746	K11824	AP-2 complex subunit alpha	Endocytosis	mrr:Moror_9715	73.77
geneset000329075	K12879	THO complex subunit 2	Spliceosome;RNA transport	mbr:MONBRDRAFT_34529	39.74
geneset000329123	K03294	basic amino acid/polyamine antiporter, APA family	--	fpc:FPSM_00250	54.72
geneset000329306	K11252	histone H2B	--	sre:PTSG_08120	85.71
geneset000329520	K02951	small subunit ribosomal protein S12e	Ribosome	uma:UMAG_01318	68.81
geneset000329692	K02866	large subunit ribosomal protein L10e	Ribosome	afm:AFUA_2G09210	52.13
geneset000330199	K07374	tubulin alpha	Phagosome	mbr:MONBRDRAFT_17634	77.78
geneset000330581	K02516	type II protein arginine methyltransferase	RNA transport	mbr:MONBRDRAFT_31396	78.43
geneset000331353	K15275	solute carrier family 35 (UDP-galactose transporter), member B1	--	spar:SPRG_02213	59.57
geneset000331641	K03066	26S proteasome regulatory subunit T6	Proteasome	bcom:BAUCODRAFT_37896	95.16
geneset000332003	K02564	glucosamine-6-phosphate deaminase	Metabolic pathways;Amino sugar and nucleotide sugar metabolism	mbr:MONBRDRAFT_34109	79.03
geneset000332553	K00031	isocitrate dehydrogenase	Carbon metabolism;Peroxisome;Citrate cycle (TCA cycle);2-Oxocarboxylic acid metabolism;Glutathione metabolism;Biosynthesis of antibiotics;Biosynthesis of amino acids;Metabolic pathways;Biosynthesis of secondary metabolites	tet:TTHERM_00794110	65.85
geneset000332626	K14407	cleavage stimulation factor subunit 2	mRNA surveillance pathway	scm:SCHCODRAFT_257523	43.65
geneset000332680	K16307	serine/threonine-protein kinase MRCK	--	sre:PTSG_11974	79.69
geneset000332826	K11251	histone H2A	--	cgi:CGB_B9190W	48.04
geneset000332914	K12619	5'-3' exoribonuclease 2	RNA degradation;Ribosome biogenesis in eukaryotes	mtm:MYCTH_109078	50
geneset000333062	K03231	elongation factor 1-alpha	RNA transport	ttt:THITE_2111611	74.57
geneset000334493	K07375	tubulin beta	Phagosome	mbr:MONBRDRAFT_44314	60.32
geneset000335322	K14411	RNA-binding protein Musashi	mRNA surveillance pathway	cot:CORT_0C04790	38.04
geneset000335613	K02151	V-type H+-transporting ATPase subunit F	Oxidative phosphorylation;Phagosome;Metabolic pathways	sre:PTSG_08705	57.33
geneset000336121	K02880	large subunit ribosomal protein L17e	Ribosome	acan:ACA1_267880	65.29
geneset000336351	K13963	serpin B	--	dtu:Dtur_1669	50.36
geneset000336744	K04802	proliferating cell nuclear antigen	Nucleotide excision repair;Mismatch repair;DNA replication;Base excision repair	sre:PTSG_01666	61.11
geneset000337315	K14457	2-acylglycerol O-acyltransferase 2	Glycerolipid metabolism	fme:FOMMEDRAFT_16173	57.35
geneset000338038	K00826	branched-chain amino acid aminotransferase	Valine, leucine and isoleucine degradation;Cysteine and methionine metabolism;Metabolic pathways;Pantothenate and CoA biosynthesis;Biosynthesis of secondary metabolites;Biosynthesis of antibiotics;Biosynthesis of amino acids;Valine, leucine and isoleucine biosynthesis;2-Oxocarboxylic acid metabolism	sre:PTSG_11591	50
geneset000338647	K00671	glycylpeptide N-tetradecanoyltransferase	--	ago:AGOS_AAR077C	51.47
geneset000338727	K09188	histone-lysine N-methyltransferase MLL3	Lysine degradation	sre:PTSG_07559	31
geneset000338847	K02731	20S proteasome subunit alpha 4	Proteasome	mbr:MONBRDRAFT_20148	63.41
geneset000339160	K10413	dynein heavy chain 1, cytosolic	Phagosome	mbr:MONBRDRAFT_11532	72
geneset000339367	K03861	phosphatidylinositol glycan, class P	Glycosylphosphatidylinositol (GPI)-anchor biosynthesis;Metabolic pathways	dpp:DICPUDRAFT_12291	44.9
geneset000339678	K00164	2-oxoglutarate dehydrogenase E1 component	Biosynthesis of antibiotics;Carbon metabolism;Metabolic pathways;Biosynthesis of secondary metabolites;Citrate cycle (TCA cycle);Lysine degradation;Tryptophan metabolism	ngr:NAEGRDRAFT_37962	63.83
geneset000339716	K15033	peptidyl-tRNA hydrolase ICT1	--	ptm:GSPATT00015471001	40
geneset000340249	K01745	histidine ammonia-lyase	Histidine metabolism;Metabolic pathways	ehx:EMIHUDRAFT_69043	70.83
geneset000340674	K01809	mannose-6-phosphate isomerase	Fructose and mannose metabolism;Biosynthesis of secondary metabolites;Metabolic pathways;Amino sugar and nucleotide sugar metabolism	pcs:Pc13g12020	54.29
geneset000340680	K01737	6-pyruvoyltetrahydropterin/6-carboxytetrahydropterin synthase	Metabolic pathways;Folate biosynthesis	sre:PTSG_10128	70.11
geneset000340731	K13912	deleted in malignant brain tumors 1 protein	--	gtt:GUITHDRAFT_120794	36.67
geneset000340913	K05850	Ca2+ transporting ATPase, plasma membrane	--	gtt:GUITHDRAFT_136466	57.58
geneset000341219	K10356	myosin I	--	mbr:MONBRDRAFT_31331	59.65
geneset000341601	K14454	aspartate aminotransferase, cytoplasmic	Biosynthesis of antibiotics;Biosynthesis of amino acids;Alanine, aspartate and glutamate metabolism;Metabolic pathways;Carbon metabolism;Arginine biosynthesis;Cysteine and methionine metabolism;Phenylalanine, tyrosine and tryptophan biosynthesis;2-Oxocarboxylic acid metabolism;Phenylalanine metabolism;Arginine and proline metabolism;Tyrosine metabolism;Biosynthesis of secondary metabolites	ztr:MYCGRDRAFT_100271	75.93
geneset000341617	K18041	protein tyrosine phosphatase type IVA	--	gtt:GUITHDRAFT_151543	55.1
geneset000341711	K03942	NADH dehydrogenase (ubiquinone) flavoprotein 1	Oxidative phosphorylation;Metabolic pathways	tbr:Tb927.5.450	86
geneset000341938	K11254	histone H4	--	ehx:EMIHUDRAFT_98551	98.06
geneset000341974	K06689	ubiquitin-conjugating enzyme E2 D	Protein processing in endoplasmic reticulum;Ubiquitin mediated proteolysis	aje:HCAG_01260	88.24
geneset000341988	K01273	membrane dipeptidase	--	sre:PTSG_12486	73.81
geneset000342943	K05658	ATP-binding cassette, subfamily B (MDR/TAP), member 1	ABC transporters	dpp:DICPUDRAFT_80697	58.49
geneset000343029	K20167	TBC1 domain family member 14	--	pif:PITG_18461	40
geneset000343049	K15710	E3 ubiquitin-protein ligase SHPRH	--	pan:PODANSg8405	42.39
geneset000343331	K00384	thioredoxin reductase (NADPH)	Selenocompound metabolism;Pyrimidine metabolism	acan:ACA1_153040	75.32
geneset000343355	K01896	medium-chain acyl-CoA synthetase	Metabolic pathways;Butanoate metabolism	dku:Desku_1227	64.86
geneset000343798	K01758	cystathionine gamma-lyase	Selenocompound metabolism;Glycine, serine and threonine metabolism;Biosynthesis of antibiotics;Cysteine and methionine metabolism;Biosynthesis of amino acids;Metabolic pathways	mbn:Mboo_1991	39.36
geneset000344356	K10409	dynein intermediate chain 1, axonemal	--	gtt:GUITHDRAFT_95510	52.13
geneset000345405	K10401	kinesin family member 18/19	--	gtt:GUITHDRAFT_160150	65.57
geneset000345843	K02925	large subunit ribosomal protein L3e	Ribosome	acan:ACA1_264110	48.39
geneset000346095	K01081	5'-nucleotidase	Biosynthesis of secondary metabolites;Nicotinate and nicotinamide metabolism;Metabolic pathways;Pyrimidine metabolism;Purine metabolism	dja:HY57_10290	50.47
geneset000346327	K10408	dynein heavy chain, axonemal	--	mbr:MONBRDRAFT_39292	68.14
geneset000346364	K16794	platelet-activating factor acetylhydrolase IB subunit alpha	Metabolic pathways;Ether lipid metabolism	tms:TREMEDRAFT_67501	36.19
geneset000346368	K00649	glyceronephosphate O-acyltransferase	Peroxisome;Glycerophospholipid metabolism	lma:LMJF_34_1090	51.85
geneset000346446	K11584	serine/threonine-protein phosphatase 2A regulatory subunit B'	Meiosis - yeast;mRNA surveillance pathway	hir:HETIRDRAFT_379932	77.27
geneset000346646	K11293	protein HIRA/HIR1	--	ppa:PAS_chr2-2_0246	28.57
geneset000346745	K10408	dynein heavy chain, axonemal	--	mbr:MONBRDRAFT_39235	86.15
geneset000347409	K08657	taspase, threonine aspartase, 1	--	dfa:DFA_09046	78.79
geneset000347783	K05850	Ca2+ transporting ATPase, plasma membrane	--	spar:SPRG_01619	35.25
geneset000348719	K01958	pyruvate carboxylase	Pyruvate metabolism;Metabolic pathways;Carbon metabolism;Citrate cycle (TCA cycle);Biosynthesis of amino acids	ngr:NAEGRDRAFT_82148	70.27
geneset000348759	K02975	small subunit ribosomal protein S25e	Ribosome	sre:PTSG_00387	57.83
geneset000348795	K12844	U4/U6 small nuclear ribonucleoprotein PRP31	Spliceosome	dpp:DICPUDRAFT_155821	53.33
geneset000349210	K13912	deleted in malignant brain tumors 1 protein	--	aaf:AURANDRAFT_31907	50.85
geneset000349491	K00162	pyruvate dehydrogenase E1 component beta subunit	Biosynthesis of secondary metabolites;Biosynthesis of antibiotics;Pyruvate metabolism;Carbon metabolism;Glycolysis / Gluconeogenesis;Citrate cycle (TCA cycle);Metabolic pathways	gtt:GUITHDRAFT_150650	76.92
geneset000349998	K01895	acetyl-CoA synthetase	Glycolysis / Gluconeogenesis;Pyruvate metabolism;Biosynthesis of secondary metabolites;Metabolic pathways;Methane metabolism;Carbon metabolism;Propanoate metabolism;Microbial metabolism in diverse environments;Biosynthesis of antibiotics	ead:OV14_0859	78.95
geneset000350112	K14286	ethanolamine-phosphate phospho-lyase	Glycerophospholipid metabolism;Metabolic pathways	ehx:EMIHUDRAFT_124186	57.14
geneset000350183	K03424	TatD DNase family protein	--	pif:PITG_02040	62.04
geneset000350184	K03424	TatD DNase family protein	--	ddi:DDB_G0282531	51.22
geneset000350456	K11662	actin-related protein 6	--	pte:PTT_10313	60.87
geneset000350960	K15449	tRNA wybutosine-synthesizing protein 1	--	spar:SPRG_10595	63.33
geneset000351197	K10408	dynein heavy chain, axonemal	--	mbr:MONBRDRAFT_36422	75
geneset000351930	K02900	large subunit ribosomal protein L27Ae	Ribosome	dpp:DICPUDRAFT_45931	43.59
geneset000352301	K17608	striatin 1/3/4	--	pfp:PFL1_06494	72.22
geneset000352440	K00234	succinate dehydrogenase (ubiquinone) flavoprotein subunit	Carbon metabolism;Oxidative phosphorylation;Biosynthesis of antibiotics;Citrate cycle (TCA cycle);Metabolic pathways;Biosynthesis of secondary metabolites	sre:PTSG_05872	70.27
geneset000353084	K07880	Ras-related protein Rab-4B	--	dpp:DICPUDRAFT_39631	56.34
geneset000353111	K18080	tensin	--	sre:PTSG_10201	49.06
geneset000353412	K17592	sacsin	--	gtt:GUITHDRAFT_100248	31.14
geneset000354079	K06063	SNW domain-containing protein 1	Spliceosome	ela:UCREL1_4362	71.74
geneset000355079	K04630	guanine nucleotide-binding protein G(i) subunit alpha	--	maw:MAC_08082	74.47
geneset000355105	K01887	arginyl-tRNA synthetase	Aminoacyl-tRNA biosynthesis	puv:PUV_26070	56.25
geneset000355574	K18586	ubiquinone biosynthesis protein COQ4	--	acan:ACA1_371770	69.7
geneset000355637	K15172	transcription elongation factor SPT5	--	acan:ACA1_053640	53.57
geneset000355694	K10777	DNA ligase 4	Non-homologous end-joining	lbc:LACBIDRAFT_305524	39.31
geneset000355913	K03308	neurotransmitter:Na+ symporter, NSS family	--	mmak:MMKA1_04380	58.54
geneset000356425	K01464	dihydropyrimidinase	Pantothenate and CoA biosynthesis;Metabolic pathways;Pyrimidine metabolism;beta-Alanine metabolism	brad:BF49_3142	42.86
geneset000357140	K00626	acetyl-CoA C-acetyltransferase	Benzoate degradation;Microbial metabolism in diverse environments;Two-component system;Biosynthesis of secondary metabolites;Fatty acid metabolism;Metabolic pathways;Fatty acid degradation;Butanoate metabolism;Tryptophan metabolism;Valine, leucine and isoleucine degradation;Glyoxylate and dicarboxylate metabolism;Pyruvate metabolism;Lysine degradation;Synthesis and degradation of ketone bodies;Ca…	dal:Dalk_4943	58.21
geneset000357809	K07877	Ras-related protein Rab-2A	--	acan:ACA1_164790	64.06
geneset000357824	K17302	coatomer subunit beta'	--	acan:ACA1_223300	49.28
geneset000358213	K06948	30S ribosome assembly GTPase	--	vir:X953_09500	34.39
geneset000358287	K18466	vacuolar protein sorting-associated protein 26	Endocytosis	cgi:CGB_I1450C	89.66
geneset000358420	K08764	sterol carrier protein 2	Peroxisome;Metabolic pathways	acan:ACA1_092850	64.75
geneset000358692	K03929	para-nitrobenzyl esterase	--	mts:MTES_2066	55.32
geneset000358911	K10352	myosin heavy chain	--	uma:UMAG_03286	40
geneset000359159	K09497	T-complex protein 1 subunit epsilon	--	sre:PTSG_10217	70.15
geneset000359614	K00274	monoamine oxidase	Tryptophan metabolism;Tyrosine metabolism;Phenylalanine metabolism;Arginine and proline metabolism;Biosynthesis of secondary metabolites;Histidine metabolism;Metabolic pathways;Glycine, serine and threonine metabolism	dpp:DICPUDRAFT_50048	54.55
geneset000359763	K01581	ornithine decarboxylase	Glutathione metabolism;Biosynthesis of antibiotics;Arginine and proline metabolism;Metabolic pathways;Biosynthesis of secondary metabolites	tbr:Tb11.01.5300	65.84
geneset000359764	K01581	ornithine decarboxylase	Metabolic pathways;Biosynthesis of secondary metabolites;Biosynthesis of antibiotics;Glutathione metabolism;Arginine and proline metabolism	lbc:LACBIDRAFT_190490	64.44
geneset000359840	K07374	tubulin alpha	Phagosome	mbr:MONBRDRAFT_17634	86.11
geneset000360441	K05658	ATP-binding cassette, subfamily B (MDR/TAP), member 1	ABC transporters	mbr:MONBRDRAFT_19578	60
geneset000360790	K06685	MOB kinase activator 1	--	ddi:DDB_G0278907	53.25
geneset000361136	K11971	E3 ubiquitin-protein ligase RNF14	--	pgu:PGUG_02152	32.18
geneset000361646	K15045	radical S-adenosyl methionine domain-containing protein 2	--	tet:TTHERM_00794180	68.52
geneset000362331	K03021	DNA-directed RNA polymerase III subunit RPC2	Metabolic pathways;Pyrimidine metabolism;Purine metabolism;RNA polymerase	spar:SPRG_05205	70
geneset000362478	K08964	methylthioribulose-1-phosphate dehydratase	Cysteine and methionine metabolism;Metabolic pathways	sre:PTSG_10990	71.19
geneset000363221	K16600	tubulin polyglutamylase TTLL2	--	gtt:GUITHDRAFT_95508	44.48
geneset000363552	K02950	small subunit ribosomal protein S12	Ribosome	pgu:PGUG_04161	71.79
geneset000363668	K03113	translation initiation factor 1	RNA transport	mbr:MONBRDRAFT_3654	59.26
geneset000363985	K01679	fumarate hydratase, class II	Pyruvate metabolism;Metabolic pathways;Carbon metabolism;Biosynthesis of secondary metabolites;Biosynthesis of antibiotics;Citrate cycle (TCA cycle)	spar:SPRG_08452	81.25
geneset000364027	K02925	large subunit ribosomal protein L3e	Ribosome	ndi:NDAI_0H00590	61.54
geneset000364413	K05350	beta-glucosidase	Metabolic pathways;Biosynthesis of secondary metabolites;Cyanoamino acid metabolism;Starch and sucrose metabolism	dtu:Dtur_1799	53.01
geneset000365182	K12231	E3 ubiquitin-protein ligase HECTD1	--	mbr:MONBRDRAFT_38937	83.33
geneset000365322	K17800	LETM1 and EF-hand domain-containing protein 1, mitochondrial	Mitophagy - yeast	pno:SNOG_04670	45.61
geneset000365605	K02279	pilus assembly protein CpaB	--	aay:WYH_01405	56
geneset000365745	K02957	small subunit ribosomal protein S15Ae	Ribosome	mbr:MONBRDRAFT_20393	78.26
geneset000366107	K03099	son of sevenless	--	fme:FOMMEDRAFT_149121	43.96
geneset000366813	K02957	small subunit ribosomal protein S15Ae	Ribosome	mbr:MONBRDRAFT_20393	75.32
geneset000366911	K14379	tartrate-resistant acid phosphatase type 5	--	mbr:MONBRDRAFT_30765	67.44
geneset000367071	K10356	myosin I	--	mbr:MONBRDRAFT_29200	79.41
geneset000367240	K06269	serine/threonine-protein phosphatase PP1 catalytic subunit	mRNA surveillance pathway	cho:Chro.70303	97.56
geneset000367758	K01426	amidase	--	uma:UMAG_10207	47.92
geneset000367809	K03861	phosphatidylinositol glycan, class P	Glycosylphosphatidylinositol (GPI)-anchor biosynthesis;Metabolic pathways	dpp:DICPUDRAFT_12291	45.24
geneset000368342	K17578	zinc finger CCHC domain-containing protein 9	--	tot:TOT_010000531	62.16
geneset000368468	K11251	histone H2A	--	abp:AGABI1DRAFT115323	66.67
geneset000368675	K10949	ER lumen protein retaining receptor	--	sre:PTSG_00180	57.14
geneset000368833	K19178	POLQ-like helicase	--	dpp:DICPUDRAFT_27081	50
geneset000370072	K11594	ATP-dependent RNA helicase DDX3X	--	ehx:EMIHUDRAFT_230649	69.57
geneset000370237	K10805	acyl-CoA thioesterase II	Biosynthesis of unsaturated fatty acids	mes:Meso_3238	64.29
geneset000370628	K01958	pyruvate carboxylase	Pyruvate metabolism;Carbon metabolism;Metabolic pathways;Citrate cycle (TCA cycle);Biosynthesis of amino acids	pgr:PGTG_13460	40.74
geneset000371769	K02541	DNA replication licensing factor MCM3	DNA replication	sre:PTSG_04316	74.07
geneset000371802	K13912	deleted in malignant brain tumors 1 protein	--	aaf:AURANDRAFT_31907	39.09
geneset000371881	K08770	ubiquitin C	--	bbo:BBOV_IV010030	100
geneset000371971	K02677	classical protein kinase C alpha type	Phosphatidylinositol signaling system	sre:PTSG_11451	44.05
geneset000372039	K02894	large subunit ribosomal protein L23e	Ribosome	pif:PITG_01943	72.22
geneset000372111	K05350	beta-glucosidase	Cyanoamino acid metabolism;Biosynthesis of secondary metabolites;Starch and sucrose metabolism;Metabolic pathways	hor:Hore_15280	58.59
geneset000372299	K11374	elongator complex protein 2	--	dpp:DICPUDRAFT_155801	41.67
geneset000372306	K11253	histone H3	--	ehx:EMIHUDRAFT_79498	97.79
geneset000372391	K00868	pyridoxine kinase	Vitamin B6 metabolism;Metabolic pathways	gtt:GUITHDRAFT_87533	48.78
geneset000372434	K16302	metal transporter CNNM	--	mbr:MONBRDRAFT_34223	60
geneset000372533	K00767	nicotinate-nucleotide pyrophosphorylase (carboxylating)	Metabolic pathways;Nicotinate and nicotinamide metabolism	acan:ACA1_325420	54.94
geneset000372776	K12840	splicing factor 45	Spliceosome	gtt:GUITHDRAFT_155487	47.92
geneset000372790	K04498	E1A/CREB-binding protein	--	mbr:MONBRDRAFT_9670	54.32
geneset000373509	K13207	CUG-BP- and ETR3-like factor	--	mbr:MONBRDRAFT_16599	69.23
geneset000373820	K07151	dolichyl-diphosphooligosaccharide--protein glycosyltransferase	Protein processing in endoplasmic reticulum;N-Glycan biosynthesis;Metabolic pathways	sre:PTSG_08042	75.38
geneset000374086	K17686	Cu+-exporting ATPase	--	cyh:Cyan8802_2495	60.42
geneset000374104	K08762	diazepam-binding inhibitor (GABA receptor modulator, acyl-CoA-binding protein)	--	spo:SPBC1539.06	58.14
geneset000374545	K16302	metal transporter CNNM	--	sre:PTSG_04685	44.41
geneset000375054	K09420	myb proto-oncogene protein	--	acan:ACA1_182940	77.03
geneset000375880	K07756	inositol-hexakisphosphate 5-kinase	Phosphatidylinositol signaling system	spar:SPRG_05473	64.1
geneset000376068	K12820	pre-mRNA-splicing factor ATP-dependent RNA helicase DHX15/PRP43	Spliceosome	afv:AFLA_132910	41.67
geneset000376302	K01273	membrane dipeptidase	--	rmr:Rmar_0827	67.44
geneset000376750	K00106	xanthine dehydrogenase/oxidase	Metabolic pathways;Peroxisome;Biosynthesis of secondary metabolites;Purine metabolism;Caffeine metabolism	gtt:GUITHDRAFT_164776	50.53
geneset000377448	K05906	prenylcysteine oxidase / farnesylcysteine lyase	Biosynthesis of antibiotics;Terpenoid backbone biosynthesis	sre:PTSG_07160	34.05
geneset000377641	K01867	tryptophanyl-tRNA synthetase	Aminoacyl-tRNA biosynthesis	cput:CONPUDRAFT_150275	66.15
geneset000378242	K00816	kynurenine---oxoglutarate transaminase / cysteine-S-conjugate beta-lyase / glutamine---phenylpyruvate transaminase	--	tbr:Tb10.389.1810	35.34
geneset000378256	K03083	glycogen synthase kinase 3 beta	--	npa:UCRNP2_6834	81.58
geneset000378554	K01481	protein-arginine deiminase	--	cyc:PCC7424_4763	64.47
geneset000378960	K02910	large subunit ribosomal protein L31e	Ribosome	dsq:DICSQDRAFT_85835	54.33
geneset000378963	K13912	deleted in malignant brain tumors 1 protein	--	aaf:AURANDRAFT_64178	36.7
geneset000379054	K13177	ATP-dependent RNA helicase DDX1	--	dpp:DICPUDRAFT_154178	49.02
geneset000379558	K08193	MFS transporter, ACS family, solute carrier family 17 (sodium-dependent inorganic phosphate cotransporter), other	--	mbr:MONBRDRAFT_26357	38.1
geneset000379644	K04555	ubiquitin-conjugating enzyme E2 G2	Ubiquitin mediated proteolysis;Protein processing in endoplasmic reticulum	yli:YALI0B20911g	71.79
geneset000379820	K13912	deleted in malignant brain tumors 1 protein	--	aaf:AURANDRAFT_31907	49.25
geneset000380591	K08074	ADP-dependent glucokinase	Carbon metabolism;Biosynthesis of antibiotics;Glycolysis / Gluconeogenesis;Biosynthesis of secondary metabolites;Metabolic pathways	acan:ACA1_093760	46.88
geneset000380605	K05692	actin beta/gamma 1	Phagosome	ehx:EMIHUDRAFT_522000	96.67
geneset000380760	K00666	fatty-acyl-CoA synthase	--	rpa:RPA4592	37.33
geneset000380863	K08892	fyn-related kinase	--	sre:PTSG_10481	53.33
geneset000380905	K14802	phospholipid-transporting ATPase	--	acan:ACA1_098040	49.28
geneset000381230	K08789	microtubule-associated serine/threonine kinase	--	sre:PTSG_05215	43.9
geneset000381690	K17592	sacsin	--	gtt:GUITHDRAFT_100248	29.75
geneset000381828	K11253	histone H3	--	tms:TREMEDRAFT_56522	97.87
geneset000381895	K09680	type II pantothenate kinase	Metabolic pathways;Pantothenate and CoA biosynthesis	kaf:KAFR_0H03730	38.27
geneset000382028	K14805	ATP-dependent RNA helicase DDX24/MAK5	--	uma:UMAG_00242	39.05
geneset000382135	K02981	small subunit ribosomal protein S2e	Ribosome	hir:HETIRDRAFT_384925	62
geneset000382626	K10408	dynein heavy chain, axonemal	--	gtt:GUITHDRAFT_95167	82.98
geneset000383257	K10352	myosin heavy chain	--	uma:UMAG_03286	56.6
geneset000383839	K06001	tryptophan synthase beta chain	Biosynthesis of antibiotics;Biosynthesis of amino acids;Biosynthesis of secondary metabolites;Glycine, serine and threonine metabolism;Phenylalanine, tyrosine and tryptophan biosynthesis;Metabolic pathways	aei:AOY20_10530	86.11
geneset000383866	K06911	uncharacterized protein	--	aei:AOY20_03265	79.28
geneset000383879	K01696	tryptophan synthase beta chain	Biosynthesis of secondary metabolites;Biosynthesis of antibiotics;Biosynthesis of amino acids;Metabolic pathways;Glycine, serine and threonine metabolism;Phenylalanine, tyrosine and tryptophan biosynthesis	att:AMQ28_11070	96.39
geneset000383881	K09936	bacterial/archaeal transporter family-2 protein	Quorum sensing	lax:APT61_05380	82.73
geneset000383882	K09936	bacterial/archaeal transporter family-2 protein	Quorum sensing	ecla:ECNIH3_10200	76.67
geneset000384041	K03406	methyl-accepting chemotaxis protein	Two-component system;Bacterial chemotaxis	tvi:Thivi_0339	50.92
geneset000384113	K07278	translocation and assembly module TamA	--	ppr:PBPRA0379	45.96
geneset000384114	K01992	ABC-2 type transport system permease protein	--	ili:K734_01380	49.52
geneset000384252	K12735	peptidyl-prolyl cis-trans isomerase-like 4	--	ddi:DDB_G0292710	65.12
geneset000384376	K00074	3-hydroxybutyryl-CoA dehydrogenase	Microbial metabolism in diverse environments;Butanoate metabolism;Phenylalanine metabolism;Benzoate degradation;Metabolic pathways	ano:RR32_11345	66.06
geneset000384396	K06925	tRNA threonylcarbamoyladenosine biosynthesis protein TsaE	--	eta:ETA_29710	95.1
geneset000384565	K02844	UDP-glucose:(heptosyl)LPS alpha-1,3-glucosyltransferase	Lipopolysaccharide biosynthesis;Metabolic pathways	eta:ETA_00760	88.78
geneset000384682	K07102	anomeric MurNAc/GlcNAc kinase	Amino sugar and nucleotide sugar metabolism;Metabolic pathways	shn:Shewana3_3205	49.36
geneset000384683	K00992	MurNAc alpha-1-phosphate uridylyltransferase	Metabolic pathways;Amino sugar and nucleotide sugar metabolism	mbac:BN1209_0436	59.01
geneset000384684	K05801	DnaJ like chaperone protein	--	aal:EP13_03660	46.18
geneset000384685	K09922	uncharacterized protein	--	lhk:LHK_01232	71.17
geneset000384687	K03286	OmpA-OmpF porin, OOP family	--	pphe:PP2015_3081	39.89
geneset000384688	K06177	tRNA pseudouridine32 synthase / 23S rRNA pseudouridine746 synthase	--	pat:Patl_3831	61.11
geneset000384689	K03580	ATP-dependent helicase HepA	--	pseo:OM33_06240	58.45
geneset000384690	K07175	PhoH-like ATPase	--	pseo:OM33_06245	74.95
geneset000384692	K06177	tRNA pseudouridine32 synthase / 23S rRNA pseudouridine746 synthase	--	hch:HCH_02226	53.68
geneset000384694	K15918	D-glycerate 3-kinase	Biosynthesis of antibiotics;Biosynthesis of secondary metabolites;Metabolic pathways;Glyoxylate and dicarboxylate metabolism;Glycerolipid metabolism;Carbon metabolism;Glycine, serine and threonine metabolism	syb:TZ53_01470	41.98
geneset000384695	K00018	glycerate dehydrogenase	Carbon metabolism;Glyoxylate and dicarboxylate metabolism;Biosynthesis of secondary metabolites;Metabolic pathways;Methane metabolism;Biosynthesis of antibiotics;Microbial metabolism in diverse environments;Glycine, serine and threonine metabolism	ssal:SPISAL_04015	52.52
geneset000384696	K06886	hemoglobin	--	sdn:Sden_0373	45.75
geneset000384699	K07001	NTE family protein	--	vfi:VF_2159	37.44
geneset000384777	K03872	transcription elongation factor B, polypeptide 1	Ubiquitin mediated proteolysis	sre:PTSG_05884	63.16
geneset000384782	K10439	ribose transport system substrate-binding protein	ABC transporters;Bacterial chemotaxis	prr:AT705_14365	59.26
geneset000384783	K10440	ribose transport system permease protein	ABC transporters	prr:AT705_14370	69.81
geneset000384785	K01207	beta-N-acetylhexosaminidase	Amino sugar and nucleotide sugar metabolism;Metabolic pathways	prr:AT705_14380	69.23
geneset000384822	K00626	acetyl-CoA C-acetyltransferase	Fatty acid metabolism;Butanoate metabolism;Tryptophan metabolism;Terpenoid backbone biosynthesis;Pyruvate metabolism;Carbon metabolism;Lysine degradation;Propanoate metabolism;Two-component system;Fatty acid degradation;Synthesis and degradation of ketone bodies;Metabolic pathways;Benzoate degradation;Glyoxylate and dicarboxylate metabolism;Biosynthesis of secondary metabolites;Valine, leucine an…	ajo:RZ95_03280	98
geneset000384823	K04750	PhnB protein	--	acc:BDGL_002305	80
geneset000385210	K00836	diaminobutyrate-2-oxoglutarate transaminase	Glycine, serine and threonine metabolism;Biosynthesis of amino acids;2-Oxocarboxylic acid metabolism;Metabolic pathways;Microbial metabolism in diverse environments	aei:AOY20_08440	97.89
geneset000385278	K17255	Rab GDP dissociation inhibitor	--	mbr:MONBRDRAFT_17747	85.71
geneset000385284	K04515	calcium/calmodulin-dependent protein kinase (CaM kinase) II	--	mbr:MONBRDRAFT_32484	78.05
geneset000385518	K09862	uncharacterized protein	--	att:AMQ28_06355	91.8
geneset000385668	K06972	presequence protease	--	aei:AOY20_11160	87.92
geneset000385678	K20181	vacuolar protein sorting-associated protein 18	--	cthr:CTHT_0023300	34.11
geneset000385691	K01091	phosphoglycolate phosphatase	Biosynthesis of antibiotics;Biosynthesis of secondary metabolites;Glyoxylate and dicarboxylate metabolism;Metabolic pathways	ajo:RZ95_16745	88.72
geneset000385792	K02529	LacI family transcriptional regulator	--	fbl:Fbal_2916	66.83
geneset000385829	K01462	peptide deformylase	--	att:AMQ28_03920	80.56
geneset000386152	K07121	uncharacterized protein	--	aci:ACIAD1131	50.53
geneset000386153	K07056	16S rRNA (cytidine1402-2'-O)-methyltransferase	--	att:AMQ28_12540	90.4
geneset000386154	K03711	Fur family transcriptional regulator, ferric uptake regulator	--	att:AMQ28_11560	88.71
geneset000386214	K00426	cytochrome d ubiquinol oxidase subunit II	Metabolic pathways;Oxidative phosphorylation;Two-component system	mmw:Mmwyl1_4158	63.85
geneset000386215	K00425	cytochrome d ubiquinol oxidase subunit I	Two-component system;Oxidative phosphorylation;Metabolic pathways	mmw:Mmwyl1_4157	74.36
geneset000386226	K03654	ATP-dependent DNA helicase RecQ	RNA degradation	shp:Sput200_0337	60.93
geneset000386310	K01874	methionyl-tRNA synthetase	Selenocompound metabolism;Aminoacyl-tRNA biosynthesis	sbm:Shew185_2458	70.34
geneset000386359	K12757	myosin regulatory light chain 12	--	sre:PTSG_00375	61.7
geneset000386474	K08819	cyclin-dependent kinase 12/13	--	acan:ACA1_038160	36.36
geneset000386552	K03603	GntR family transcriptional regulator, negative regulator for fad regulon and positive regulator of fabA	--	pseo:OM33_07425	68.78
geneset000386553	K03611	disulfide bond formation protein DsbB	--	aap:NT05HA_2362	46.47
geneset000386554	K03773	FKBP-type peptidyl-prolyl cis-trans isomerase FklB	--	psy:PCNPT3_08850	70.52
geneset000386828	K17713	outer membrane protein assembly factor BamB	--	pseo:OM33_06435	50.91
geneset000386983	K08369	MFS transporter, putative metabolite:H+ symporter	--	masw:AM586_14165	63.55
geneset000386987	K01451	hippurate hydrolase	Phenylalanine metabolism	saga:M5M_11495	73.17
geneset000387034	K17732	mitochondrial-processing peptidase subunit beta	--	ttt:THITE_2122109	74.24
geneset000387048	K03070	preprotein translocase subunit SecA	Protein export;Bacterial secretion system;Quorum sensing	ebi:EbC_07290	85.09
geneset000387181	K08838	serine/threonine-protein kinase 24/25/MST4	--	mrr:Moror_7309	78.69
geneset000387300	K03406	methyl-accepting chemotaxis protein	Bacterial chemotaxis;Two-component system	pseo:OM33_15460	41.12
geneset000387425	K00647	3-oxoacyl-[acyl-carrier-protein] synthase I [EC:2.3.1.41]	Fatty acid biosynthesis;Biotin metabolism;Fatty acid metabolism;Metabolic pathways	ajo:RZ95_13500	95.65
geneset000387449	K19600	tubby-related protein 1	--	spar:SPRG_02335	61.36
geneset000387492	K01032	3-oxoadipate CoA-transferase, beta subunit	Benzoate degradation;Metabolic pathways;Microbial metabolism in diverse environments	att:AMQ28_00585	94.21
geneset000387765	K07263	zinc protease	--	att:AMQ28_00135	83.74
geneset000387789	K01992	ABC-2 type transport system permease protein	--	ajo:RZ95_04805	69.23
geneset000387872	K01495	GTP cyclohydrolase I	Metabolic pathways;Folate biosynthesis	ana:alr5287	45
geneset000388022	K05643	ATP-binding cassette, subfamily A (ABC1), member 3	--	ddi:DDB_G0293436	62.26
geneset000388029	K06975	uncharacterized protein	--	son:SO_0079	51.9
geneset000388125	K01262	Xaa-Pro aminopeptidase	--	att:AMQ28_12520	79.5
geneset000388253	K07504	predicted type IV restriction endonuclease	--	sdn:Sden_1111	77.99
geneset000388298	K02261	cytochrome c oxidase subunit 2	Oxidative phosphorylation;Metabolic pathways	uma:UsmafMp05	80.95
geneset000388422	K14852	regulator of ribosome biosynthesis	--	spar:SPRG_03005	39.19
geneset000388468	K03769	peptidyl-prolyl cis-trans isomerase C	--	saga:M5M_05165	78.02
geneset000388469	K03823	phosphinothricin acetyltransferase	Biosynthesis of antibiotics	xax:XACM_3691	60.12
geneset000388470	K11927	ATP-dependent RNA helicase RhlE	RNA degradation	lal:AT746_05135	64.38
geneset000388471	K07461	putative endonuclease	--	msx:AU14_06430	58.97
geneset000388472	K07088	uncharacterized protein	--	lal:AT746_03215	69.23
geneset000388478	K01866	tyrosyl-tRNA synthetase	Aminoacyl-tRNA biosynthesis	prr:AT705_09670	81.01
geneset000388484	K00059	3-oxoacyl-[acyl-carrier protein] reductase [EC:1.1.1.100]	Biotin metabolism;Fatty acid metabolism;Biosynthesis of unsaturated fatty acids;Metabolic pathways;Fatty acid biosynthesis	aei:AOY20_07665	97.26
geneset000388485	K02078	acyl carrier protein	--	aci:ACIAD0872	96.83
geneset000388731	K11737	D-serine/D-alanine/glycine transporter	--	att:AMQ28_03355	97.32
geneset000388773	K03737	pyruvate-ferredoxin/flavodoxin oxidoreductase	Metabolic pathways;Glycolysis / Gluconeogenesis;Pyruvate metabolism;Butanoate metabolism;Biosynthesis of antibiotics;Microbial metabolism in diverse environments;Carbon metabolism;Citrate cycle (TCA cycle)	rch:RUM_22060	82.82
geneset000388849	K00426	cytochrome d ubiquinol oxidase subunit II	Metabolic pathways;Two-component system;Oxidative phosphorylation	ajo:RZ95_14170	84.62
geneset000388850	K00425	cytochrome d ubiquinol oxidase subunit I	Two-component system;Oxidative phosphorylation;Metabolic pathways	att:AMQ28_00390	67.53
geneset000388945	K07305	peptide-methionine (R)-S-oxide reductase	--	ajo:RZ95_09865	89.86
geneset000388988	K07276	uncharacterized protein	--	att:AMQ28_10905	66.39
geneset000388998	K01894	glutamyl-Q tRNA(Asp) synthetase	--	ano:RR32_16825	84.43
geneset000389029	K02256	cytochrome c oxidase subunit 1	Oxidative phosphorylation;Metabolic pathways	cci:CC1G_22010	88.89
geneset000389125	K03768	peptidyl-prolyl cis-trans isomerase B (cyclophilin B)	--	prr:AT705_07080	74.38
geneset000389151	K00031	isocitrate dehydrogenase	Citrate cycle (TCA cycle);Biosynthesis of antibiotics;Biosynthesis of amino acids;Glutathione metabolism;2-Oxocarboxylic acid metabolism;Biosynthesis of secondary metabolites;Metabolic pathways;Microbial metabolism in diverse environments;Carbon metabolism	att:AMQ28_13315	95.15
geneset000389226	K03746	DNA-binding protein H-NS	--	att:AMQ28_09335	86.11
geneset000389227	K07107	acyl-CoA thioester hydrolase	--	att:AMQ28_09330	72.57
geneset000389230	K01810	glucose-6-phosphate isomerase	Microbial metabolism in diverse environments;Carbon metabolism;Amino sugar and nucleotide sugar metabolism;Pentose phosphate pathway;Starch and sucrose metabolism;Glycolysis / Gluconeogenesis;Biosynthesis of secondary metabolites;Biosynthesis of antibiotics;Metabolic pathways	pfo:Pfl01_4813	97.41
geneset000389282	K03593	ATP-binding protein involved in chromosome partitioning	--	sre:PTSG_06923	83.87
geneset000389351	K07560	D-tyrosyl-tRNA(Tyr) deacylase	--	ajo:RZ95_00435	86.67
geneset000389462	K02355	elongation factor G	--	dal:Dalk_3420	60
geneset000389503	K05850	Ca2+ transporting ATPase, plasma membrane	--	gtt:GUITHDRAFT_75160	71.43
geneset000389557	K00220;K00800	cyclohexadieny/prephenate dehydrogenase;3-phosphoshikimate 1-carboxyvinyltransferase	Biosynthesis of antibiotics;Biosynthesis of amino acids;Novobiocin biosynthesis;Phenylalanine, tyrosine and tryptophan biosynthesis;Metabolic pathways;Biosynthesis of secondary metabolites	acc:BDGL_001767	92.74
geneset000389624	K15581	oligopeptide transport system permease protein	ABC transporters;Quorum sensing	mph:MLP_43330	71.67
geneset000389669	K00341	NADH-quinone oxidoreductase subunit L	Metabolic pathways;Oxidative phosphorylation	att:AMQ28_04515	96.3
geneset000389670	K00340	NADH-quinone oxidoreductase subunit K	Metabolic pathways;Oxidative phosphorylation	ajo:RZ95_03825	96.08
geneset000389671	K00339	NADH-quinone oxidoreductase subunit J	Oxidative phosphorylation;Metabolic pathways	att:AMQ28_04525	94.77
geneset000389672	K00338	NADH-quinone oxidoreductase subunit I	Metabolic pathways;Oxidative phosphorylation	att:AMQ28_04530	98.78
geneset000389673	K00337	NADH-quinone oxidoreductase subunit H	Oxidative phosphorylation;Metabolic pathways	att:AMQ28_04535	100
geneset000389697	K01992	ABC-2 type transport system permease protein	--	att:AMQ28_03280	81.82
geneset000389723	K01520	dUTP pyrophosphatase	Metabolic pathways;Pyrimidine metabolism	mpz:Marpi_0307	37.72
geneset000389745	K11252	histone H2B	--	mbr:MONBRDRAFT_21515	70.94
geneset000389765	K01139	GTP diphosphokinase / guanosine-3',5'-bis(diphosphate) 3'-diphosphatase	--	att:AMQ28_09825	85.86
geneset000389789	K03337	5-deoxy-glucuronate isomerase	Inositol phosphate metabolism;Microbial metabolism in diverse environments;Metabolic pathways	ptn:PTRA_b0321	64.19
geneset000389814	K01139	GTP diphosphokinase / guanosine-3',5'-bis(diphosphate) 3'-diphosphatase	--	att:AMQ28_09825	82.99
geneset000389854	K02863	large subunit ribosomal protein L1	Ribosome	cce:Ccel_0309	76.09
geneset000389928	K02106	short-chain fatty acids transporter	Two-component system	amk:AMBLS11_11560	69.55
geneset000389947	K02358	elongation factor Tu	--	ova:OBV_34940	89.58
geneset000389968	K16264	cobalt-zinc-cadmium efflux system protein	--	aci:ACIAD3374	84.44
geneset000389988	K01697	cystathionine beta-synthase	Biosynthesis of antibiotics;Glycine, serine and threonine metabolism;Biosynthesis of amino acids;Metabolic pathways;Cysteine and methionine metabolism	ppuu:PputUW4_03161	92.11
geneset000390010	K02020	molybdate transport system substrate-binding protein	ABC transporters	tfu:Tfu_0328	51.72
geneset000390062	K09007	GTP cyclohydrolase I	Folate biosynthesis;Metabolic pathways	ili:K734_02445	71.71
geneset000390063	K00265	glutamate synthase (NADPH/NADH) large chain	Biosynthesis of secondary metabolites;Alanine, aspartate and glutamate metabolism;Biosynthesis of amino acids;Biosynthesis of antibiotics;Nitrogen metabolism;Metabolic pathways;Microbial metabolism in diverse environments	lal:AT746_03155	71.66
geneset000390064	K00266	glutamate synthase (NADPH/NADH) small chain	Microbial metabolism in diverse environments;Biosynthesis of secondary metabolites;Metabolic pathways;Biosynthesis of amino acids;Nitrogen metabolism;Alanine, aspartate and glutamate metabolism;Biosynthesis of antibiotics	lal:AT746_03150	72.4
geneset000390065	K01908	propionyl-CoA synthetase	Metabolic pathways;Propanoate metabolism	gni:GNIT_3351	65.5
geneset000390071	K07340	inner membrane protein	--	gps:C427_5347	30
geneset000390075	K00906	isocitrate dehydrogenase kinase/phosphatase	--	pbw:D172_006975	60.11
geneset000390076	K05812	DTW domain-containing protein	--	alt:ambt_08325	63.89
geneset000390240	K15731	carboxy-terminal domain RNA polymerase II polypeptide A small phosphatase	--	sre:PTSG_02943	72.22
geneset000390281	K11103	aerobic C4-dicarboxylate transport protein	Two-component system	abaa:IX88_14395	93.26
geneset000390286	K12308	beta-galactosidase	Galactose metabolism	paef:R50345_17620	51.61
geneset000390301	K02198	cytochrome c-type biogenesis protein CcmF	--	lal:AT746_12695	63.33
geneset000390340	K13889	glutathione transport system substrate-binding protein	ABC transporters	ege:EM595_1231	95.65
geneset000390341	K13890	glutathione transport system permease protein	ABC transporters	eta:ETA_21890	97.26
geneset000390345	K06152	gluconate 2-dehydrogenase gamma chain	Metabolic pathways;Microbial metabolism in diverse environments;Pentose phosphate pathway	eta:ETA_30610	90.85
geneset000390371	K06173	tRNA pseudouridine38-40 synthase	--	vcl:VCLMA_A0856	72.41
geneset000390397	K06916	cell division protein ZapE	--	ili:K734_10045	57.43
geneset000390486	K00813	aspartate aminotransferase	2-Oxocarboxylic acid metabolism;Biosynthesis of antibiotics;Arginine biosynthesis;Biosynthesis of secondary metabolites;Phenylalanine, tyrosine and tryptophan biosynthesis;Phenylalanine metabolism;Tyrosine metabolism;Alanine, aspartate and glutamate metabolism;Novobiocin biosynthesis;Arginine and proline metabolism;Cysteine and methionine metabolism;Metabolic pathways;Biosynthesis of amino acids	pphe:PP2015_2498	69.95
geneset000390487	K02030	polar amino acid transport system substrate-binding protein	--	lal:AT746_10390	46.41
geneset000390488	K03840	flavodoxin II	--	ili:K734_05150	65.83
geneset000390540	K01599	uroporphyrinogen decarboxylase	Porphyrin and chlorophyll metabolism;Biosynthesis of secondary metabolites;Metabolic pathways	pseo:OM33_04280	79.2
geneset000390541	K00322	NAD(P) transhydrogenase	Nicotinate and nicotinamide metabolism;Metabolic pathways	pbw:D172_016720	76.24
geneset000390542	K00507	stearoyl-CoA desaturase (Delta-9 desaturase)	Fatty acid metabolism;Biosynthesis of unsaturated fatty acids	shm:Shewmr7_0171	59.41
geneset000390544	K00557	tRNA (uracil-5-)-methyltransferase	--	pseo:OM33_04310	56.99
geneset000390545	K01776	glutamate racemase	D-Glutamine and D-glutamate metabolism;Metabolic pathways	pin:Ping_0629	42.91
geneset000390644	K02951	small subunit ribosomal protein S12e	Ribosome	uma:UMAG_01318	59.38
geneset000390725	K01255	leucyl aminopeptidase	Glutathione metabolism;Metabolic pathways	att:AMQ28_06825	79.1
geneset000390726	K07091	lipopolysaccharide export system permease protein	ABC transporters	aei:AOY20_03020	96.67
geneset000390747	K16089	outer membrane receptor for ferrienterochelin and colicins	--	att:AMQ28_03890	93.55
geneset000390753	K04567	lysyl-tRNA synthetase, class II	Aminoacyl-tRNA biosynthesis	csh:Closa_1098	74.51
geneset000390803	K00826	branched-chain amino acid aminotransferase	Cysteine and methionine metabolism;2-Oxocarboxylic acid metabolism;Biosynthesis of antibiotics;Biosynthesis of secondary metabolites;Valine, leucine and isoleucine degradation;Valine, leucine and isoleucine biosynthesis;Pantothenate and CoA biosynthesis;Biosynthesis of amino acids;Metabolic pathways	pia:PI2015_1678	76.13
geneset000390918	K01968	3-methylcrotonyl-CoA carboxylase alpha subunit	Metabolic pathways;Valine, leucine and isoleucine degradation	att:AMQ28_00685	90.48
geneset000390926	K01251	adenosylhomocysteinase	Cysteine and methionine metabolism;Metabolic pathways	gtr:GLOTRDRAFT_100607	86.96
geneset000391003	K03308	neurotransmitter:Na+ symporter, NSS family	--	elm:ELI_3767	65.75
geneset000391087	K02957	small subunit ribosomal protein S15Ae	Ribosome	mbr:MONBRDRAFT_20393	75.56
geneset000391144	K14376	poly(A) polymerase	mRNA surveillance pathway	fme:FOMMEDRAFT_158532	44.7
geneset000391148	K01185	lysozyme	--	att:AMQ28_13285	84.78
geneset000391162	K12373	hexosaminidase	Metabolic pathways;Other glycan degradation;Amino sugar and nucleotide sugar metabolism	cja:CJA_0287	58.25
geneset000391229	K21132	alpha-mannan endo-1,2-alpha-mannanase / glycoprotein endo-alpha-1,2-mannosidase	--	bxy:BXY_34140	41.67
geneset000391248	K02004	putative ABC transport system permease protein	--	att:AMQ28_03860	74.78
geneset000391305	K00275	pyridoxamine 5'-phosphate oxidase	Microbial metabolism in diverse environments;Vitamin B6 metabolism;Metabolic pathways	pfo:Pfl01_1229	93.5
geneset000391394	K04754	phospholipid-binding lipoprotein MlaA	--	psm:PSM_A2217	52.5
geneset000391395	K01442	choloylglycine hydrolase	Metabolic pathways;Secondary bile acid biosynthesis	tao:THIAE_05940	70.52
geneset000391594	K17260	actin-related protein 2	--	mlr:MELLADRAFT_116410	82.18
geneset000391684	K04782	isochorismate pyruvate lyase	Biosynthesis of secondary metabolites;Biosynthesis of antibiotics	att:AMQ28_07895	85.26
geneset000391693	K10111	multiple sugar transport system ATP-binding protein	ABC transporters	raq:Rahaq2_0594	99.01
geneset000391703	K05776	molybdate transport system ATP-binding protein	ABC transporters	fbc:FB2170_01771	40.43
geneset000391707	K03929	para-nitrobenzyl esterase	--	dsw:QR90_03890	59.52
geneset000391744	K00640	serine O-acetyltransferase	Biosynthesis of amino acids;Biosynthesis of secondary metabolites;Metabolic pathways;Cysteine and methionine metabolism;Microbial metabolism in diverse environments;Carbon metabolism;Sulfur metabolism	pman:OU5_3238	94.57
geneset000391770	K03100	signal peptidase I	Protein export;Quorum sensing	att:AMQ28_02945	88.89
geneset000391771	K03596	GTP-binding protein LepA	--	acc:BDGL_001992	100
geneset000391783	K03690	ubiquinone biosynthesis protein UbiJ	--	ebi:EbC_02340	87.13
geneset000391940	K02200	cytochrome c-type biogenesis protein CcmH	--	pat:Patl_3249	50
geneset000391952	K05563	multicomponent K+:H+ antiporter subunit F	--	ajo:RZ95_15275	89.01
geneset000392016	K01714	4-hydroxy-tetrahydrodipicolinate synthase	Lysine biosynthesis;Monobactam biosynthesis;Metabolic pathways;Biosynthesis of amino acids;Biosynthesis of secondary metabolites;Biosynthesis of antibiotics;Microbial metabolism in diverse environments	att:AMQ28_08405	85.85
geneset000392111	K00998	CDP-diacylglycerol---serine O-phosphatidyltransferase	Metabolic pathways;Glycerophospholipid metabolism;Glycine, serine and threonine metabolism;Biosynthesis of secondary metabolites	pphe:PP2015_1497	48.74
geneset000392112	K09889	ribosome-associated protein	--	asr:WL1483_3963	48.86
geneset000392113	K03592	PmbA protein	--	ptn:PTRA_a3291	66.14
geneset000392114	K18118	succinyl-CoA:acetate CoA-transferase	Biosynthesis of secondary metabolites;Biosynthesis of antibiotics;Metabolic pathways;Pyruvate metabolism;Microbial metabolism in diverse environments;Citrate cycle (TCA cycle);Carbon metabolism;Butanoate metabolism	pmon:X969_26830	83.2
geneset000392115	K01284	peptidyl-dipeptidase Dcp	--	shl:Shal_2942	68.56
geneset000392117	K01443	N-acetylglucosamine-6-phosphate deacetylase	Biosynthesis of antibiotics;Amino sugar and nucleotide sugar metabolism	she:Shewmr4_2531	60
geneset000392118	K00884	N-acetylglucosamine kinase	Amino sugar and nucleotide sugar metabolism;Metabolic pathways	she:Shewmr4_2532	62.01
geneset000392119	K02082	tagatose-6-phosphate ketose/aldose isomerase	--	shn:Shewana3_2699	64.53
geneset000392120	K16371	D-tagatose-1,6-bisphosphate aldolase subunit GatZ/KbaZ	Galactose metabolism;Metabolic pathways	she:Shewmr4_2534	64.13
geneset000392122	K02081	DeoR family transcriptional regulator, aga operon transcriptional repressor	--	she:Shewmr4_2536	79.69
geneset000392125	K06911	uncharacterized protein	--	tol:TOL_1253	75.25
geneset000392127	K06140	regulator of nucleoside diphosphate kinase	--	net:Neut_2081	55.64
geneset000392128	K03734	FAD:protein FMN transferase	--	vtu:IX91_12085	52.1
geneset000392238	K02670	twitching motility protein PilU	--	ajo:RZ95_09095	85.71
geneset000392285	K03628	transcription termination factor Rho	RNA degradation	ajo:RZ95_13865	100
geneset000392294	K03695	ATP-dependent Clp protease ATP-binding subunit ClpB	--	pfo:Pfl01_4834	100
geneset000392387	K01760	cystathionine beta-lyase	Biosynthesis of amino acids;Biosynthesis of secondary metabolites;Cysteine and methionine metabolism;Metabolic pathways;Selenocompound metabolism	ajo:RZ95_01975	87.25
geneset000392453	K05349	beta-glucosidase	Metabolic pathways;Cyanoamino acid metabolism;Biosynthesis of secondary metabolites;Starch and sucrose metabolism	sde:Sde_0245	54.28
geneset000392454	K02429	MFS transporter, FHS family, L-fucose permease	--	com:CMT41_12910	60.91
geneset000392455	K07789	multidrug efflux pump	Two-component system	spoi:IMCC21906_02500	65.62
geneset000392456	K07788	multidrug efflux pump	Two-component system	cja:CJA_0372	75.05
geneset000392457	K07799	membrane fusion protein, multidrug efflux system	Two-component system	ote:Oter_1124	57.02
geneset000392582	K07091	lipopolysaccharide export system permease protein	ABC transporters	att:AMQ28_06820	88.74
geneset000392583	K11720	lipopolysaccharide export system permease protein	ABC transporters	att:AMQ28_06815	82.43
geneset000392649	K08956	AFG3 family protein	--	dfa:DFA_03906	84.21
geneset000392672	K11381	2-oxoisovalerate dehydrogenase E1 component	Propanoate metabolism;Biosynthesis of antibiotics;Biosynthesis of secondary metabolites;Metabolic pathways;Valine, leucine and isoleucine degradation	pbt:ING2E5B_1586	54.55
geneset000392692	K00681	gamma-glutamyltranspeptidase / glutathione hydrolase	--	kko:Kkor_1582	77.72
geneset000392693	K10914	CRP/FNR family transcriptional regulator, cyclic AMP receptor protein	Quorum sensing;Two-component system	att:AMQ28_02365	96.41
geneset000392877	K03804	chromosome partition protein MukE	--	eta:ETA_21310	81.25
geneset000392878	K03632	chromosome partition protein MukB	--	cama:F384_04440	100
geneset000392883	K03215	23S rRNA (uracil1939-C5)-methyltransferase	--	ajo:RZ95_14020	80.11
geneset000392884	K07501	3'-5' exonuclease	--	att:AMQ28_10835	74.63
geneset000392907	K08676	tricorn protease	--	rdp:RD2015_3171	50
geneset000393022	K01595	phosphoenolpyruvate carboxylase	Metabolic pathways;Pyruvate metabolism;Microbial metabolism in diverse environments;Carbon metabolism;Methane metabolism	ajo:RZ95_00225	84.06
geneset000393077	K07936	GTP-binding nuclear protein Ran	Ribosome biogenesis in eukaryotes;RNA transport	tps:THAPSDRAFT_39470	70.83
geneset000393235	K14716	solute carrier family 39 (zinc transporter), member 10	--	sre:PTSG_02398	56.52
geneset000393388	K03566	LysR family transcriptional regulator, glycine cleavage system transcriptional activator	--	aei:AOY20_11445	85.38
geneset000393580	K11296	high mobility group protein B3	--	psoj:PHYSODRAFT_285400	41.41
geneset000393680	K07391	magnesium chelatase family protein	--	bhl:Bache_0873	69.3
geneset000393778	K03707	thiaminase (transcriptional activator TenA)	Metabolic pathways;Thiamine metabolism	att:AMQ28_08820	84.52
geneset000393847	K00285	D-amino-acid dehydrogenase	Phenylalanine metabolism	ajo:RZ95_08265	71.16
geneset000394060	K02003	putative ABC transport system ATP-binding protein	--	spl:Spea_4175	53.42
geneset000394186	K05599	anthranilate 1,2-dioxygenase (deaminating, decarboxylating) large subunit	Microbial metabolism in diverse environments;Aminobenzoate degradation	att:AMQ28_12695	98.03
geneset000394292	K09808	lipoprotein-releasing system permease protein	ABC transporters	aei:AOY20_12120	82.12
geneset000394312	K01246	DNA-3-methyladenine glycosylase I	Base excision repair	ebi:EbC_06020	64.21
geneset000394357	K07277	outer membrane protein insertion porin family	--	att:AMQ28_13850	95.56
geneset000394381	K00872	homoserine kinase	Biosynthesis of amino acids;Glycine, serine and threonine metabolism;Metabolic pathways;Microbial metabolism in diverse environments;Biosynthesis of secondary metabolites	epr:EPYR_00727	94.17
geneset000394662	K01971	bifunctional non-homologous end joining protein LigD	Non-homologous end-joining	pman:OU5_5917	81.29
geneset000394667	K01580	glutamate decarboxylase	Alanine, aspartate and glutamate metabolism;Quorum sensing;beta-Alanine metabolism;Microbial metabolism in diverse environments;Taurine and hypotaurine metabolism;Biosynthesis of secondary metabolites;Butanoate metabolism;Metabolic pathways	shn:Shewana3_2686	73.68
geneset000394671	K13688	cyclic beta-1,2-glucan synthetase	--	psc:A458_08645	58.14
geneset000394672	K01918	pantoate--beta-alanine ligase	beta-Alanine metabolism;Biosynthesis of secondary metabolites;Metabolic pathways;Pantothenate and CoA biosynthesis	avr:B565_0665	63.54
geneset000394673	K00606	3-methyl-2-oxobutanoate hydroxymethyltransferase	Biosynthesis of secondary metabolites;Metabolic pathways;Pantothenate and CoA biosynthesis	prr:AT705_09365	72.24
geneset000394674	K00950	2-amino-4-hydroxy-6-hydroxymethyldihydropteridine diphosphokinase	Folate biosynthesis;Metabolic pathways	pphe:PP2015_547	69.87
geneset000394675	K00970	poly(A) polymerase	RNA degradation	pphe:PP2015_548	56.75
geneset000394719	K03407	two-component system, chemotaxis family, sensor kinase CheA	Two-component system;Bacterial chemotaxis	pphe:PP2015_957	60.5
geneset000394720	K03414	chemotaxis protein CheZ	Bacterial chemotaxis	pseo:OM33_07910	61.92
geneset000394721	K03413	two-component system, chemotaxis family, response regulator CheY	Bacterial chemotaxis;Two-component system	gag:Glaag_1299	90.24
geneset000394722	K02405	RNA polymerase sigma factor for flagellar operon FliA	Two-component system	amac:MASE_04935	68.91
geneset000394723	K04562	flagellar biosynthesis protein FlhG	--	pphe:PP2015_953	76.26
geneset000394724	K02404	flagellar biosynthesis protein FlhF	--	pphe:PP2015_952	54.85
geneset000394725	K02400	flagellar biosynthesis protein FlhA	Flagellar assembly	pseo:OM33_07885	70.19
geneset000394726	K02401	flagellar biosynthetic protein FlhB	Flagellar assembly	prr:AT705_18810	54.03
geneset000394727	K02421	flagellar biosynthetic protein FliR	Flagellar assembly	pha:PSHAa0804	56.78
geneset000394790	K06446	acyl-CoA dehydrogenase	Microbial metabolism in diverse environments;Caprolactam degradation;Metabolic pathways	aei:AOY20_13470	95.59
geneset000394837	K03878	NADH-ubiquinone oxidoreductase chain 1	Metabolic pathways;Oxidative phosphorylation	cci:CC1G_22001	76.53
geneset000394928	K02880	large subunit ribosomal protein L17e	Ribosome	acan:ACA1_267880	70.27
geneset000394935	K15553	sulfonate transport system substrate-binding protein	ABC transporters;Sulfur metabolism	ajo:RZ95_16780	63.56
geneset000395011	K03655	ATP-dependent DNA helicase RecG	Homologous recombination	bfs:BF9343_1037	60.64
geneset000395099	K15633	2,3-bisphosphoglycerate-independent phosphoglycerate mutase	Metabolic pathways;Carbon metabolism;Biosynthesis of secondary metabolites;Microbial metabolism in diverse environments;Glycolysis / Gluconeogenesis;Biosynthesis of antibiotics;Biosynthesis of amino acids;Methane metabolism;Glycine, serine and threonine metabolism	pphe:PP2015_557	87.5
geneset000395243	K21025	multidomain signaling protein FimX	--	ajo:RZ95_10485	77.88
geneset000395319	K01641	hydroxymethylglutaryl-CoA synthase	Biosynthesis of secondary metabolites;Biosynthesis of antibiotics;Metabolic pathways;Valine, leucine and isoleucine degradation;Terpenoid backbone biosynthesis;Butanoate metabolism;Synthesis and degradation of ketone bodies	mbr:MONBRDRAFT_11388	60.69
geneset000395321	K02013	iron complex transport system ATP-binding protein	ABC transporters	eta:ETA_18300	71.21
geneset000395322	K02015	iron complex transport system permease protein	ABC transporters	eta:ETA_18290	93.9
geneset000395410	K19265	L-glyceraldehyde 3-phosphate reductase	--	eam:EAMY_2470	89.36
geneset000395468	K00029	malate dehydrogenase (oxaloacetate-decarboxylating)(NADP+)	Carbon metabolism;Microbial metabolism in diverse environments;Metabolic pathways;Pyruvate metabolism	pseo:OM33_01480	77.78
geneset000395469	K01682	aconitate hydratase 2 / 2-methylisocitrate dehydratase	Glyoxylate and dicarboxylate metabolism;Propanoate metabolism;Citrate cycle (TCA cycle);Biosynthesis of antibiotics;Biosynthesis of amino acids;Biosynthesis of secondary metabolites;Carbon metabolism;Microbial metabolism in diverse environments;Metabolic pathways;2-Oxocarboxylic acid metabolism	kki:KKKWG1_1947	84.48
geneset000395596	K07090	uncharacterized protein	--	pcr:Pcryo_2117	35.9
geneset000395768	K03427	type I restriction enzyme M protein	--	abaz:P795_18005	98.54
geneset000395803	K04079	molecular chaperone HtpG	Protein processing in endoplasmic reticulum	sre:PTSG_02153	86.15
geneset000395907	K02168	choline/glycine/proline betaine transport protein	--	aci:ACIAD1012	88.37
geneset000395943	K01488	adenosine deaminase	Purine metabolism;Metabolic pathways	beq:BEWA_011680	59.02
geneset000395978	K01528	dynamin GTPase	Endocytosis	mbr:MONBRDRAFT_28892	47.95
geneset000396114	K00557	tRNA (uracil-5-)-methyltransferase	--	erj:EJP617_13310	90.44
geneset000396162	K15553	sulfonate transport system substrate-binding protein	ABC transporters;Sulfur metabolism	acd:AOLE_06400	93.13
geneset000396256	K16090	catecholate siderophore receptor	--	att:AMQ28_05540	81.4
geneset000396257	K01154	type I restriction enzyme, S subunit	--	lag:N175_11400	82.57
geneset000396271	K06178	23S rRNA pseudouridine2605 synthase	--	hav:AT03_12030	56.67
geneset000396299	K06169	tRNA-(ms[2]io[6]A)-hydroxylase [EC:1.-.-.-]	--	aci:ACIAD2576	91.36
geneset000396300	K03474	pyridoxine 5-phosphate synthase	Vitamin B6 metabolism;Metabolic pathways	ajo:RZ95_10685	88.97
geneset000396316	K00674	2,3,4,5-tetrahydropyridine-2-carboxylate N-succinyltransferase	Lysine biosynthesis;Microbial metabolism in diverse environments;Biosynthesis of amino acids;Metabolic pathways	ptt:VY86_04445	80
geneset000396317	K00990	[protein-PII] uridylyltransferase [EC:2.7.7.59]	Two-component system	pseo:OM33_12835	57.79
geneset000396318	K01265	methionyl aminopeptidase	--	lal:AT746_05365	79.62
geneset000396319	K02967	small subunit ribosomal protein S2	Ribosome	pphe:PP2015_2320	84.3
geneset000396320	K02357	elongation factor Ts	--	fbl:Fbal_0953	68.17
geneset000396321	K09903	uridylate kinase	Metabolic pathways;Pyrimidine metabolism	aaus:EP12_04840	88.7
geneset000396322	K00806	undecaprenyl diphosphate synthase	Terpenoid backbone biosynthesis;Biosynthesis of secondary metabolites	pphe:PP2015_2316	69.26
geneset000396323	K00981	phosphatidate cytidylyltransferase	Metabolic pathways;Glycerophospholipid metabolism;Biosynthesis of secondary metabolites	cps:CPS_1558	47.55
geneset000396324	K00099	1-deoxy-D-xylulose-5-phosphate reductoisomerase	Terpenoid backbone biosynthesis;Biosynthesis of antibiotics;Biosynthesis of secondary metabolites;Metabolic pathways	oce:GU3_12960	62.69
geneset000396325	K11749	regulator of sigma E protease	Quorum sensing	sbn:Sbal195_1488	53.95
geneset000396326	K07277	outer membrane protein insertion porin family	--	pha:PSHAa2028	56.08
geneset000396327	K06142	outer membrane protein	--	amaa:amad1_04875	41.67
geneset000396328	K02536	UDP-3-O-[3-hydroxymyristoyl] glucosamine N-acyltransferase [EC:2.3.1.191]	Metabolic pathways;Lipopolysaccharide biosynthesis	ddd:Dda3937_01886	51.34
geneset000396329	K02372	3-hydroxyacyl-[acyl-carrier-protein] dehydratase [EC:4.2.1.59]	Biotin metabolism;Metabolic pathways;Fatty acid biosynthesis;Fatty acid metabolism	pha:PSHAa2025	79.87
geneset000396330	K00677	UDP-N-acetylglucosamine acyltransferase	Metabolic pathways;Lipopolysaccharide biosynthesis	pphe:PP2015_2308	66.8
geneset000396331	K00748	lipid-A-disaccharide synthase	Metabolic pathways;Lipopolysaccharide biosynthesis	sek:SSPA0228	58.58
geneset000396332	K03470	ribonuclease HII	DNA replication	gho:AL542_06035	70.05
geneset000396333	K02337	DNA polymerase III subunit alpha	Purine metabolism;Pyrimidine metabolism;Homologous recombination;DNA replication;Metabolic pathways;Mismatch repair	pseo:OM33_12750	72.31
geneset000396334	K01962	acetyl-CoA carboxylase carboxyl transferase subunit alpha	Carbon metabolism;Microbial metabolism in diverse environments;Propanoate metabolism;Metabolic pathways;Fatty acid biosynthesis;Biosynthesis of secondary metabolites;Fatty acid metabolism;Pyruvate metabolism;Biosynthesis of antibiotics	pia:PI2015_2030	80.19
geneset000396335	K04075	tRNA(Ile)-lysidine synthase	--	slq:M495_19625	43.45
geneset000396337	K07001	NTE family protein	--	pseo:OM33_12720	58.58
geneset000396342	K19092	toxin ParE1/3/4	--	vvu:VV1_2525	58.76
geneset000396343	K07746	antitoxin ParD1/3/4	--	shp:Sput200_2627	68.42
geneset000396344	K11755	phosphoribosyl-ATP pyrophosphohydrolase / phosphoribosyl-AMP cyclohydrolase	Metabolic pathways;Biosynthesis of amino acids;Biosynthesis of secondary metabolites;Histidine metabolism	pat:Patl_2888	67.48
geneset000396345	K02500	cyclase	Metabolic pathways;Biosynthesis of secondary metabolites;Biosynthesis of amino acids;Histidine metabolism	gag:Glaag_1436	81.64
geneset000396346	K01814	phosphoribosylformimino-5-aminoimidazole carboxamide ribotide isomerase	Biosynthesis of amino acids;Histidine metabolism;Metabolic pathways;Biosynthesis of secondary metabolites	oce:GU3_09990	61.22
geneset000396347	K02501	glutamine amidotransferase	Biosynthesis of amino acids;Histidine metabolism;Biosynthesis of secondary metabolites;Metabolic pathways	ahd:AI20_08000	56.16
geneset000396348	K01089	imidazoleglycerol-phosphate dehydratase / histidinol-phosphatase	Biosynthesis of secondary metabolites;Biosynthesis of amino acids;Histidine metabolism;Metabolic pathways	aal:EP13_12260	69.94
geneset000396352	K06222	2,5-diketo-D-gluconate reductase B	--	aci:ACIAD3616	75.93
geneset000396417	K21023	diguanylate cyclase	--	panp:PSNIH2_01350	83.64
geneset000396427	K01924	UDP-N-acetylmuramate--alanine ligase	Peptidoglycan biosynthesis;D-Glutamine and D-glutamate metabolism;Metabolic pathways	att:AMQ28_08615	91.18
geneset000396509	K01897	long-chain acyl-CoA synthetase	Quorum sensing;Metabolic pathways;Fatty acid metabolism;Fatty acid degradation;Fatty acid biosynthesis	pmk:MDS_3608	61.62
geneset000396592	K05591	ATP-independent RNA helicase DbpA	--	pgb:H744_1c1411	55.87
geneset000396593	K02030	polar amino acid transport system substrate-binding protein	--	gni:GNIT_3306	40.88
geneset000396594	K03573	DNA mismatch repair protein MutH	Mismatch repair	smaf:D781_3568	63.56
geneset000396595	K08311	putative (di)nucleoside polyphosphate hydrolase	RNA degradation	pha:PSHAa0745	83.13
geneset000396596	K08484	phosphotransferase system, enzyme I, PtsP	Phosphotransferase system (PTS)	lal:AT746_04110	53.24
geneset000396615	K01256	aminopeptidase N	Metabolic pathways;Glutathione metabolism	aei:AOY20_11040	98.18
geneset000396666	K17601	WD repeat-containing protein 81	--	dfa:DFA_11796	58.59
geneset000396690	K02876	large subunit ribosomal protein L15	Ribosome	mbe:MBM_02818	41.75
geneset000396700	K00627	pyruvate dehydrogenase E2 component (dihydrolipoamide acetyltransferase)	Pyruvate metabolism;Biosynthesis of antibiotics;Glycolysis / Gluconeogenesis;Metabolic pathways;Citrate cycle (TCA cycle);Carbon metabolism;Biosynthesis of secondary metabolites	sre:PTSG_05890	77.78
geneset000396711	K07402	xanthine dehydrogenase accessory factor	--	pao:Pat9b_5171	71.21
geneset000396725	K09456	putative acyl-CoA dehydrogenase	--	ajo:RZ95_14870	82.73
geneset000396838	K02563	UDP-N-acetylglucosamine--N-acetylmuramyl-(pentapeptide) pyrophosphoryl-undecaprenol N-acetylglucosamine transferase	Metabolic pathways;Peptidoglycan biosynthesis	eta:ETA_07550	89.09
geneset000396851	K14159	ribonuclease HI / DNA polymerase III subunit epsilon	DNA replication;Mismatch repair;Metabolic pathways;Pyrimidine metabolism;Purine metabolism;Homologous recombination	att:AMQ28_12570	87.94
geneset000396875	K02264	cytochrome c oxidase subunit 5a	Metabolic pathways;Oxidative phosphorylation	sre:PTSG_09364	60.98
geneset000396942	K12574	ribonuclease J	RNA degradation	gps:C427_0684	65.88
geneset000396944	K12574	ribonuclease J	RNA degradation	gps:C427_0684	68.24
geneset000397164	K10408	dynein heavy chain, axonemal	--	sre:PTSG_10214	63.83
geneset000397238	K01887	arginyl-tRNA synthetase	Aminoacyl-tRNA biosynthesis	aei:AOY20_03390	92.64
geneset000397407	K03629	DNA replication and repair protein RecF	Homologous recombination	pfo:Pfl01_0003	99.05
geneset000397463	K02893	large subunit ribosomal protein L23Ae	Ribosome	mrr:Moror_12381	50.72
geneset000397632	K06911	uncharacterized protein	--	att:AMQ28_12700	79.84
geneset000397663	K11835	ubiquitin carboxyl-terminal hydrolase 4/11/15	--	kla:KLLA0C03476g	37.39
geneset000397706	K02558	UDP-N-acetylmuramate: L-alanyl-gamma-D-glutamyl-meso-diaminopimelate ligase	--	pseo:OM33_00350	60.83
geneset000397709	K02558	UDP-N-acetylmuramate: L-alanyl-gamma-D-glutamyl-meso-diaminopimelate ligase	--	pseo:OM33_00350	60.83
geneset000397722	K01673	carbonic anhydrase	Nitrogen metabolism	att:AMQ28_03875	94.93
geneset000397726	K11529	glycerate 2-kinase	Metabolic pathways;Biosynthesis of secondary metabolites;Glyoxylate and dicarboxylate metabolism;Glycine, serine and threonine metabolism	pfo:Pfl01_1595	97.32
geneset000397731	K05868	cyclin B	--	ngr:NAEGRDRAFT_51526	35.92
geneset000397835	K12340	outer membrane protein	Bacterial secretion system;Two-component system	att:AMQ28_06705	81.29
geneset000397836	K16939	septin 6/8/11	--	sre:PTSG_06009	52
geneset000397839	K00121	S-(hydroxymethyl)glutathione dehydrogenase / alcohol dehydrogenase	Microbial metabolism in diverse environments;Fatty acid degradation;Carbon metabolism;Metabolic pathways;Degradation of aromatic compounds;Chloroalkane and chloroalkene degradation;Tyrosine metabolism;Biosynthesis of secondary metabolites;Glycolysis / Gluconeogenesis;Naphthalene degradation;Methane metabolism;Biosynthesis of antibiotics	eam:EAMY_2294	100
geneset000398000	K13776	citronellyl-CoA synthetase	Geraniol degradation	aei:AOY20_02005	81.25
geneset000398046	K01079	phosphoserine phosphatase	Carbon metabolism;Glycine, serine and threonine metabolism;Biosynthesis of antibiotics;Microbial metabolism in diverse environments;Metabolic pathways;Biosynthesis of amino acids;Methane metabolism	att:AMQ28_08425	94.42
geneset000398274	K07090	uncharacterized protein	--	acd:AOLE_01670	70.83
geneset000398330	K03046	DNA-directed RNA polymerase subunit beta'	RNA polymerase;Purine metabolism;Pyrimidine metabolism;Metabolic pathways	aei:AOY20_02755	97.18
geneset000398335	K09497	T-complex protein 1 subunit epsilon	--	sre:PTSG_10217	80
geneset000398384	K09503	DnaJ homolog subfamily A member 2	Protein processing in endoplasmic reticulum	pif:PITG_13370	49.02
geneset000398415	K02315	DNA replication protein DnaC	--	att:AMQ28_13090	77.68
geneset000398459	K11936	poly-beta-1,6-N-acetyl-D-glucosamine synthase	--	aci:ACIAD1030	88.24
geneset000398464	K00773	queuine tRNA-ribosyltransferase	--	ajo:RZ95_02665	90.48
geneset000398472	K03665	GTPase	--	aci:ACIAD3005	80
geneset000398488	K09019	3-hydroxypropanoate dehydrogenase	Metabolic pathways;Pyrimidine metabolism	ebi:EbC_15620	79.25
geneset000398489	K09024	flavin reductase	Metabolic pathways;Pyrimidine metabolism	ebi:EbC_15610	80.34
geneset000398542	K03473	erythronate-4-phosphate dehydrogenase	Vitamin B6 metabolism;Metabolic pathways	aei:AOY20_13180	79.77
geneset000398543	K04568	elongation factor P--(R)-beta-lysine ligase	--	att:AMQ28_03435	81.25
geneset000398571	K15013	long-chain-fatty-acid--CoA ligase ACSBG	Fatty acid metabolism;Fatty acid degradation;Fatty acid biosynthesis;Metabolic pathways	sre:PTSG_05408	47.89
geneset000398636	K00362	nitrite reductase (NADH) large subunit	Nitrogen metabolism;Microbial metabolism in diverse environments	acd:AOLE_07145	90.62
geneset000398715	K03883	NADH-ubiquinone oxidoreductase chain 5	Oxidative phosphorylation;Metabolic pathways	cci:CC1G_22002	77.67
geneset000398833	K01589	5-(carboxyamino)imidazole ribonucleotide synthase	Purine metabolism;Biosynthesis of antibiotics;Biosynthesis of secondary metabolites;Metabolic pathways	aei:AOY20_04070	86.73
geneset000398894	K14645	serine protease	Quorum sensing	prr:AT705_17180	56.3
geneset000398916	K03495	tRNA uridine 5-carboxymethylaminomethyl modification enzyme	--	abaa:IX88_13460	100
geneset000399185	K06879	7-cyano-7-deazaguanine reductase	Folate biosynthesis;Metabolic pathways	aei:AOY20_08995	89.55
geneset000399186	K01992	ABC-2 type transport system permease protein	--	att:AMQ28_12900	95.33
geneset000399339	K14411	RNA-binding protein Musashi	mRNA surveillance pathway	ppa:PAS_chr1-4_0355	39.88
geneset000399458	K01338	ATP-dependent Lon protease	--	abaa:IX88_07175	96.58
geneset000399468	K05663	mitochondrial ABC transporter ATM	ABC transporters	ncr:NCU05029	72.09
geneset000399636	K10763	DnaA-homolog protein	--	att:AMQ28_03190	95.79
geneset000399734	K00560	thymidylate synthase	Pyrimidine metabolism;Metabolic pathways;One carbon pool by folate	aci:ACIAD0515	96.55
geneset000399784	K03797	carboxyl-terminal processing protease	--	att:AMQ28_05455	96.08
geneset000399857	K07664	two-component system, OmpR family, response regulator BaeR	Two-component system	att:AMQ28_11030	96.77
geneset000399858	K07642	two-component system, OmpR family, sensor histidine kinase BaeS	Two-component system	att:AMQ28_11025	86.62
geneset000399893	K01392	thimet oligopeptidase	--	psoj:PHYSODRAFT_329905	71.11
geneset000400028	K03768	peptidyl-prolyl cis-trans isomerase B (cyclophilin B)	--	acd:AOLE_06625	100
geneset000400117	K02982	small subunit ribosomal protein S3	Ribosome	att:AMQ28_10215	97.81
geneset000400118	K02890	large subunit ribosomal protein L22	Ribosome	abm:ABSDF0428	98.18
geneset000400119	K02965	small subunit ribosomal protein S19	Ribosome	aei:AOY20_02335	100
geneset000400120	K02886	large subunit ribosomal protein L2	Ribosome	acd:AOLE_02105	100
geneset000400326	K03553	recombination protein RecA	Homologous recombination	bbw:BDW_01775	45.06
geneset000400338	K00626	acetyl-CoA C-acetyltransferase	Carbon metabolism;Biosynthesis of antibiotics;Tryptophan metabolism;Lysine degradation;Terpenoid backbone biosynthesis;Butanoate metabolism;Microbial metabolism in diverse environments;Metabolic pathways;Fatty acid metabolism;Benzoate degradation;Glyoxylate and dicarboxylate metabolism;Propanoate metabolism;Biosynthesis of secondary metabolites;Two-component system;Synthesis and degradation of ke…	ajo:RZ95_08990	88.98
geneset000400396	K00128	aldehyde dehydrogenase (NAD+)	Biosynthesis of antibiotics;Tryptophan metabolism;beta-Alanine metabolism;Fatty acid degradation;Valine, leucine and isoleucine degradation;Glycerolipid metabolism;Arginine and proline metabolism;Pyruvate metabolism;Pentose and glucuronate interconversions;Histidine metabolism;Ascorbate and aldarate metabolism;Glycolysis / Gluconeogenesis;Chloroalkane and chloroalkene degradation;Metabolic pathwa…	att:AMQ28_01610	75.68
geneset000400484	K02004	putative ABC transport system permease protein	--	pfo:Pfl01_4016	97.86
geneset000400489	K19656	intraflagellar transport protein 122	--	sre:PTSG_11988	69.23
geneset000400552	K05783	dihydroxycyclohexadiene carboxylate dehydrogenase	Benzoate degradation;Fluorobenzoate degradation;Microbial metabolism in diverse environments;Degradation of aromatic compounds;Metabolic pathways;Xylene degradation	att:AMQ28_00600	89.9
geneset000401007	K05742	solute carrier family 9 (sodium/hydrogen exchanger), member 1	--	mbr:MONBRDRAFT_29272	45.16
geneset000401071	K07335	basic membrane protein A and related proteins	--	ica:Intca_1211	71.33
geneset000401073	K18324	multidrug efflux pump	Two-component system	epr:EPYR_01195	92.43
geneset000401098	K03231	elongation factor 1-alpha	RNA transport	abp:AGABI1DRAFT81562	81.25
geneset000401152	K17285	selenium-binding protein 1	--	glp:Glo7428_4019	68.97
geneset000401185	K01092	myo-inositol-1(or 4)-monophosphatase	Metabolic pathways;Streptomycin biosynthesis;Inositol phosphate metabolism	ajo:RZ95_01850	97.87
geneset000401186	K01662	1-deoxy-D-xylulose-5-phosphate synthase	Thiamine metabolism;Terpenoid backbone biosynthesis;Biosynthesis of antibiotics;Metabolic pathways;Biosynthesis of secondary metabolites	att:AMQ28_10060	83.14
geneset000401243	K03655	ATP-dependent DNA helicase RecG	Homologous recombination	aei:AOY20_02415	94.51
geneset000401254	K01968	3-methylcrotonyl-CoA carboxylase alpha subunit	Metabolic pathways;Valine, leucine and isoleucine degradation	mme:Marme_2211	35.35
geneset000401267	K00605	aminomethyltransferase	Carbon metabolism;Glycine, serine and threonine metabolism;Biosynthesis of secondary metabolites;One carbon pool by folate;Metabolic pathways;Biosynthesis of antibiotics;Glyoxylate and dicarboxylate metabolism	pat:Patl_3592	78.05
geneset000401268	K02437	glycine cleavage system H protein	Glyoxylate and dicarboxylate metabolism;Glycine, serine and threonine metabolism;Biosynthesis of antibiotics;Metabolic pathways;Biosynthesis of secondary metabolites	lal:AT746_04210	74.42
geneset000401292	K00262	glutamate dehydrogenase (NADP+)	Nitrogen metabolism;Metabolic pathways;Alanine, aspartate and glutamate metabolism;Arginine biosynthesis	mru:mru_1761	100
geneset000401361	K10805	acyl-CoA thioesterase II	Biosynthesis of unsaturated fatty acids	ili:K734_07715	78.09
geneset000401362	K00631	glycerol-3-phosphate O-acyltransferase	Glycerophospholipid metabolism;Metabolic pathways;Biosynthesis of secondary metabolites;Glycerolipid metabolism	pia:PI2015_0152	50.82
geneset000401363	K01356	repressor LexA	--	asr:WL1483_4356	70.33
geneset000401364	K02275	cytochrome c oxidase subunit II	Metabolic pathways;Oxidative phosphorylation	alt:ambt_21745	70.72
geneset000401365	K02274	cytochrome c oxidase subunit I	Oxidative phosphorylation;Metabolic pathways	son:SO_4607	86.42
geneset000401366	K02258	cytochrome c oxidase assembly protein subunit 11	Oxidative phosphorylation;Metabolic pathways	amed:B224_0208	54.34
geneset000401367	K02276	cytochrome c oxidase subunit III	Oxidative phosphorylation;Metabolic pathways	fbl:Fbal_0188	76.64
geneset000401368	K02276	cytochrome c oxidase subunit III	Oxidative phosphorylation;Metabolic pathways	amed:B224_0209	77.3
geneset000401372	K02259	cytochrome c oxidase assembly protein subunit 15	Porphyrin and chlorophyll metabolism;Biosynthesis of secondary metabolites;Two-component system;Oxidative phosphorylation;Metabolic pathways	lal:AT746_18630	51.23
geneset000401373	K02301	protoheme IX farnesyltransferase	Porphyrin and chlorophyll metabolism;Biosynthesis of secondary metabolites;Metabolic pathways;Oxidative phosphorylation	cja:CJA_0873	75.09
geneset000401374	K07152	protein SCO1/2	--	pia:PI2015_2879	46.77
geneset000401375	K01243	adenosylhomocysteine nucleosidase	Cysteine and methionine metabolism;Metabolic pathways;Biosynthesis of amino acids	gps:C427_5063	78.39
geneset000401388	K12831	splicing factor 3B subunit 4	Spliceosome	sre:PTSG_00878	67.11
geneset000401478	K11381	2-oxoisovalerate dehydrogenase E1 component	Valine, leucine and isoleucine degradation;Metabolic pathways;Biosynthesis of antibiotics;Biosynthesis of secondary metabolites;Propanoate metabolism	chd:Calhy_1965	49.07
geneset000401520	K02662	type IV pilus assembly protein PilM	--	att:AMQ28_09720	89.3
geneset000401588	K03737	pyruvate-ferredoxin/flavodoxin oxidoreductase	Carbon metabolism;Glycolysis / Gluconeogenesis;Biosynthesis of antibiotics;Butanoate metabolism;Citrate cycle (TCA cycle);Pyruvate metabolism;Microbial metabolism in diverse environments;Metabolic pathways	cpae:CPAST_c17490	85.61
geneset000401628	K03086	RNA polymerase primary sigma factor	--	aci:ACIAD2925	100
geneset000401648	K03737	pyruvate-ferredoxin/flavodoxin oxidoreductase	Carbon metabolism;Biosynthesis of antibiotics;Metabolic pathways;Citrate cycle (TCA cycle);Glycolysis / Gluconeogenesis;Pyruvate metabolism;Butanoate metabolism;Microbial metabolism in diverse environments	ccel:CCDG5_0619	78.17
geneset000401650	K02893	large subunit ribosomal protein L23Ae	Ribosome	abp:AGABI1DRAFT116365	65.15
geneset000401683	K01915	glutamine synthetase	Alanine, aspartate and glutamate metabolism;Glyoxylate and dicarboxylate metabolism;Biosynthesis of amino acids;Nitrogen metabolism;Microbial metabolism in diverse environments;Two-component system;Metabolic pathways;Arginine biosynthesis	ajo:RZ95_04645	97.75
geneset000401694	K02434	aspartyl-tRNA(Asn)/glutamyl-tRNA(Gln) amidotransferase subunit B	Metabolic pathways;Aminoacyl-tRNA biosynthesis	ajo:RZ95_12645	97.8
geneset000401839	K03006	DNA-directed RNA polymerase II subunit RPB1	Pyrimidine metabolism;Purine metabolism;Metabolic pathways;RNA polymerase	pfj:MYCFIDRAFT_58269	53.85
geneset000402004	K00549	5-methyltetrahydropteroyltriglutamate--homocysteine methyltransferase	Biosynthesis of amino acids;Biosynthesis of secondary metabolites;Metabolic pathways;Cysteine and methionine metabolism;Selenocompound metabolism	amaa:amad1_11885	61.36
geneset000402005	K09024	flavin reductase	Metabolic pathways;Pyrimidine metabolism	pso:PSYCG_05010	78.75
geneset000402052	K09499	T-complex protein 1 subunit eta	--	mbr:MONBRDRAFT_19218	74.51
geneset000402078	K01810	glucose-6-phosphate isomerase	Biosynthesis of secondary metabolites;Amino sugar and nucleotide sugar metabolism;Starch and sucrose metabolism;Glycolysis / Gluconeogenesis;Biosynthesis of antibiotics;Carbon metabolism;Pentose phosphate pathway;Metabolic pathways;Microbial metabolism in diverse environments	gps:C427_0714	44.2
[truncated: 18,558 more rows]
