# Supplementary material for: Correlation between microbial characteristics and reproductive status of the yak uterus based on macrogenomic analysis
Source: BMC Vet Res. 2024 Jan 3;20:4. doi: 10.1186/s12917-023-03845-4 (PMC10763020; doi:10.1186/s12917-023-03845-4)
Supplement: Supplementary file 1 — Additional file 1. [file 12917_2023_3845_MOESM1_ESM.zip › 新建文件夹/S2. eggNOG annotation result list.xls]

## Sheet: S2. eggNOG annotation result li
S2. eggNOG annotation result list
Gene ID	NOG	NOG Function	NOG description	NOG Category	NOG target id
geneset000000038	NOG19311	[S]: Function unknown	centrosomal protein 89kDa	POORLY CHARACTERIZED	9913.ENSBTAP00000006395
geneset000000047	NOG07001	[R]: General function prediction only	Lethal giant larvae homolog	POORLY CHARACTERIZED	9913.ENSBTAP00000006080
geneset000000049	NOG05096	[R]: General function prediction only	lysine (K)-specific demethylase	POORLY CHARACTERIZED	59463.ENSMLUP00000013690
geneset000000059	COG0515	[T]: Signal transduction mechanisms	Serine Threonine protein kinase	CELLULAR PROCESSES AND SIGNALING	9606.ENSP00000268035
geneset000000062	COG4826	[O]: Posttranslational modification, protein turnover, chaperones	Serpin peptidase inhibitor, clade	CELLULAR PROCESSES AND SIGNALING	9615.ENSCAFP00000000063
geneset000000079	NOG23198	[O]: Posttranslational modification, protein turnover, chaperones	Tetratricopeptide repeat domain 3	CELLULAR PROCESSES AND SIGNALING	9913.ENSBTAP00000047196
geneset000000129	NOG168444	[S]: Function unknown	--	POORLY CHARACTERIZED	7029.ACYPI50709-PA
geneset000000151	COG5277	[Z]: Cytoskeleton	actin-related protein	CELLULAR PROCESSES AND SIGNALING	9606.ENSP00000224784
geneset000000169	NOG145335	[S]: Function unknown	--	POORLY CHARACTERIZED	7460.GB10788-PA
geneset000000204	NOG04275	[R]: General function prediction only	Polyamine oxidase	POORLY CHARACTERIZED	9913.ENSBTAP00000048799
geneset000000231	NOG07588	[S]: Function unknown	Reverse transcriptase (RNA-dependent DNA polymerase)	POORLY CHARACTERIZED	9796.ENSECAP00000004218
geneset000000234	NOG71342	[S]: Function unknown	Reverse transcriptase (RNA-dependent DNA polymerase)	POORLY CHARACTERIZED	9796.ENSECAP00000000766
geneset000000241	NOG07588	[S]: Function unknown	Reverse transcriptase (RNA-dependent DNA polymerase)	POORLY CHARACTERIZED	9796.ENSECAP00000018931
geneset000000245	NOG145335	[S]: Function unknown	--	POORLY CHARACTERIZED	7070.TC004214-PA
geneset000000261	NOG145335	[S]: Function unknown	--	POORLY CHARACTERIZED	7460.GB10788-PA
geneset000000267	NOG04275	[R]: General function prediction only	Polyamine oxidase	POORLY CHARACTERIZED	9913.ENSBTAP00000048799
geneset000000310	NOG00549	[T]: Signal transduction mechanisms	Casein Kinase	CELLULAR PROCESSES AND SIGNALING	7955.ENSDARP00000047418
geneset000000318	NOG04275	[R]: General function prediction only	Polyamine oxidase	POORLY CHARACTERIZED	9913.ENSBTAP00000048799
geneset000000348	NOG48238	[R]: General function prediction only	zinc finger CCCH-type containing 13	POORLY CHARACTERIZED	9913.ENSBTAP00000009295
geneset000000360	NOG179726	[R]: General function prediction only	Endonuclease/Exonuclease/phosphatase family	POORLY CHARACTERIZED	9544.ENSMMUP00000040904
geneset000000378	NOG27191	[R]: General function prediction only	fer-1-like 5 (C. elegans)	POORLY CHARACTERIZED	9913.ENSBTAP00000004788
geneset000000389	NOG145335	[S]: Function unknown	--	POORLY CHARACTERIZED	7460.GB10788-PA
geneset000000392	NOG08711	[S]: Function unknown	furry homolog (Drosophila)	POORLY CHARACTERIZED	9785.ENSLAFP00000002232
geneset000000412	NOG145335	[S]: Function unknown	--	POORLY CHARACTERIZED	7460.GB10788-PA
geneset000000423	NOG210906	[L]: Replication, recombination and repair	Reverse transcriptase (RNA-dependent DNA polymerase)	INFORMATION STORAGE AND PROCESSING	7668.SPU_028225tr
geneset000000441	COG0664	[T]: Signal transduction mechanisms	transcriptional regulator, crp fnr family	CELLULAR PROCESSES AND SIGNALING	132908.ENSPVAP00000014132
geneset000000453	NOG145335	[S]: Function unknown	--	POORLY CHARACTERIZED	7070.TC004214-PA
geneset000000455	NOG43025	[S]: Function unknown	Reverse transcriptase (RNA-dependent DNA polymerase)	POORLY CHARACTERIZED	9796.ENSECAP00000006547
geneset000000520	NOG00961	[L]: Replication, recombination and repair	BTAF1 RNA polymerase II, B-TFIID transcription factor-associated, 170kDa (Mot1 homolog, S. cerevisiae)	INFORMATION STORAGE AND PROCESSING	9606.ENSP00000265990
geneset000000568	NOG43025	[S]: Function unknown	Reverse transcriptase (RNA-dependent DNA polymerase)	POORLY CHARACTERIZED	9796.ENSECAP00000000147
geneset000000596	NOG36694	[R]: General function prediction only	sushi domain containing 1	POORLY CHARACTERIZED	9913.ENSBTAP00000041372
geneset000000601	NOG222353	[S]: Function unknown	--	POORLY CHARACTERIZED	7460.GB15302-PA
geneset000000606	NOG11945	[T]: Signal transduction mechanisms	Protein phosphatase 1 regulatory subunit 9A	CELLULAR PROCESSES AND SIGNALING	9913.ENSBTAP00000020761
geneset000000645	COG1643	[L]: Replication, recombination and repair	helicase	INFORMATION STORAGE AND PROCESSING	9606.ENSP00000262415
geneset000000680	NOG16849	[R]: General function prediction only	F-box and WD repeat domain containing 10	POORLY CHARACTERIZED	132908.ENSPVAP00000011193
geneset000000695	NOG37081	[O]: Posttranslational modification, protein turnover, chaperones	Cell surface proteoglycan that bears heparan sulfate (By similarity)	CELLULAR PROCESSES AND SIGNALING	9913.ENSBTAP00000011475
geneset000000703	NOG13916	[S]: Function unknown	protein 2 3 complex subunit	POORLY CHARACTERIZED	9685.ENSFCAP00000002185
geneset000000706	COG0531	[E]: Amino acid transport and metabolism	amino acid	METABOLISM	9913.ENSBTAP00000020051
geneset000000721	NOG134083	[S]: Function unknown	Endonuclease/Exonuclease/phosphatase family	POORLY CHARACTERIZED	9913.ENSBTAP00000012929
geneset000000722	NOG145335	[S]: Function unknown	--	POORLY CHARACTERIZED	9258.ENSOANP00000028738
geneset000000723	NOG134083	[S]: Function unknown	Endonuclease/Exonuclease/phosphatase family	POORLY CHARACTERIZED	9913.ENSBTAP00000040820
geneset000000769	NOG43214	[O]: Posttranslational modification, protein turnover, chaperones	growth arrest and DNA-damage-inducible, beta	CELLULAR PROCESSES AND SIGNALING	9913.ENSBTAP00000035670
geneset000000813	NOG134083	[S]: Function unknown	Endonuclease/Exonuclease/phosphatase family	POORLY CHARACTERIZED	9913.ENSBTAP00000012929
geneset000000834	NOG30199	[R]: General function prediction only	suppression of tumorigenicity 5	POORLY CHARACTERIZED	9606.ENSP00000319678
geneset000000845	COG0180	[J]: Translation, ribosomal structure and biogenesis	tryptophanyltRNA synthetase	INFORMATION STORAGE AND PROCESSING	10141.ENSCPOP00000003845
geneset000000854	NOG05760	[O]: Posttranslational modification, protein turnover, chaperones	COP9 (constitutive photomorphogenic) homolog, subunit 3 (Arabidopsis	CELLULAR PROCESSES AND SIGNALING	9606.ENSP00000268717
geneset000000888	NOG04441	[U]: Intracellular trafficking, secretion, and vesicular transport	Adaptor-related protein complex 4, epsilon 1 subunit	CELLULAR PROCESSES AND SIGNALING	9913.ENSBTAP00000053599
geneset000000890	NOG43025	[S]: Function unknown	Reverse transcriptase (RNA-dependent DNA polymerase)	POORLY CHARACTERIZED	9796.ENSECAP00000004660
geneset000000937	NOG46471	[S]: Function unknown	Reverse transcriptase (RNA-dependent DNA polymerase)	POORLY CHARACTERIZED	39946.BGIOSGA039309-PA
geneset000000955	NOG15130	[S]: Function unknown	Piezo-type mechanosensitive ion channel component	POORLY CHARACTERIZED	9593.ENSGGOP00000009824
geneset000001007	NOG145335	[S]: Function unknown	--	POORLY CHARACTERIZED	7460.GB10788-PA
geneset000001029	NOG02898	[D]: Cell cycle control, cell division, chromosome partitioning	Budding uninhibited by benzimidazoles 1 homolog	CELLULAR PROCESSES AND SIGNALING	9913.ENSBTAP00000028226
geneset000001032	NOG14143	[U]: Intracellular trafficking, secretion, and vesicular transport	WAS protein family homolog	CELLULAR PROCESSES AND SIGNALING	9913.ENSBTAP00000015790
geneset000001085	COG0484	[O]: Posttranslational modification, protein turnover, chaperones	ATP binding to DnaK triggers the release of the substrate protein, thus completing the reaction cycle. Several rounds of ATP-dependent interactions between DnaJ, DnaK and GrpE are required for fully efficient folding. Also involved, together with DnaK and GrpE, in the DNA replication of plasmids through activation of initiation proteins (By similarity)	CELLULAR PROCESSES AND SIGNALING	9606.ENSP00000265028
geneset000001217	COG5048	[R]: General function prediction only	Zinc finger protein	POORLY CHARACTERIZED	9913.ENSBTAP00000021869
geneset000001219	NOG145335	[S]: Function unknown	--	POORLY CHARACTERIZED	7460.GB10788-PA
geneset000001242	NOG145335	[S]: Function unknown	--	POORLY CHARACTERIZED	7070.TC004214-PA
geneset000001266	NOG134083	[S]: Function unknown	Endonuclease/Exonuclease/phosphatase family	POORLY CHARACTERIZED	9913.ENSBTAP00000040820
geneset000001284	NOG43196	[S]: Function unknown	--	POORLY CHARACTERIZED	51511.ENSCSAVP00000009856
geneset000001307	NOG134083	[S]: Function unknown	Endonuclease/Exonuclease/phosphatase family	POORLY CHARACTERIZED	9913.ENSBTAP00000012929
geneset000001314	NOG134083	[S]: Function unknown	Endonuclease/Exonuclease/phosphatase family	POORLY CHARACTERIZED	9913.ENSBTAP00000040820
geneset000001333	NOG114555	[S]: Function unknown	--	POORLY CHARACTERIZED	39946.BGIOSGA039597-PA
geneset000001351	NOG04275	[R]: General function prediction only	Polyamine oxidase	POORLY CHARACTERIZED	9913.ENSBTAP00000048799
geneset000001368	NOG04275	[R]: General function prediction only	Polyamine oxidase	POORLY CHARACTERIZED	9913.ENSBTAP00000048799
geneset000001375	NOG04275	[R]: General function prediction only	Polyamine oxidase	POORLY CHARACTERIZED	9913.ENSBTAP00000048799
geneset000001388	COG5245	[Z]: Cytoskeleton	heavy chain	CELLULAR PROCESSES AND SIGNALING	9796.ENSECAP00000007016
geneset000001410	NOG134083	[S]: Function unknown	Endonuclease/Exonuclease/phosphatase family	POORLY CHARACTERIZED	9913.ENSBTAP00000040820
geneset000001421	NOG09439	[S]: Function unknown	Slit homolog 1 (Drosophila)	POORLY CHARACTERIZED	132908.ENSPVAP00000003180
geneset000001424	NOG124187	[O]: Posttranslational modification, protein turnover, chaperones	transglutaminase 3 (E polypeptide, protein-glutamine-gamma-glutamyltransferase)	CELLULAR PROCESSES AND SIGNALING	9913.ENSBTAP00000006432
geneset000001465	NOG222353	[S]: Function unknown	--	POORLY CHARACTERIZED	7460.GB15302-PA
geneset000001547	NOG04275	[R]: General function prediction only	Polyamine oxidase	POORLY CHARACTERIZED	9913.ENSBTAP00000048799
geneset000001590	NOG186210	[S]: Function unknown	Reverse transcriptase (RNA-dependent DNA polymerase)	POORLY CHARACTERIZED	39946.BGIOSGA038776-PA
geneset000001600	NOG222353	[S]: Function unknown	--	POORLY CHARACTERIZED	7460.GB15302-PA
geneset000001613	NOG07588	[S]: Function unknown	Reverse transcriptase (RNA-dependent DNA polymerase)	POORLY CHARACTERIZED	9796.ENSECAP00000010414
geneset000001654	NOG04275	[R]: General function prediction only	Polyamine oxidase	POORLY CHARACTERIZED	9913.ENSBTAP00000048799
geneset000001662	NOG06090	[P]: Inorganic ion transport and metabolism	Solute carrier organic anion transporter family, member	METABOLISM	9606.ENSP00000260126
geneset000001677	COG0553	[L]: Replication, recombination and repair	helicase	INFORMATION STORAGE AND PROCESSING	8128.ENSONIP00000022734
geneset000001706	NOG126107	[O]: Posttranslational modification, protein turnover, chaperones	Component of intercellular desmosome junctions. Involved in the interaction of plaque proteins and intermediate filaments mediating cell-cell adhesion	CELLULAR PROCESSES AND SIGNALING	9913.ENSBTAP00000018382
geneset000001715	NOG222353	[S]: Function unknown	--	POORLY CHARACTERIZED	9823.ENSSSCP00000019252
geneset000001774	NOG05074	[T]: Signal transduction mechanisms	Son of sevenless homolog	CELLULAR PROCESSES AND SIGNALING	9606.ENSP00000384675
geneset000001795	NOG73895	[S]: Function unknown	chromosome 9 open reading frame 89	POORLY CHARACTERIZED	9823.ENSSSCP00000023409
geneset000001803	NOG04275	[R]: General function prediction only	Polyamine oxidase	POORLY CHARACTERIZED	9913.ENSBTAP00000048799
geneset000001824	NOG04275	[R]: General function prediction only	Polyamine oxidase	POORLY CHARACTERIZED	9913.ENSBTAP00000048799
geneset000001851	NOG43025	[S]: Function unknown	Reverse transcriptase (RNA-dependent DNA polymerase)	POORLY CHARACTERIZED	9796.ENSECAP00000010197
geneset000001854	NOG222353	[S]: Function unknown	--	POORLY CHARACTERIZED	7460.GB15302-PA
geneset000001869	NOG92828	[U]: Intracellular trafficking, secretion, and vesicular transport	Tumor necrosis factor receptor superfamily member 9	CELLULAR PROCESSES AND SIGNALING	9913.ENSBTAP00000004288
geneset000001900	NOG09366	[R]: General function prediction only	WD repeatcontaining protein	POORLY CHARACTERIZED	9913.ENSBTAP00000043205
geneset000001911	NOG145335	[S]: Function unknown	--	POORLY CHARACTERIZED	7460.GB10788-PA
geneset000001942	NOG222353	[S]: Function unknown	--	POORLY CHARACTERIZED	9823.ENSSSCP00000019252
geneset000001944	COG2940	[R]: General function prediction only	Histone-lysine N-methyltransferase	POORLY CHARACTERIZED	9606.ENSP00000373354
geneset000001988	NOG43196	[S]: Function unknown	--	POORLY CHARACTERIZED	6669.DappuP19888
geneset000001996	NOG03054	[U]: Intracellular trafficking, secretion, and vesicular transport	Clathrin assembly protein	CELLULAR PROCESSES AND SIGNALING	9913.ENSBTAP00000012314
geneset000002028	NOG02164	[O]: Posttranslational modification, protein turnover, chaperones	zer-1 homolog (C. elegans)	CELLULAR PROCESSES AND SIGNALING	9913.ENSBTAP00000013468
geneset000002090	NOG04092	[K]: Transcription	hepatocyte nuclear factor 4	INFORMATION STORAGE AND PROCESSING	9913.ENSBTAP00000010892
geneset000002105	NOG145335	[S]: Function unknown	--	POORLY CHARACTERIZED	7070.TC004214-PA
geneset000002135	COG0365	[I]: Lipid transport and metabolism	Catalyzes the conversion of acetate into acetyl-CoA (AcCoA), an essential intermediate at the junction of anabolic and catabolic pathways. AcsA undergoes a two-step reaction. In the first half reaction, AcsA combines acetate with ATP to form acetyl-adenylate (AcAMP) intermediate. In the second half reaction, it can then transfer the acetyl group from AcAMP to the sulfhydryl group of CoA, forming …	METABOLISM	9823.ENSSSCP00000027223
geneset000002141	COG0631	[T]: Signal transduction mechanisms	Phosphatase	CELLULAR PROCESSES AND SIGNALING	9913.ENSBTAP00000013428
geneset000002144	NOG07167	[S]: Function unknown	down syndrome critical region	POORLY CHARACTERIZED	9913.ENSBTAP00000047205
geneset000002175	NOG09443	[U]: Intracellular trafficking, secretion, and vesicular transport	Solute carrier family 44 member	CELLULAR PROCESSES AND SIGNALING	9913.ENSBTAP00000033380
geneset000002185	NOG01782	[T]: Signal transduction mechanisms	phosphorylase kinase	CELLULAR PROCESSES AND SIGNALING	9646.ENSAMEP00000017742
geneset000002201	NOG09936	[R]: General function prediction only	SET binding factor	POORLY CHARACTERIZED	9913.ENSBTAP00000053189
geneset000002208	COG0050	[J]: Translation, ribosomal structure and biogenesis	This protein promotes the GTP-dependent binding of aminoacyl-tRNA to the A-site of ribosomes during protein biosynthesis (By similarity)	INFORMATION STORAGE AND PROCESSING	9913.ENSBTAP00000025586
geneset000002222	NOG10423	[U]: Intracellular trafficking, secretion, and vesicular transport	Component of oligomeric golgi complex 5	CELLULAR PROCESSES AND SIGNALING	9913.ENSBTAP00000007268
geneset000002272	NOG145335	[S]: Function unknown	--	POORLY CHARACTERIZED	7070.TC004214-PA
geneset000002291	NOG145335	[S]: Function unknown	--	POORLY CHARACTERIZED	7460.GB10788-PA
geneset000002295	COG0694	[O]: Posttranslational modification, protein turnover, chaperones	Involved in iron-sulfur cluster biogenesis. Binds a 4Fe- 4S cluster, can transfer this cluster to apoproteins, and thereby intervenes in the maturation of Fe S proteins. Could also act as a scaffold chaperone for damaged Fe S proteins (By similarity)	CELLULAR PROCESSES AND SIGNALING	9606.ENSP00000387219
geneset000002299	NOG06211	[U]: Intracellular trafficking, secretion, and vesicular transport	nuclear pore complex protein	CELLULAR PROCESSES AND SIGNALING	132908.ENSPVAP00000002405
geneset000002305	NOG222353	[S]: Function unknown	--	POORLY CHARACTERIZED	9823.ENSSSCP00000019252
geneset000002371	COG5048	[R]: General function prediction only	Zinc finger protein	POORLY CHARACTERIZED	9606.ENSP00000364798
geneset000002383	NOG22607	[Z]: Cytoskeleton	Homer homolog 3 (Drosophila)	CELLULAR PROCESSES AND SIGNALING	9913.ENSBTAP00000001076
geneset000002401	NOG145335	[S]: Function unknown	--	POORLY CHARACTERIZED	7460.GB10788-PA
geneset000002416	NOG175070	[R]: General function prediction only	Endonuclease/Exonuclease/phosphatase family	POORLY CHARACTERIZED	9796.ENSECAP00000004735
geneset000002422	NOG37081	[O]: Posttranslational modification, protein turnover, chaperones	Cell surface proteoglycan that bears heparan sulfate (By similarity)	CELLULAR PROCESSES AND SIGNALING	9913.ENSBTAP00000011475
geneset000002470	NOG145335	[S]: Function unknown	--	POORLY CHARACTERIZED	7460.GB10788-PA
geneset000002473	NOG01878	[R]: General function prediction only	polypeptide N-acetylgalactosaminyltransferase	POORLY CHARACTERIZED	9913.ENSBTAP00000028329
geneset000002486	NOG222353	[S]: Function unknown	--	POORLY CHARACTERIZED	9823.ENSSSCP00000019252
geneset000002496	NOG22305	[S]: Function unknown	chromosome 9 open reading frame 174	POORLY CHARACTERIZED	9913.ENSBTAP00000030735
geneset000002510	NOG08715	[O]: Posttranslational modification, protein turnover, chaperones	leucine-rich, glioma inactivated 1	CELLULAR PROCESSES AND SIGNALING	9739.ENSTTRP00000003973
geneset000002517	NOG08926	[R]: General function prediction only	AT rich interactive domain 2 (ARID, RFX-like)	POORLY CHARACTERIZED	9785.ENSLAFP00000003686
geneset000002568	NOG43025	[S]: Function unknown	Reverse transcriptase (RNA-dependent DNA polymerase)	POORLY CHARACTERIZED	9796.ENSECAP00000005166
geneset000002587	COG2940	[R]: General function prediction only	Histone-lysine N-methyltransferase	POORLY CHARACTERIZED	9606.ENSP00000373354
geneset000002596	COG1358	[J]: Translation, ribosomal structure and biogenesis	(ribosomal) protein	INFORMATION STORAGE AND PROCESSING	9544.ENSMMUP00000013342
geneset000002611	NOG145335	[S]: Function unknown	--	POORLY CHARACTERIZED	7460.GB10788-PA
geneset000002625	NOG71342	[S]: Function unknown	Reverse transcriptase (RNA-dependent DNA polymerase)	POORLY CHARACTERIZED	9796.ENSECAP00000017914
geneset000002633	NOG122909	[S]: Function unknown	Protein of unknown function (DUF1725)	POORLY CHARACTERIZED	9615.ENSCAFP00000036501
geneset000002635	NOG46471	[S]: Function unknown	Reverse transcriptase (RNA-dependent DNA polymerase)	POORLY CHARACTERIZED	9796.ENSECAP00000007709
geneset000002650	NOG145335	[S]: Function unknown	--	POORLY CHARACTERIZED	7460.GB10788-PA
geneset000002686	NOG145335	[S]: Function unknown	--	POORLY CHARACTERIZED	7070.TC004214-PA
geneset000002687	NOG15775	[R]: General function prediction only	A kinase (PRKA) anchor protein 1	POORLY CHARACTERIZED	43179.ENSSTOP00000016210
geneset000002712	NOG134083	[S]: Function unknown	Endonuclease/Exonuclease/phosphatase family	POORLY CHARACTERIZED	9913.ENSBTAP00000012929
geneset000002721	COG0532	[J]: Translation, ribosomal structure and biogenesis	One of the essential components for the initiation of protein synthesis. Protects formylmethionyl-tRNA from spontaneous hydrolysis and promotes its binding to the 30S ribosomal subunits. Also involved in the hydrolysis of GTP during the formation of the 70S ribosomal complex (By similarity)	INFORMATION STORAGE AND PROCESSING	9913.ENSBTAP00000034522
geneset000002723	NOG145335	[S]: Function unknown	--	POORLY CHARACTERIZED	7460.GB10788-PA
geneset000002803	NOG03435	[Z]: Cytoskeleton	Involved in connections of major cytoskeletal structures to the plasma membrane	CELLULAR PROCESSES AND SIGNALING	9606.ENSP00000353408
geneset000002807	COG5022	[Z]: Cytoskeleton	myosin heavy chain	CELLULAR PROCESSES AND SIGNALING	9913.ENSBTAP00000000932
geneset000002815	NOG114555	[S]: Function unknown	--	POORLY CHARACTERIZED	39946.BGIOSGA039597-PA
geneset000002839	NOG10287	[K]: Transcription	Aryl hydrocarbon receptor nuclear translocator	INFORMATION STORAGE AND PROCESSING	9606.ENSP00000351407
geneset000002888	NOG08446	[T]: Signal transduction mechanisms	Salt-inducible kinase	CELLULAR PROCESSES AND SIGNALING	9606.ENSP00000292055
geneset000002889	NOG08446	[T]: Signal transduction mechanisms	Salt-inducible kinase	CELLULAR PROCESSES AND SIGNALING	9606.ENSP00000292055
geneset000002908	NOG46471	[S]: Function unknown	Reverse transcriptase (RNA-dependent DNA polymerase)	POORLY CHARACTERIZED	39946.BGIOSGA039309-PA
geneset000002937	NOG136044	[S]: Function unknown	--	POORLY CHARACTERIZED	13735.ENSPSIP00000000073
geneset000002941	NOG07958	[S]: Function unknown	integrator complex subunit 7	POORLY CHARACTERIZED	9913.ENSBTAP00000024684
geneset000002974	NOG222353	[S]: Function unknown	--	POORLY CHARACTERIZED	7460.GB15302-PA
geneset000002980	NOG222353	[S]: Function unknown	--	POORLY CHARACTERIZED	7460.GB15302-PA
geneset000002994	NOG02228	[R]: General function prediction only	RAS protein activator like	POORLY CHARACTERIZED	9606.ENSP00000259371
geneset000003056	NOG108842	[S]: Function unknown	L1 transposable element	POORLY CHARACTERIZED	9796.ENSECAP00000002754
geneset000003060	NOG93815	[S]: Function unknown	Reverse transcriptase (RNA-dependent DNA polymerase)	POORLY CHARACTERIZED	39946.BGIOSGA039498-PA
geneset000003090	NOG145335	[S]: Function unknown	--	POORLY CHARACTERIZED	7460.GB10788-PA
geneset000003106	NOG21068	[S]: Function unknown	family with sequence similarity 175, member B	POORLY CHARACTERIZED	9669.ENSMPUP00000002685
geneset000003123	NOG222353	[S]: Function unknown	--	POORLY CHARACTERIZED	9823.ENSSSCP00000019252
geneset000003137	NOG46471	[S]: Function unknown	Reverse transcriptase (RNA-dependent DNA polymerase)	POORLY CHARACTERIZED	9796.ENSECAP00000005549
geneset000003161	NOG10903	[R]: General function prediction only	Far upstream element (FUSE) binding protein	POORLY CHARACTERIZED	9483.ENSCJAP00000038189
geneset000003191	NOG03054	[U]: Intracellular trafficking, secretion, and vesicular transport	Clathrin assembly protein	CELLULAR PROCESSES AND SIGNALING	9913.ENSBTAP00000012314
geneset000003205	NOG04275	[R]: General function prediction only	Polyamine oxidase	POORLY CHARACTERIZED	9913.ENSBTAP00000048799
geneset000003208	NOG00456	[R]: General function prediction only	dedicator of cytokinesis	POORLY CHARACTERIZED	9606.ENSP00000340742
geneset000003215	NOG93815	[S]: Function unknown	Reverse transcriptase (RNA-dependent DNA polymerase)	POORLY CHARACTERIZED	39946.BGIOSGA039498-PA
geneset000003234	NOG37081	[O]: Posttranslational modification, protein turnover, chaperones	Cell surface proteoglycan that bears heparan sulfate (By similarity)	CELLULAR PROCESSES AND SIGNALING	9913.ENSBTAP00000011475
geneset000003245	NOG71342	[S]: Function unknown	Reverse transcriptase (RNA-dependent DNA polymerase)	POORLY CHARACTERIZED	9796.ENSECAP00000009383
geneset000003252	NOG02287	[K]: Transcription	Mediator complex, subunit	INFORMATION STORAGE AND PROCESSING	9913.ENSBTAP00000002459
geneset000003281	NOG07588	[S]: Function unknown	Reverse transcriptase (RNA-dependent DNA polymerase)	POORLY CHARACTERIZED	9796.ENSECAP00000014350
geneset000003304	NOG139167	[R]: General function prediction only	Endonuclease/Exonuclease/phosphatase family	POORLY CHARACTERIZED	9796.ENSECAP00000002164
geneset000003316	NOG145335	[S]: Function unknown	--	POORLY CHARACTERIZED	7070.TC004214-PA
geneset000003320	COG4826	[O]: Posttranslational modification, protein turnover, chaperones	Serpin peptidase inhibitor, clade	CELLULAR PROCESSES AND SIGNALING	9913.ENSBTAP00000015176
geneset000003321	COG4826	[O]: Posttranslational modification, protein turnover, chaperones	Serpin peptidase inhibitor, clade	CELLULAR PROCESSES AND SIGNALING	9913.ENSBTAP00000015176
geneset000003326	NOG03054	[U]: Intracellular trafficking, secretion, and vesicular transport	Clathrin assembly protein	CELLULAR PROCESSES AND SIGNALING	9913.ENSBTAP00000012314
geneset000003354	NOG12698	[Z]: Cytoskeleton	phosphodiesterase 6B, cGMP-specific, rod, beta	CELLULAR PROCESSES AND SIGNALING	9646.ENSAMEP00000017652
geneset000003366	COG5599	[T]: Signal transduction mechanisms	protein tyrosine phosphatase	CELLULAR PROCESSES AND SIGNALING	9606.ENSP00000351342
geneset000003370	NOG222353	[S]: Function unknown	--	POORLY CHARACTERIZED	7460.GB15302-PA
geneset000003390	NOG13246	[S]: Function unknown	Coiledcoil domain containing	POORLY CHARACTERIZED	9913.ENSBTAP00000053705
geneset000003393	COG5059	[Z]: Cytoskeleton	Kinesin family member	CELLULAR PROCESSES AND SIGNALING	9913.ENSBTAP00000054851
geneset000003420	NOG139167	[R]: General function prediction only	Endonuclease/Exonuclease/phosphatase family	POORLY CHARACTERIZED	9796.ENSECAP00000002164
geneset000003451	NOG03054	[U]: Intracellular trafficking, secretion, and vesicular transport	Clathrin assembly protein	CELLULAR PROCESSES AND SIGNALING	9913.ENSBTAP00000012314
geneset000003473	NOG114555	[S]: Function unknown	--	POORLY CHARACTERIZED	39946.BGIOSGA039597-PA
geneset000003484	NOG139167	[R]: General function prediction only	Endonuclease/Exonuclease/phosphatase family	POORLY CHARACTERIZED	9796.ENSECAP00000021061
geneset000003514	COG5019	--	Cell division control protein	----	--
geneset000003516	COG5019	--	Cell division control protein	----	--
geneset000003550	NOG155305	[S]: Function unknown	L1 transposable element	POORLY CHARACTERIZED	9796.ENSECAP00000001534
geneset000003556	COG0737	[F]: Nucleotide transport and metabolism	5-Nucleotidase	METABOLISM	30611.ENSOGAP00000004488
geneset000003566	NOG134083	[S]: Function unknown	Endonuclease/Exonuclease/phosphatase family	POORLY CHARACTERIZED	9913.ENSBTAP00000012929
geneset000003592	COG3250	[G]: Carbohydrate transport and metabolism	hydrolase family 2	METABOLISM	9913.ENSBTAP00000000941
geneset000003634	COG0500	[Q]: Secondary metabolites biosynthesis, transport and catabolism	methyltransferase	METABOLISM	9913.ENSBTAP00000031501
geneset000003676	COG0596	[R]: General function prediction only	Alpha beta hydrolase	POORLY CHARACTERIZED	9913.ENSBTAP00000000159
geneset000003685	NOG141151	[S]: Function unknown	Reverse transcriptase (RNA-dependent DNA polymerase)	POORLY CHARACTERIZED	7460.GB16749-PA
geneset000003790	NOG04275	[R]: General function prediction only	Polyamine oxidase	POORLY CHARACTERIZED	9913.ENSBTAP00000048799
geneset000003810	NOG03420	[T]: Signal transduction mechanisms	myosin light chain kinase	CELLULAR PROCESSES AND SIGNALING	9913.ENSBTAP00000053678
geneset000003828	NOG186512	[S]: Function unknown	--	POORLY CHARACTERIZED	7897.ENSLACP00000015433
geneset000003833	COG0183	[I]: Lipid transport and metabolism	acetyl-coa acetyltransferase	METABOLISM	9606.ENSP00000285093
geneset000003834	COG0183	[I]: Lipid transport and metabolism	acetyl-coa acetyltransferase	METABOLISM	10020.ENSDORP00000011625
geneset000003835	COG0183	[I]: Lipid transport and metabolism	acetyl-coa acetyltransferase	METABOLISM	9483.ENSCJAP00000008854
geneset000003905	NOG04275	[R]: General function prediction only	Polyamine oxidase	POORLY CHARACTERIZED	9913.ENSBTAP00000048799
geneset000003914	NOG93815	[S]: Function unknown	Reverse transcriptase (RNA-dependent DNA polymerase)	POORLY CHARACTERIZED	135651.CBN30272
geneset000003922	NOG46471	[S]: Function unknown	Reverse transcriptase (RNA-dependent DNA polymerase)	POORLY CHARACTERIZED	9796.ENSECAP00000018308
geneset000003933	NOG09547	[S]: Function unknown	seizure threshold 2 homolog (mouse)	POORLY CHARACTERIZED	9913.ENSBTAP00000007333
geneset000003939	COG0733	[P]: Inorganic ion transport and metabolism	Transporter	METABOLISM	9913.ENSBTAP00000024524
geneset000003940	COG0397	[S]: Function unknown	UPF0061 protein	POORLY CHARACTERIZED	9913.ENSBTAP00000000851
geneset000003953	COG5069	[Z]: Cytoskeleton	Microtubule associated monoxygenase, calponin and LIM domain containing	CELLULAR PROCESSES AND SIGNALING	9606.ENSP00000311489
geneset000003957	COG5245	[Z]: Cytoskeleton	heavy chain	CELLULAR PROCESSES AND SIGNALING	9478.ENSTSYP00000002072
geneset000003966	NOG222353	[S]: Function unknown	--	POORLY CHARACTERIZED	9823.ENSSSCP00000019252
geneset000003967	NOG222353	[S]: Function unknown	--	POORLY CHARACTERIZED	9823.ENSSSCP00000019252
geneset000003968	NOG04275	[R]: General function prediction only	Polyamine oxidase	POORLY CHARACTERIZED	9913.ENSBTAP00000048799
geneset000003983	NOG46471	[S]: Function unknown	Reverse transcriptase (RNA-dependent DNA polymerase)	POORLY CHARACTERIZED	9796.ENSECAP00000000255
geneset000003986	NOG07588	[S]: Function unknown	Reverse transcriptase (RNA-dependent DNA polymerase)	POORLY CHARACTERIZED	9796.ENSECAP00000012518
geneset000004064	NOG43196	[S]: Function unknown	--	POORLY CHARACTERIZED	7897.ENSLACP00000016254
geneset000004079	NOG123103	[S]: Function unknown	--	POORLY CHARACTERIZED	7668.SPU_003218tr
geneset000004096	NOG10385	[S]: Function unknown	nucleobindin	POORLY CHARACTERIZED	9913.ENSBTAP00000023221
geneset000004099	COG5560	[O]: Posttranslational modification, protein turnover, chaperones	ubiquitin carboxyl-terminal hydrolase	CELLULAR PROCESSES AND SIGNALING	30611.ENSOGAP00000001672
geneset000004110	COG0258	[L]: Replication, recombination and repair	Structure-specific nuclease with 5'-flap endonuclease and 5'-3' exonuclease activities involved in DNA replication and repair. During DNA replication, cleaves the 5'-overhanging flap structure that is generated by displacement synthesis when DNA polymerase encounters the 5'-end of a downstream Okazaki fragment. It enters the flap from the 5'-end and then tracks to cleave the flap base, leaving a …	INFORMATION STORAGE AND PROCESSING	9739.ENSTTRP00000005952
geneset000004114	NOG145335	[S]: Function unknown	--	POORLY CHARACTERIZED	7460.GB10788-PA
geneset000004132	NOG43196	[S]: Function unknown	--	POORLY CHARACTERIZED	51511.ENSCSAVP00000009856
geneset000004155	NOG210906	[L]: Replication, recombination and repair	Reverse transcriptase (RNA-dependent DNA polymerase)	INFORMATION STORAGE AND PROCESSING	7668.SPU_028225tr
geneset000004173	NOG171496	[U]: Intracellular trafficking, secretion, and vesicular transport	Cd276 molecule	CELLULAR PROCESSES AND SIGNALING	9913.ENSBTAP00000026300
geneset000004180	NOG10921	[S]: Function unknown	At rich interactive domain	POORLY CHARACTERIZED	61853.ENSNLEP00000019002
geneset000004215	NOG46471	[S]: Function unknown	Reverse transcriptase (RNA-dependent DNA polymerase)	POORLY CHARACTERIZED	39946.BGIOSGA039309-PA
geneset000004233	NOG09601	[U]: Intracellular trafficking, secretion, and vesicular transport	Epidermal growth factor receptor pathway substrate	CELLULAR PROCESSES AND SIGNALING	9606.ENSP00000360798
geneset000004272	COG1053	[C]: Energy production and conversion	Succinate DeHydrogenase	METABOLISM	9913.ENSBTAP00000054495
geneset000004281	NOG134083	[S]: Function unknown	Endonuclease/Exonuclease/phosphatase family	POORLY CHARACTERIZED	9913.ENSBTAP00000012929
geneset000004293	COG1506	[E]: Amino acid transport and metabolism	peptidase s9 prolyl oligopeptidase active site domain protein	METABOLISM	132908.ENSPVAP00000004629
geneset000004298	NOG37006	[R]: General function prediction only	Solute carrier family 23	POORLY CHARACTERIZED	9913.ENSBTAP00000042194
geneset000004309	NOG43025	[S]: Function unknown	Reverse transcriptase (RNA-dependent DNA polymerase)	POORLY CHARACTERIZED	9796.ENSECAP00000012179
geneset000004352	COG5101	--	exportin 1, CRM1 homolog (yeast)	----	--
geneset000004353	COG5101	--	exportin 1, CRM1 homolog (yeast)	----	--
geneset000004440	NOG07588	[S]: Function unknown	Reverse transcriptase (RNA-dependent DNA polymerase)	POORLY CHARACTERIZED	9796.ENSECAP00000014350
geneset000004450	NOG145335	[S]: Function unknown	--	POORLY CHARACTERIZED	7460.GB10788-PA
geneset000004454	NOG06899	[S]: Function unknown	centromere protein F, 350 400kDa (mitosin)	POORLY CHARACTERIZED	30608.ENSMICP00000010602
geneset000004472	NOG07588	[S]: Function unknown	Reverse transcriptase (RNA-dependent DNA polymerase)	POORLY CHARACTERIZED	9796.ENSECAP00000006134
geneset000004473	NOG07588	[S]: Function unknown	Reverse transcriptase (RNA-dependent DNA polymerase)	POORLY CHARACTERIZED	9796.ENSECAP00000000341
geneset000004486	COG1132	[V]: Defense mechanisms	(ABC) transporter	CELLULAR PROCESSES AND SIGNALING	9739.ENSTTRP00000011249
geneset000004490	NOG03054	[U]: Intracellular trafficking, secretion, and vesicular transport	Clathrin assembly protein	CELLULAR PROCESSES AND SIGNALING	9913.ENSBTAP00000012314
geneset000004498	NOG24523	[I]: Lipid transport and metabolism	Plant lipoxygenase may be involved in a number of diverse aspects of plant physiology including growth and development, pest resistance, and senescence or responses to wounding (By similarity)	METABOLISM	9913.ENSBTAP00000016553
geneset000004518	COG0445	[D]: Cell cycle control, cell division, chromosome partitioning	NAD-binding protein involved in the addition of a carboxymethylaminomethyl (cmnm) group at the wobble position (U34) of certain tRNAs, forming tRNA-cmnm(5)s(2)U34 (By similarity)	CELLULAR PROCESSES AND SIGNALING	9544.ENSMMUP00000025319
geneset000004522	NOG222353	[S]: Function unknown	--	POORLY CHARACTERIZED	7460.GB15302-PA
geneset000004527	NOG31374	[O]: Posttranslational modification, protein turnover, chaperones	beta-1,4-N-acetyl-galactosaminyl transferase 3	CELLULAR PROCESSES AND SIGNALING	9913.ENSBTAP00000011275
geneset000004572	NOG222353	[S]: Function unknown	--	POORLY CHARACTERIZED	7460.GB15302-PA
geneset000004615	COG0022	[C]: Energy production and conversion	Dehydrogenase, E1 component	METABOLISM	9913.ENSBTAP00000055109
geneset000004639	NOG07361	[O]: Posttranslational modification, protein turnover, chaperones	Resistance to inhibitors of cholinesterase 8 homolog	CELLULAR PROCESSES AND SIGNALING	9913.ENSBTAP00000029270
geneset000004645	NOG03054	[U]: Intracellular trafficking, secretion, and vesicular transport	Clathrin assembly protein	CELLULAR PROCESSES AND SIGNALING	9913.ENSBTAP00000012314
geneset000004657	NOG14008	[R]: General function prediction only	Chimerin	POORLY CHARACTERIZED	10116.ENSRNOP00000060544
geneset000004715	NOG145335	[S]: Function unknown	--	POORLY CHARACTERIZED	7460.GB10788-PA
geneset000004727	NOG43196	[S]: Function unknown	--	POORLY CHARACTERIZED	51511.ENSCSAVP00000009856
geneset000004752	NOG46471	[S]: Function unknown	Reverse transcriptase (RNA-dependent DNA polymerase)	POORLY CHARACTERIZED	9796.ENSECAP00000018112
geneset000004763	NOG145335	[S]: Function unknown	--	POORLY CHARACTERIZED	7460.GB10788-PA
geneset000004782	NOG123103	[S]: Function unknown	--	POORLY CHARACTERIZED	7668.SPU_003218tr
geneset000004791	NOG139167	[R]: General function prediction only	Endonuclease/Exonuclease/phosphatase family	POORLY CHARACTERIZED	9796.ENSECAP00000002164
geneset000004815	NOG222353	[S]: Function unknown	--	POORLY CHARACTERIZED	9823.ENSSSCP00000019252
geneset000004885	NOG93815	[S]: Function unknown	Reverse transcriptase (RNA-dependent DNA polymerase)	POORLY CHARACTERIZED	39946.BGIOSGA039498-PA
geneset000004951	COG0631	[T]: Signal transduction mechanisms	Phosphatase	CELLULAR PROCESSES AND SIGNALING	9913.ENSBTAP00000007563
geneset000004968	NOG02575	[U]: Intracellular trafficking, secretion, and vesicular transport	A segment polarity gene required for wingless (wg)- dependent patterning processes, acting in both wg-sending cells and wg-target cells. In non-neuronal cells wls directs wg secretion. The wls traffic loop encompasses the Golgi, the cell surface, an endocytic compartment and a retrograde route leading back to the Golgi, and involves clathrin-mediated endocytosis and the retromer complex (a conser…	CELLULAR PROCESSES AND SIGNALING	9913.ENSBTAP00000017252
geneset000004996	NOG07824	[R]: General function prediction only	WD repeat and HMG-box DNA binding protein 1	POORLY CHARACTERIZED	9913.ENSBTAP00000025453
geneset000005042	COG0476	[H]: Coenzyme transport and metabolism	UBA THIF-type NAD FAD binding protein	METABOLISM	9669.ENSMPUP00000016854
geneset000005050	NOG23672	[S]: Function unknown	tigger transposable element derived 1	POORLY CHARACTERIZED	61853.ENSNLEP00000022218
geneset000005053	NOG141151	[S]: Function unknown	Reverse transcriptase (RNA-dependent DNA polymerase)	POORLY CHARACTERIZED	9796.ENSECAP00000017470
geneset000005061	NOG46471	[S]: Function unknown	Reverse transcriptase (RNA-dependent DNA polymerase)	POORLY CHARACTERIZED	39946.BGIOSGA039309-PA
geneset000005092	NOG04268	[O]: Posttranslational modification, protein turnover, chaperones	proteasome (prosome, macropain) activator subunit 3 (PA28 gamma	CELLULAR PROCESSES AND SIGNALING	30608.ENSMICP00000001535
geneset000005098	NOG134083	[S]: Function unknown	Endonuclease/Exonuclease/phosphatase family	POORLY CHARACTERIZED	9913.ENSBTAP00000012929
geneset000005114	COG0415	[L]: Replication, recombination and repair	deoxyribo-dipyrimidine photolyase	INFORMATION STORAGE AND PROCESSING	9913.ENSBTAP00000028277
geneset000005115	COG0415	[L]: Replication, recombination and repair	deoxyribo-dipyrimidine photolyase	INFORMATION STORAGE AND PROCESSING	9606.ENSP00000406751
geneset000005116	COG0415	[L]: Replication, recombination and repair	deoxyribo-dipyrimidine photolyase	INFORMATION STORAGE AND PROCESSING	9606.ENSP00000406751
geneset000005119	COG0526	[O]: Posttranslational modification, protein turnover, chaperones	Thioredoxin	CELLULAR PROCESSES AND SIGNALING	9913.ENSBTAP00000007943
geneset000005120	COG0526	[O]: Posttranslational modification, protein turnover, chaperones	Thioredoxin	CELLULAR PROCESSES AND SIGNALING	9544.ENSMMUP00000012107
geneset000005121	COG0526	[O]: Posttranslational modification, protein turnover, chaperones	Thioredoxin	CELLULAR PROCESSES AND SIGNALING	9913.ENSBTAP00000007943
geneset000005133	NOG07588	[S]: Function unknown	Reverse transcriptase (RNA-dependent DNA polymerase)	POORLY CHARACTERIZED	9796.ENSECAP00000015170
geneset000005148	NOG63805	[S]: Function unknown	Reverse transcriptase (RNA-dependent DNA polymerase)	POORLY CHARACTERIZED	9669.ENSMPUP00000018580
geneset000005165	NOG175070	[R]: General function prediction only	Endonuclease/Exonuclease/phosphatase family	POORLY CHARACTERIZED	9669.ENSMPUP00000019350
geneset000005171	NOG114555	[S]: Function unknown	--	POORLY CHARACTERIZED	39946.BGIOSGA039597-PA
geneset000005175	NOG93815	[S]: Function unknown	Reverse transcriptase (RNA-dependent DNA polymerase)	POORLY CHARACTERIZED	39946.BGIOSGA039498-PA
geneset000005178	COG5252	[R]: General function prediction only	zinc finger CCCH domain-containing protein	POORLY CHARACTERIZED	9371.ENSETEP00000012611
geneset000005185	NOG46471	[S]: Function unknown	Reverse transcriptase (RNA-dependent DNA polymerase)	POORLY CHARACTERIZED	9796.ENSECAP00000005391
geneset000005188	COG3590	[O]: Posttranslational modification, protein turnover, chaperones	endothelin-converting enzyme	CELLULAR PROCESSES AND SIGNALING	9483.ENSCJAP00000009441
geneset000005194	COG5069	[Z]: Cytoskeleton	Microtubule associated monoxygenase, calponin and LIM domain containing	CELLULAR PROCESSES AND SIGNALING	9913.ENSBTAP00000030018
geneset000005210	NOG00132	[T]: Signal transduction mechanisms	Ribosomal protein S6 kinase	CELLULAR PROCESSES AND SIGNALING	9913.ENSBTAP00000011487
geneset000005211	NOG07588	[S]: Function unknown	Reverse transcriptase (RNA-dependent DNA polymerase)	POORLY CHARACTERIZED	9796.ENSECAP00000010414
geneset000005221	NOG03054	[U]: Intracellular trafficking, secretion, and vesicular transport	Clathrin assembly protein	CELLULAR PROCESSES AND SIGNALING	9913.ENSBTAP00000012314
geneset000005228	NOG04275	[R]: General function prediction only	Polyamine oxidase	POORLY CHARACTERIZED	9913.ENSBTAP00000048799
geneset000005251	NOG155305	[S]: Function unknown	L1 transposable element	POORLY CHARACTERIZED	9796.ENSECAP00000021743
geneset000005252	NOG03852	[T]: Signal transduction mechanisms	Tight junction protein	CELLULAR PROCESSES AND SIGNALING	9606.ENSP00000281537
geneset000005259	NOG03404	[S]: Function unknown	adenylate kinase domain containing 1	POORLY CHARACTERIZED	9913.ENSBTAP00000013345
geneset000005263	COG5178	[A]: RNA processing and modification	PRP8 pre-mRNA processing factor 8 homolog (S. cerevisiae)	INFORMATION STORAGE AND PROCESSING	9606.ENSP00000304350
geneset000005281	NOG46471	[S]: Function unknown	Reverse transcriptase (RNA-dependent DNA polymerase)	POORLY CHARACTERIZED	39946.BGIOSGA039309-PA
geneset000005299	COG0021	[G]: Carbohydrate transport and metabolism	Transketolase	METABOLISM	9913.ENSBTAP00000004892
geneset000005305	NOG04275	[R]: General function prediction only	Polyamine oxidase	POORLY CHARACTERIZED	9913.ENSBTAP00000048799
geneset000005338	NOG139167	[R]: General function prediction only	Endonuclease/Exonuclease/phosphatase family	POORLY CHARACTERIZED	9669.ENSMPUP00000018379
geneset000005380	COG1069	[G]: Carbohydrate transport and metabolism	ribulokinase	METABOLISM	9913.ENSBTAP00000053541
geneset000005395	NOG43196	[S]: Function unknown	--	POORLY CHARACTERIZED	6669.DappuP19888
geneset000005400	NOG209312	[S]: Function unknown	L1 transposable element	POORLY CHARACTERIZED	9796.ENSECAP00000001256
geneset000005413	NOG119932	[O]: Posttranslational modification, protein turnover, chaperones	ring finger protein 138, E3 ubiquitin protein ligase	CELLULAR PROCESSES AND SIGNALING	9606.ENSP00000261593
geneset000005416	NOG04288	[S]: Function unknown	PDS5, regulator of cohesion maintenance, homolog	POORLY CHARACTERIZED	9606.ENSP00000303427
geneset000005440	NOG07588	[S]: Function unknown	Reverse transcriptase (RNA-dependent DNA polymerase)	POORLY CHARACTERIZED	9796.ENSECAP00000008581
geneset000005442	NOG02154	[R]: General function prediction only	TBC1 domain family member	POORLY CHARACTERIZED	9606.ENSP00000386538
geneset000005450	NOG23672	[S]: Function unknown	tigger transposable element derived 1	POORLY CHARACTERIZED	9478.ENSTSYP00000013662
geneset000005466	NOG145335	[S]: Function unknown	--	POORLY CHARACTERIZED	7070.TC004214-PA
geneset000005504	NOG54750	[L]: Replication, recombination and repair	polymerase (DNA directed), epsilon 3, accessory subunit	INFORMATION STORAGE AND PROCESSING	9606.ENSP00000363284
geneset000005527	NOG09777	[U]: Intracellular trafficking, secretion, and vesicular transport	cadherin, EGF LAG seven-pass G-type receptor	CELLULAR PROCESSES AND SIGNALING	9483.ENSCJAP00000005312
geneset000005539	NOG24184	[S]: Function unknown	tigger transposable element derived	POORLY CHARACTERIZED	132908.ENSPVAP00000001231
geneset000005615	COG0656	[R]: General function prediction only	reductase	POORLY CHARACTERIZED	9913.ENSBTAP00000024453
geneset000005660	COG0386	[O]: Posttranslational modification, protein turnover, chaperones	glutathione peroxidase	CELLULAR PROCESSES AND SIGNALING	9913.ENSBTAP00000024329
geneset000005741	NOG46471	[S]: Function unknown	Reverse transcriptase (RNA-dependent DNA polymerase)	POORLY CHARACTERIZED	9796.ENSECAP00000007709
geneset000005750	NOG46471	[S]: Function unknown	Reverse transcriptase (RNA-dependent DNA polymerase)	POORLY CHARACTERIZED	9796.ENSECAP00000000232
geneset000005754	NOG93815	[S]: Function unknown	Reverse transcriptase (RNA-dependent DNA polymerase)	POORLY CHARACTERIZED	135651.CBN30272
geneset000005762	NOG03054	[U]: Intracellular trafficking, secretion, and vesicular transport	Clathrin assembly protein	CELLULAR PROCESSES AND SIGNALING	9913.ENSBTAP00000012314
geneset000005770	COG2940	[R]: General function prediction only	Histone-lysine N-methyltransferase	POORLY CHARACTERIZED	9913.ENSBTAP00000024084
geneset000005804	COG2125	[J]: Translation, ribosomal structure and biogenesis	40s ribosomal protein s6	INFORMATION STORAGE AND PROCESSING	9483.ENSCJAP00000002957
geneset000005805	NOG07722	[U]: Intracellular trafficking, secretion, and vesicular transport	Vacuolar Protein	CELLULAR PROCESSES AND SIGNALING	132908.ENSPVAP00000003045
geneset000005818	NOG43025	[S]: Function unknown	Reverse transcriptase (RNA-dependent DNA polymerase)	POORLY CHARACTERIZED	9796.ENSECAP00000011264
geneset000005820	NOG145335	[S]: Function unknown	--	POORLY CHARACTERIZED	7070.TC004214-PA
geneset000005823	NOG222353	[S]: Function unknown	--	POORLY CHARACTERIZED	7460.GB15302-PA
geneset000005839	NOG04275	[R]: General function prediction only	Polyamine oxidase	POORLY CHARACTERIZED	9913.ENSBTAP00000048799
geneset000005887	NOG145335	[S]: Function unknown	--	POORLY CHARACTERIZED	7460.GB10788-PA
geneset000005894	NOG04275	[R]: General function prediction only	Polyamine oxidase	POORLY CHARACTERIZED	9913.ENSBTAP00000048799
geneset000005924	NOG134083	[S]: Function unknown	Endonuclease/Exonuclease/phosphatase family	POORLY CHARACTERIZED	9913.ENSBTAP00000012929
geneset000005940	NOG145335	[S]: Function unknown	--	POORLY CHARACTERIZED	7070.TC004214-PA
geneset000005948	NOG128686	[I]: Lipid transport and metabolism	Sperm adhesion molecule 1 (PH-20 hyaluronidase, zona pellucida binding)	METABOLISM	9913.ENSBTAP00000042707
geneset000005971	NOG145335	[S]: Function unknown	--	POORLY CHARACTERIZED	7460.GB10788-PA
geneset000005981	NOG04275	[R]: General function prediction only	Polyamine oxidase	POORLY CHARACTERIZED	9913.ENSBTAP00000048799
geneset000005997	NOG14282	[U]: Intracellular trafficking, secretion, and vesicular transport	Potassium inwardly-rectifying channel, subfamily J, member 3	CELLULAR PROCESSES AND SIGNALING	9606.ENSP00000295101
geneset000006004	NOG04275	[R]: General function prediction only	Polyamine oxidase	POORLY CHARACTERIZED	9913.ENSBTAP00000048799
geneset000006012	NOG04275	[R]: General function prediction only	Polyamine oxidase	POORLY CHARACTERIZED	9913.ENSBTAP00000048799
geneset000006031	NOG04275	[R]: General function prediction only	Polyamine oxidase	POORLY CHARACTERIZED	9913.ENSBTAP00000048799
geneset000006041	NOG115824	[Z]: Cytoskeleton	kDa light chain, flagellar outer arm	CELLULAR PROCESSES AND SIGNALING	9913.ENSBTAP00000044371
geneset000006074	NOG43196	[S]: Function unknown	--	POORLY CHARACTERIZED	6669.DappuP19888
geneset000006102	COG5210	[R]: General function prediction only	TBC1 domain family member	POORLY CHARACTERIZED	9913.ENSBTAP00000012783
geneset000006109	NOG179726	[R]: General function prediction only	Endonuclease/Exonuclease/phosphatase family	POORLY CHARACTERIZED	9796.ENSECAP00000022386
geneset000006115	NOG134083	[S]: Function unknown	Endonuclease/Exonuclease/phosphatase family	POORLY CHARACTERIZED	9913.ENSBTAP00000040820
geneset000006142	NOG46471	[S]: Function unknown	Reverse transcriptase (RNA-dependent DNA polymerase)	POORLY CHARACTERIZED	9796.ENSECAP00000022029
geneset000006232	COG5059	[Z]: Cytoskeleton	Kinesin family member	CELLULAR PROCESSES AND SIGNALING	9483.ENSCJAP00000028856
geneset000006257	NOG114555	[S]: Function unknown	--	POORLY CHARACTERIZED	39946.BGIOSGA039597-PA
geneset000006258	NOG114555	[S]: Function unknown	--	POORLY CHARACTERIZED	9669.ENSMPUP00000001551
geneset000006309	NOG03054	[U]: Intracellular trafficking, secretion, and vesicular transport	Clathrin assembly protein	CELLULAR PROCESSES AND SIGNALING	9913.ENSBTAP00000012314
geneset000006338	NOG145335	[S]: Function unknown	--	POORLY CHARACTERIZED	7460.GB10788-PA
geneset000006340	NOG210906	[L]: Replication, recombination and repair	Reverse transcriptase (RNA-dependent DNA polymerase)	INFORMATION STORAGE AND PROCESSING	7668.SPU_028225tr
geneset000006375	NOG46471	[S]: Function unknown	Reverse transcriptase (RNA-dependent DNA polymerase)	POORLY CHARACTERIZED	9796.ENSECAP00000016624
geneset000006378	NOG145335	[S]: Function unknown	--	POORLY CHARACTERIZED	7460.GB10788-PA
geneset000006381	NOG43196	[S]: Function unknown	--	POORLY CHARACTERIZED	7897.ENSLACP00000016254
geneset000006396	NOG134083	[S]: Function unknown	Endonuclease/Exonuclease/phosphatase family	POORLY CHARACTERIZED	9913.ENSBTAP00000012929
geneset000006427	NOG193051	[S]: Function unknown	L1 transposable element	POORLY CHARACTERIZED	9796.ENSECAP00000015452
geneset000006477	COG4630	[F]: Nucleotide transport and metabolism	xanthine dehydrogenase	METABOLISM	9913.ENSBTAP00000038143
geneset000006479	NOG02369	[A]: RNA processing and modification	cleavage stimulation factor, 3' pre-RNA, subunit 1, 50kDa	INFORMATION STORAGE AND PROCESSING	9606.ENSP00000217109
geneset000006519	NOG145335	[S]: Function unknown	--	POORLY CHARACTERIZED	7460.GB10788-PA
geneset000006541	NOG46471	[S]: Function unknown	Reverse transcriptase (RNA-dependent DNA polymerase)	POORLY CHARACTERIZED	39946.BGIOSGA039309-PA
geneset000006544	NOG145335	[S]: Function unknown	--	POORLY CHARACTERIZED	7460.GB10788-PA
geneset000006562	NOG145335	[S]: Function unknown	--	POORLY CHARACTERIZED	7460.GB10788-PA
geneset000006569	NOG01426	[O]: Posttranslational modification, protein turnover, chaperones	cop9 signalosome complex subunit	CELLULAR PROCESSES AND SIGNALING	9606.ENSP00000264389
geneset000006575	NOG46471	[S]: Function unknown	Reverse transcriptase (RNA-dependent DNA polymerase)	POORLY CHARACTERIZED	9796.ENSECAP00000006858
geneset000006639	NOG25152	[R]: General function prediction only	forkhead-associated (FHA) phosphopeptide binding domain 1	POORLY CHARACTERIZED	9913.ENSBTAP00000003121
geneset000006642	COG2214	[O]: Posttranslational modification, protein turnover, chaperones	DNAj domain protein	CELLULAR PROCESSES AND SIGNALING	9913.ENSBTAP00000001254
geneset000006658	NOG70322	[K]: Transcription	Chromatin target of PRMT1	INFORMATION STORAGE AND PROCESSING	10090.ENSMUSP00000001043
geneset000006678	NOG134083	[S]: Function unknown	Endonuclease/Exonuclease/phosphatase family	POORLY CHARACTERIZED	9913.ENSBTAP00000012929
geneset000006701	NOG145335	[S]: Function unknown	--	POORLY CHARACTERIZED	7070.TC004214-PA
geneset000006726	COG5081	[S]: Function unknown	S. cerevisiae	POORLY CHARACTERIZED	9606.ENSP00000304858
geneset000006739	NOG134083	[S]: Function unknown	Endonuclease/Exonuclease/phosphatase family	POORLY CHARACTERIZED	9913.ENSBTAP00000012929
geneset000006747	COG2124	[Q]: Secondary metabolites biosynthesis, transport and catabolism	Cytochrome p450	METABOLISM	9913.ENSBTAP00000000869
geneset000006752	NOG00794	[R]: General function prediction only	BTB (POZ) domain containing 7	POORLY CHARACTERIZED	9913.ENSBTAP00000055665
geneset000006759	NOG43025	[S]: Function unknown	Reverse transcriptase (RNA-dependent DNA polymerase)	POORLY CHARACTERIZED	9796.ENSECAP00000019287
geneset000006760	NOG46471	[S]: Function unknown	Reverse transcriptase (RNA-dependent DNA polymerase)	POORLY CHARACTERIZED	9796.ENSECAP00000018308
geneset000006766	NOG134083	[S]: Function unknown	Endonuclease/Exonuclease/phosphatase family	POORLY CHARACTERIZED	9913.ENSBTAP00000040820
geneset000006770	NOG01824	[R]: General function prediction only	Engulfment and cell motility	POORLY CHARACTERIZED	59463.ENSMLUP00000008037
geneset000006772	NOG46471	[S]: Function unknown	Reverse transcriptase (RNA-dependent DNA polymerase)	POORLY CHARACTERIZED	9796.ENSECAP00000001033
geneset000006774	COG2379	[G]: Carbohydrate transport and metabolism	hydroxypyruvate reductase	METABOLISM	9739.ENSTTRP00000001117
geneset000006812	NOG222353	[S]: Function unknown	--	POORLY CHARACTERIZED	9823.ENSSSCP00000019252
geneset000006821	NOG04275	[R]: General function prediction only	Polyamine oxidase	POORLY CHARACTERIZED	9913.ENSBTAP00000048799
geneset000006835	NOG134083	[S]: Function unknown	Endonuclease/Exonuclease/phosphatase family	POORLY CHARACTERIZED	9913.ENSBTAP00000012929
geneset000006837	NOG134083	[S]: Function unknown	Endonuclease/Exonuclease/phosphatase family	POORLY CHARACTERIZED	9913.ENSBTAP00000012929
geneset000006842	NOG145335	[S]: Function unknown	--	POORLY CHARACTERIZED	7070.TC004214-PA
geneset000006876	NOG10325	[I]: Lipid transport and metabolism	Fatty acid desaturase	METABOLISM	9913.ENSBTAP00000020610
geneset000006882	NOG147765	[S]: Function unknown	T cell receptor alpha variable	POORLY CHARACTERIZED	9913.ENSBTAP00000054414
geneset000006919	COG1132	[V]: Defense mechanisms	(ABC) transporter	CELLULAR PROCESSES AND SIGNALING	9913.ENSBTAP00000044742
geneset000006924	NOG12439	[Z]: Cytoskeleton	axonemal dynein light chain domain containing 1	CELLULAR PROCESSES AND SIGNALING	9913.ENSBTAP00000041893
geneset000006932	NOG71342	[S]: Function unknown	Reverse transcriptase (RNA-dependent DNA polymerase)	POORLY CHARACTERIZED	9796.ENSECAP00000012503
geneset000006950	NOG03233	[S]: Function unknown	Transmembrane protein 132E	POORLY CHARACTERIZED	9913.ENSBTAP00000055174
geneset000006952	NOG134083	[S]: Function unknown	Endonuclease/Exonuclease/phosphatase family	POORLY CHARACTERIZED	9913.ENSBTAP00000012929
geneset000006965	NOG93815	[S]: Function unknown	Reverse transcriptase (RNA-dependent DNA polymerase)	POORLY CHARACTERIZED	135651.CBN30272
geneset000006969	NOG04275	[R]: General function prediction only	Polyamine oxidase	POORLY CHARACTERIZED	9913.ENSBTAP00000048799
geneset000006989	NOG19429	[K]: Transcription	thioredoxin interacting protein	INFORMATION STORAGE AND PROCESSING	9606.ENSP00000358323
geneset000007000	NOG221377	[L]: Replication, recombination and repair	Transposase (partial DDE domain)	INFORMATION STORAGE AND PROCESSING	7460.GB17021-PA
geneset000007006	NOG134083	[S]: Function unknown	Endonuclease/Exonuclease/phosphatase family	POORLY CHARACTERIZED	9913.ENSBTAP00000012929
geneset000007045	COG0708	[L]: Replication, recombination and repair	Exodeoxyribonuclease III	INFORMATION STORAGE AND PROCESSING	9796.ENSECAP00000002583
geneset000007066	NOG43025	[S]: Function unknown	Reverse transcriptase (RNA-dependent DNA polymerase)	POORLY CHARACTERIZED	9796.ENSECAP00000004660
geneset000007100	COG2139	[J]: Translation, ribosomal structure and biogenesis	(ribosomal) protein	INFORMATION STORAGE AND PROCESSING	61853.ENSNLEP00000023133
geneset000007101	NOG27740	[S]: Function unknown	--	POORLY CHARACTERIZED	13616.ENSMODP00000039291
geneset000007118	NOG46471	[S]: Function unknown	Reverse transcriptase (RNA-dependent DNA polymerase)	POORLY CHARACTERIZED	39946.BGIOSGA039309-PA
geneset000007147	NOG04275	[R]: General function prediction only	Polyamine oxidase	POORLY CHARACTERIZED	9913.ENSBTAP00000048799
geneset000007179	NOG145335	[S]: Function unknown	--	POORLY CHARACTERIZED	7460.GB10788-PA
geneset000007232	NOG07392	[U]: Intracellular trafficking, secretion, and vesicular transport	LATrophilin	CELLULAR PROCESSES AND SIGNALING	10090.ENSMUSP00000118452
geneset000007258	NOG108842	[S]: Function unknown	L1 transposable element	POORLY CHARACTERIZED	9796.ENSECAP00000003336
geneset000007266	NOG222353	[S]: Function unknown	--	POORLY CHARACTERIZED	9823.ENSSSCP00000019252
geneset000007278	NOG145335	[S]: Function unknown	--	POORLY CHARACTERIZED	7460.GB10788-PA
geneset000007283	NOG134083	[S]: Function unknown	Endonuclease/Exonuclease/phosphatase family	POORLY CHARACTERIZED	9913.ENSBTAP00000012929
geneset000007315	NOG134083	[S]: Function unknown	Endonuclease/Exonuclease/phosphatase family	POORLY CHARACTERIZED	9913.ENSBTAP00000012929
geneset000007317	NOG06850	[J]: Translation, ribosomal structure and biogenesis	eukaryotic translation initiation factor	INFORMATION STORAGE AND PROCESSING	9615.ENSCAFP00000018694
geneset000007331	NOG23672	[S]: Function unknown	tigger transposable element derived 1	POORLY CHARACTERIZED	9483.ENSCJAP00000045542
geneset000007344	NOG06261	[T]: Signal transduction mechanisms	Epithelial cell transforming sequence 2 oncogene	CELLULAR PROCESSES AND SIGNALING	9913.ENSBTAP00000032606
geneset000007354	NOG46471	[S]: Function unknown	Reverse transcriptase (RNA-dependent DNA polymerase)	POORLY CHARACTERIZED	9796.ENSECAP00000015634
geneset000007412	NOG04608	[U]: Intracellular trafficking, secretion, and vesicular transport	Matrilin 4	CELLULAR PROCESSES AND SIGNALING	30608.ENSMICP00000012951
geneset000007423	NOG43025	[S]: Function unknown	Reverse transcriptase (RNA-dependent DNA polymerase)	POORLY CHARACTERIZED	9796.ENSECAP00000021283
geneset000007454	NOG04275	[R]: General function prediction only	Polyamine oxidase	POORLY CHARACTERIZED	9913.ENSBTAP00000048799
geneset000007461	NOG114555	[S]: Function unknown	--	POORLY CHARACTERIZED	39946.BGIOSGA039597-PA
geneset000007490	NOG03054	[U]: Intracellular trafficking, secretion, and vesicular transport	Clathrin assembly protein	CELLULAR PROCESSES AND SIGNALING	9913.ENSBTAP00000012314
geneset000007494	NOG145335	[S]: Function unknown	--	POORLY CHARACTERIZED	7460.GB10788-PA
geneset000007501	NOG145335	[S]: Function unknown	--	POORLY CHARACTERIZED	7460.GB10788-PA
geneset000007527	NOG222353	[S]: Function unknown	--	POORLY CHARACTERIZED	7460.GB15302-PA
geneset000007570	NOG222353	[S]: Function unknown	--	POORLY CHARACTERIZED	7460.GB15302-PA
geneset000007588	NOG22705	[R]: General function prediction only	Zinc finger CCCH-type containing 11A	POORLY CHARACTERIZED	9913.ENSBTAP00000023068
geneset000007608	NOG145335	[S]: Function unknown	--	POORLY CHARACTERIZED	7460.GB10788-PA
geneset000007664	COG0318	[I]: Lipid transport and metabolism	Amp-dependent synthetase and ligase	METABOLISM	99883.ENSTNIP00000003222
geneset000007676	COG1226	[P]: Inorganic ion transport and metabolism	PotAssium voltage-gated channel	METABOLISM	9796.ENSECAP00000022993
geneset000007677	NOG145335	[S]: Function unknown	--	POORLY CHARACTERIZED	7070.TC004214-PA
geneset000007679	NOG145335	[S]: Function unknown	--	POORLY CHARACTERIZED	7070.TC004214-PA
geneset000007707	COG0474	[P]: Inorganic ion transport and metabolism	P-type atpase	METABOLISM	9913.ENSBTAP00000013951
geneset000007710	COG1471	[J]: Translation, ribosomal structure and biogenesis	(ribosomal) protein	INFORMATION STORAGE AND PROCESSING	9986.ENSOCUP00000020306
geneset000007758	COG0194	[F]: Nucleotide transport and metabolism	Essential for recycling GMP and indirectly, cGMP (By similarity)	METABOLISM	9913.ENSBTAP00000020351
geneset000007789	NOG46471	[S]: Function unknown	Reverse transcriptase (RNA-dependent DNA polymerase)	POORLY CHARACTERIZED	39946.BGIOSGA039309-PA
geneset000007821	NOG04275	[R]: General function prediction only	Polyamine oxidase	POORLY CHARACTERIZED	9913.ENSBTAP00000048799
geneset000007848	NOG145335	[S]: Function unknown	--	POORLY CHARACTERIZED	7460.GB10788-PA
geneset000007853	NOG145335	[S]: Function unknown	--	POORLY CHARACTERIZED	7460.GB10788-PA
geneset000007881	NOG00326	[T]: Signal transduction mechanisms	Tau tubulin kinase	CELLULAR PROCESSES AND SIGNALING	9913.ENSBTAP00000008483
geneset000007889	NOG134083	[S]: Function unknown	Endonuclease/Exonuclease/phosphatase family	POORLY CHARACTERIZED	9913.ENSBTAP00000012929
geneset000007891	NOG134083	[S]: Function unknown	Endonuclease/Exonuclease/phosphatase family	POORLY CHARACTERIZED	9913.ENSBTAP00000012929
geneset000007898	NOG134083	[S]: Function unknown	Endonuclease/Exonuclease/phosphatase family	POORLY CHARACTERIZED	9913.ENSBTAP00000040820
geneset000007907	NOG03054	[U]: Intracellular trafficking, secretion, and vesicular transport	Clathrin assembly protein	CELLULAR PROCESSES AND SIGNALING	9913.ENSBTAP00000012314
geneset000007930	NOG222353	[S]: Function unknown	--	POORLY CHARACTERIZED	9823.ENSSSCP00000019252
geneset000007932	NOG175070	[R]: General function prediction only	Endonuclease/Exonuclease/phosphatase family	POORLY CHARACTERIZED	9796.ENSECAP00000004735
geneset000007965	COG5032	--	3-kinase, catalytic subunit	----	--
geneset000007968	NOG138875	[S]: Function unknown	--	POORLY CHARACTERIZED	546267.NEIPOLOT_02222
geneset000007973	NOG139167	[R]: General function prediction only	Endonuclease/Exonuclease/phosphatase family	POORLY CHARACTERIZED	9796.ENSECAP00000010529
geneset000007989	NOG46471	[S]: Function unknown	Reverse transcriptase (RNA-dependent DNA polymerase)	POORLY CHARACTERIZED	9796.ENSECAP00000007709
geneset000007993	NOG46471	[S]: Function unknown	Reverse transcriptase (RNA-dependent DNA polymerase)	POORLY CHARACTERIZED	9796.ENSECAP00000002971
geneset000008018	COG2124	[Q]: Secondary metabolites biosynthesis, transport and catabolism	Cytochrome p450	METABOLISM	9913.ENSBTAP00000034278
geneset000008054	NOG21724	[L]: Replication, recombination and repair	Transposase	INFORMATION STORAGE AND PROCESSING	9685.ENSFCAP00000025545
geneset000008065	NOG46471	[S]: Function unknown	Reverse transcriptase (RNA-dependent DNA polymerase)	POORLY CHARACTERIZED	9796.ENSECAP00000006858
geneset000008069	NOG07588	[S]: Function unknown	Reverse transcriptase (RNA-dependent DNA polymerase)	POORLY CHARACTERIZED	9796.ENSECAP00000004218
geneset000008075	NOG175070	[R]: General function prediction only	Endonuclease/Exonuclease/phosphatase family	POORLY CHARACTERIZED	9796.ENSECAP00000004735
geneset000008097	NOG179726	[R]: General function prediction only	Endonuclease/Exonuclease/phosphatase family	POORLY CHARACTERIZED	9544.ENSMMUP00000041005
geneset000008128	NOG04275	[R]: General function prediction only	Polyamine oxidase	POORLY CHARACTERIZED	9913.ENSBTAP00000048799
geneset000008134	NOG155305	[S]: Function unknown	L1 transposable element	POORLY CHARACTERIZED	9796.ENSECAP00000002696
geneset000008161	NOG00309	[T]: Signal transduction mechanisms	Cyclin-dependent kinase-like	CELLULAR PROCESSES AND SIGNALING	9606.ENSP00000379176
geneset000008178	NOG46471	[S]: Function unknown	Reverse transcriptase (RNA-dependent DNA polymerase)	POORLY CHARACTERIZED	39946.BGIOSGA039309-PA
geneset000008180	NOG38749	[L]: Replication, recombination and repair	exonuclease 5'	INFORMATION STORAGE AND PROCESSING	9913.ENSBTAP00000000690
geneset000008189	NOG34388	[O]: Posttranslational modification, protein turnover, chaperones	activator of 90 kDa heat shock protein ATPase	CELLULAR PROCESSES AND SIGNALING	9913.ENSBTAP00000050140
geneset000008194	NOG145335	[S]: Function unknown	--	POORLY CHARACTERIZED	7070.TC004214-PA
geneset000008198	NOG139167	[R]: General function prediction only	Endonuclease/Exonuclease/phosphatase family	POORLY CHARACTERIZED	9796.ENSECAP00000021061
geneset000008200	NOG21383	[D]: Cell cycle control, cell division, chromosome partitioning	Cell division cycle associated 7	CELLULAR PROCESSES AND SIGNALING	9483.ENSCJAP00000042811
geneset000008216	NOG43196	[S]: Function unknown	--	POORLY CHARACTERIZED	51511.ENSCSAVP00000009856
geneset000008222	NOG114555	[S]: Function unknown	--	POORLY CHARACTERIZED	39946.BGIOSGA039597-PA
geneset000008250	NOG14732	[R]: General function prediction only	tripartite motif containing 37	POORLY CHARACTERIZED	9913.ENSBTAP00000035393
geneset000008276	NOG03784	[R]: General function prediction only	DENN MADD domain containing	POORLY CHARACTERIZED	9913.ENSBTAP00000022733
geneset000008286	COG5022	[Z]: Cytoskeleton	myosin heavy chain	CELLULAR PROCESSES AND SIGNALING	9739.ENSTTRP00000012389
geneset000008298	NOG03054	[U]: Intracellular trafficking, secretion, and vesicular transport	Clathrin assembly protein	CELLULAR PROCESSES AND SIGNALING	9913.ENSBTAP00000012314
geneset000008300	NOG139167	[R]: General function prediction only	Endonuclease/Exonuclease/phosphatase family	POORLY CHARACTERIZED	9796.ENSECAP00000004934
geneset000008311	NOG37081	[O]: Posttranslational modification, protein turnover, chaperones	Cell surface proteoglycan that bears heparan sulfate (By similarity)	CELLULAR PROCESSES AND SIGNALING	9913.ENSBTAP00000011475
geneset000008355	NOG23672	[S]: Function unknown	tigger transposable element derived 1	POORLY CHARACTERIZED	9796.ENSECAP00000011312
geneset000008367	NOG04076	[T]: Signal transduction mechanisms	activin A receptor type	CELLULAR PROCESSES AND SIGNALING	9913.ENSBTAP00000015797
geneset000008380	COG0666	[R]: General function prediction only	Ankyrin Repeat	POORLY CHARACTERIZED	9913.ENSBTAP00000006765
geneset000008405	NOG145335	[S]: Function unknown	--	POORLY CHARACTERIZED	7460.GB10788-PA
geneset000008413	NOG71342	[S]: Function unknown	Reverse transcriptase (RNA-dependent DNA polymerase)	POORLY CHARACTERIZED	9796.ENSECAP00000000766
geneset000008477	NOG145335	[S]: Function unknown	--	POORLY CHARACTERIZED	7460.GB10788-PA
geneset000008479	NOG145335	[S]: Function unknown	--	POORLY CHARACTERIZED	7460.GB10788-PA
geneset000008483	NOG175070	[R]: General function prediction only	Endonuclease/Exonuclease/phosphatase family	POORLY CHARACTERIZED	9796.ENSECAP00000005261
geneset000008487	COG0666	[R]: General function prediction only	Ankyrin Repeat	POORLY CHARACTERIZED	9913.ENSBTAP00000043087
geneset000008495	NOG145335	[S]: Function unknown	--	POORLY CHARACTERIZED	7460.GB10788-PA
geneset000008505	NOG00544	[T]: Signal transduction mechanisms	membrane associated guanylate kinase, WW and PDZ domain containing	CELLULAR PROCESSES AND SIGNALING	61853.ENSNLEP00000011693
geneset000008507	NOG43025	[S]: Function unknown	Reverse transcriptase (RNA-dependent DNA polymerase)	POORLY CHARACTERIZED	9796.ENSECAP00000019287
geneset000008516	NOG119983	[S]: Function unknown	golgin A4	POORLY CHARACTERIZED	9913.ENSBTAP00000022033
geneset000008606	NOG114555	[S]: Function unknown	--	POORLY CHARACTERIZED	39946.BGIOSGA039597-PA
geneset000008634	NOG26273	[U]: Intracellular trafficking, secretion, and vesicular transport	erythrocyte membrane protein band 4.9 (dematin)	CELLULAR PROCESSES AND SIGNALING	9606.ENSP00000265800
geneset000008646	NOG31589	[R]: General function prediction only	Mesoderm specific transcript homolog (Mouse)	POORLY CHARACTERIZED	9606.ENSP00000223215
geneset000008647	NOG145335	[S]: Function unknown	--	POORLY CHARACTERIZED	7070.TC004214-PA
geneset000008671	NOG145335	[S]: Function unknown	--	POORLY CHARACTERIZED	7070.TC004214-PA
geneset000008674	NOG145335	[S]: Function unknown	--	POORLY CHARACTERIZED	7460.GB10788-PA
geneset000008710	COG5192	[J]: Translation, ribosomal structure and biogenesis	Ribosome biogenesis protein bms1	INFORMATION STORAGE AND PROCESSING	9739.ENSTTRP00000007559
geneset000008739	NOG93815	[S]: Function unknown	Reverse transcriptase (RNA-dependent DNA polymerase)	POORLY CHARACTERIZED	39946.BGIOSGA039498-PA
geneset000008741	NOG04275	[R]: General function prediction only	Polyamine oxidase	POORLY CHARACTERIZED	9913.ENSBTAP00000048799
geneset000008743	NOG07588	[S]: Function unknown	Reverse transcriptase (RNA-dependent DNA polymerase)	POORLY CHARACTERIZED	9796.ENSECAP00000018319
geneset000008768	NOG46471	[S]: Function unknown	Reverse transcriptase (RNA-dependent DNA polymerase)	POORLY CHARACTERIZED	9796.ENSECAP00000006858
geneset000008787	NOG145335	[S]: Function unknown	--	POORLY CHARACTERIZED	7070.TC004214-PA
geneset000008820	NOG04275	[R]: General function prediction only	Polyamine oxidase	POORLY CHARACTERIZED	9913.ENSBTAP00000048799
geneset000008838	NOG127308	[S]: Function unknown	--	POORLY CHARACTERIZED	546267.NEIPOLOT_02020
geneset000008872	NOG150224	[S]: Function unknown	natural killer-tumor recognition sequence	POORLY CHARACTERIZED	9315.ENSMEUP00000007746
geneset000008879	NOG11794	[R]: General function prediction only	CSRP2 binding protein	POORLY CHARACTERIZED	9913.ENSBTAP00000025259
geneset000008933	COG4886	[S]: Function unknown	leucine Rich Repeat	POORLY CHARACTERIZED	9739.ENSTTRP00000002732
geneset000008937	COG0339	[E]: Amino acid transport and metabolism	oligopeptidase a	METABOLISM	9913.ENSBTAP00000027246
geneset000008952	COG5333	--	Component of the SRB8-11 complex. The SRB8-11 complex is a regulatory module of the Mediator complex which is itself involved in regulation of basal and activated RNA polymerase II- dependent transcription. The SRB8-11 complex may be involved in the transcriptional repression of a subset of genes regulated by Mediator. It may inhibit the association of the Mediator complex with RNA polymerase II …	----	--
geneset000008953	COG5333	--	Component of the SRB8-11 complex. The SRB8-11 complex is a regulatory module of the Mediator complex which is itself involved in regulation of basal and activated RNA polymerase II- dependent transcription. The SRB8-11 complex may be involved in the transcriptional repression of a subset of genes regulated by Mediator. It may inhibit the association of the Mediator complex with RNA polymerase II …	----	--
geneset000008995	NOG04275	[R]: General function prediction only	Polyamine oxidase	POORLY CHARACTERIZED	9913.ENSBTAP00000048799
geneset000009021	NOG114555	[S]: Function unknown	--	POORLY CHARACTERIZED	9544.ENSMMUP00000040168
geneset000009022	NOG175354	[S]: Function unknown	keratin, type II cytoskeletal	POORLY CHARACTERIZED	9913.ENSBTAP00000038262
geneset000009042	NOG04275	[R]: General function prediction only	Polyamine oxidase	POORLY CHARACTERIZED	9913.ENSBTAP00000048799
geneset000009043	NOG43196	[S]: Function unknown	--	POORLY CHARACTERIZED	6669.DappuP19888
geneset000009069	NOG221377	[L]: Replication, recombination and repair	Transposase (partial DDE domain)	INFORMATION STORAGE AND PROCESSING	7460.GB17021-PA
geneset000009082	NOG07588	[S]: Function unknown	Reverse transcriptase (RNA-dependent DNA polymerase)	POORLY CHARACTERIZED	9796.ENSECAP00000012288
geneset000009088	NOG134083	[S]: Function unknown	Endonuclease/Exonuclease/phosphatase family	POORLY CHARACTERIZED	9913.ENSBTAP00000012929
geneset000009094	NOG07588	[S]: Function unknown	Reverse transcriptase (RNA-dependent DNA polymerase)	POORLY CHARACTERIZED	9796.ENSECAP00000014350
geneset000009095	NOG00834	[R]: General function prediction only	periodic tryptophan protein	POORLY CHARACTERIZED	9913.ENSBTAP00000009343
geneset000009135	NOG14748	[R]: General function prediction only	Armadillo repeat containing 9	POORLY CHARACTERIZED	9986.ENSOCUP00000012706
geneset000009151	NOG03054	[U]: Intracellular trafficking, secretion, and vesicular transport	Clathrin assembly protein	CELLULAR PROCESSES AND SIGNALING	9913.ENSBTAP00000012314
geneset000009190	NOG34166	[S]: Function unknown	--	POORLY CHARACTERIZED	9913.ENSBTAP00000009396
geneset000009205	NOG11766	[U]: Intracellular trafficking, secretion, and vesicular transport	Nedd4 family interacting protein 1	CELLULAR PROCESSES AND SIGNALING	9606.ENSP00000253814
geneset000009220	NOG08312	[U]: Intracellular trafficking, secretion, and vesicular transport	solute carrier family 41 member	CELLULAR PROCESSES AND SIGNALING	9606.ENSP00000356105
geneset000009225	NOG03054	[U]: Intracellular trafficking, secretion, and vesicular transport	Clathrin assembly protein	CELLULAR PROCESSES AND SIGNALING	9913.ENSBTAP00000012314
geneset000009258	NOG08506	[S]: Function unknown	CDK5 regulatory subunit associated protein 3	POORLY CHARACTERIZED	9913.ENSBTAP00000018878
geneset000009260	NOG04275	[R]: General function prediction only	Polyamine oxidase	POORLY CHARACTERIZED	9913.ENSBTAP00000048799
geneset000009273	NOG71342	[S]: Function unknown	Reverse transcriptase (RNA-dependent DNA polymerase)	POORLY CHARACTERIZED	9796.ENSECAP00000011855
geneset000009275	NOG46471	[S]: Function unknown	Reverse transcriptase (RNA-dependent DNA polymerase)	POORLY CHARACTERIZED	39946.BGIOSGA039309-PA
geneset000009288	COG1607	[I]: Lipid transport and metabolism	thioesterase Superfamily protein	METABOLISM	9913.ENSBTAP00000053226
geneset000009314	NOG02156	[R]: General function prediction only	Phosphate carrier protein	POORLY CHARACTERIZED	9606.ENSP00000228318
geneset000009316	NOG145335	[S]: Function unknown	--	POORLY CHARACTERIZED	7070.TC004214-PA
geneset000009334	NOG46471	[S]: Function unknown	Reverse transcriptase (RNA-dependent DNA polymerase)	POORLY CHARACTERIZED	9796.ENSECAP00000000232
geneset000009343	NOG145335	[S]: Function unknown	--	POORLY CHARACTERIZED	7070.TC004214-PA
geneset000009351	NOG145335	[S]: Function unknown	--	POORLY CHARACTERIZED	7460.GB10788-PA
geneset000009403	NOG03054	[U]: Intracellular trafficking, secretion, and vesicular transport	Clathrin assembly protein	CELLULAR PROCESSES AND SIGNALING	9913.ENSBTAP00000012314
geneset000009409	NOG222353	[S]: Function unknown	--	POORLY CHARACTERIZED	7460.GB15302-PA
geneset000009428	NOG09777	[U]: Intracellular trafficking, secretion, and vesicular transport	cadherin, EGF LAG seven-pass G-type receptor	CELLULAR PROCESSES AND SIGNALING	9913.ENSBTAP00000025033
geneset000009431	NOG04275	[R]: General function prediction only	Polyamine oxidase	POORLY CHARACTERIZED	9913.ENSBTAP00000048799
geneset000009436	NOG03797	[S]: Function unknown	N-deacetylase N-sulfotransferase (Heparan glucosaminyl)	POORLY CHARACTERIZED	9913.ENSBTAP00000016824
geneset000009502	COG1111	[L]: Replication, recombination and repair	helicase	INFORMATION STORAGE AND PROCESSING	9913.ENSBTAP00000055976
geneset000009515	NOG03852	[T]: Signal transduction mechanisms	Tight junction protein	CELLULAR PROCESSES AND SIGNALING	9646.ENSAMEP00000007343
geneset000009542	COG1022	[I]: Lipid transport and metabolism	Amp-dependent synthetase and ligase	METABOLISM	9913.ENSBTAP00000005684
geneset000009548	COG2114	[T]: Signal transduction mechanisms	Guanylate Cyclase	CELLULAR PROCESSES AND SIGNALING	9606.ENSP00000341083
geneset000009583	NOG26975	[R]: General function prediction only	intraflagellar transport 80 homolog	POORLY CHARACTERIZED	9913.ENSBTAP00000042227
geneset000009594	NOG222353	[S]: Function unknown	--	POORLY CHARACTERIZED	9823.ENSSSCP00000019252
geneset000009613	NOG134083	[S]: Function unknown	Endonuclease/Exonuclease/phosphatase family	POORLY CHARACTERIZED	9913.ENSBTAP00000012929
geneset000009626	NOG03054	[U]: Intracellular trafficking, secretion, and vesicular transport	Clathrin assembly protein	CELLULAR PROCESSES AND SIGNALING	9913.ENSBTAP00000012314
geneset000009655	NOG88370	[R]: General function prediction only	Tetratricopeptide repeat domain 12	POORLY CHARACTERIZED	9913.ENSBTAP00000013201
geneset000009667	COG5160	[O]: Posttranslational modification, protein turnover, chaperones	SUMO1 sentrin specific peptidase	CELLULAR PROCESSES AND SIGNALING	9606.ENSP00000402527
geneset000009669	COG1249	[C]: Energy production and conversion	dihydrolipoyl dehydrogenase	METABOLISM	9615.ENSCAFP00000002860
geneset000009741	NOG12064	[I]: Lipid transport and metabolism	inositol-trisphosphate 3-kinase	METABOLISM	9913.ENSBTAP00000025930
geneset000009793	COG1057	[H]: Coenzyme transport and metabolism	Catalyzes the reversible adenylation of nicotinate mononucleotide (NaMN) to nicotinic acid adenine dinucleotide (NaAD) (By similarity)	METABOLISM	9913.ENSBTAP00000048652
geneset000009796	NOG13757	[R]: General function prediction only	WD repeat domain 78	POORLY CHARACTERIZED	9913.ENSBTAP00000007160
geneset000009803	NOG09945	[R]: General function prediction only	synaptotagmin binding, cytoplasmic RNA interacting protein	POORLY CHARACTERIZED	9739.ENSTTRP00000012517
geneset000009805	COG0553	[L]: Replication, recombination and repair	helicase	INFORMATION STORAGE AND PROCESSING	9606.ENSP00000382863
geneset000009845	NOG09127	[S]: Function unknown	Transmembrane protein 120B	POORLY CHARACTERIZED	9913.ENSBTAP00000021482
geneset000009865	NOG09261	[J]: Translation, ribosomal structure and biogenesis	processing of precursor 1, ribonuclease P MRP subunit (S. cerevisiae)	INFORMATION STORAGE AND PROCESSING	9913.ENSBTAP00000016721
geneset000009887	COG0708	[L]: Replication, recombination and repair	Exodeoxyribonuclease III	INFORMATION STORAGE AND PROCESSING	9796.ENSECAP00000002583
geneset000009931	NOG134083	[S]: Function unknown	Endonuclease/Exonuclease/phosphatase family	POORLY CHARACTERIZED	9913.ENSBTAP00000012929
geneset000009997	NOG26167	[O]: Posttranslational modification, protein turnover, chaperones	ST8 alpha-N-acetyl-neuraminide alpha-2,8-sialyltransferase 2	CELLULAR PROCESSES AND SIGNALING	9483.ENSCJAP00000037970
geneset000010001	COG0526	[O]: Posttranslational modification, protein turnover, chaperones	Thioredoxin	CELLULAR PROCESSES AND SIGNALING	9913.ENSBTAP00000022854
geneset000010004	NOG30458	[U]: Intracellular trafficking, secretion, and vesicular transport	G protein-coupled receptor 126	CELLULAR PROCESSES AND SIGNALING	9913.ENSBTAP00000037559
geneset000010007	NOG46471	[S]: Function unknown	Reverse transcriptase (RNA-dependent DNA polymerase)	POORLY CHARACTERIZED	9796.ENSECAP00000006648
geneset000010012	NOG46471	[S]: Function unknown	Reverse transcriptase (RNA-dependent DNA polymerase)	POORLY CHARACTERIZED	9796.ENSECAP00000007709
geneset000010020	NOG09746	[S]: Function unknown	o-acyltransferase	POORLY CHARACTERIZED	9739.ENSTTRP00000011385
geneset000010040	NOG43196	[S]: Function unknown	--	POORLY CHARACTERIZED	6669.DappuP19888
geneset000010044	NOG134083	[S]: Function unknown	Endonuclease/Exonuclease/phosphatase family	POORLY CHARACTERIZED	9913.ENSBTAP00000040820
geneset000010057	NOG17325	[R]: General function prediction only	Rab interacting lysosomal protein-like 1	POORLY CHARACTERIZED	9913.ENSBTAP00000029666
geneset000010074	NOG145335	[S]: Function unknown	--	POORLY CHARACTERIZED	7460.GB10788-PA
geneset000010096	NOG222353	[S]: Function unknown	--	POORLY CHARACTERIZED	7460.GB15302-PA
geneset000010113	NOG145335	[S]: Function unknown	--	POORLY CHARACTERIZED	7460.GB10788-PA
geneset000010150	NOG03054	[U]: Intracellular trafficking, secretion, and vesicular transport	Clathrin assembly protein	CELLULAR PROCESSES AND SIGNALING	9913.ENSBTAP00000012314
geneset000010167	NOG119462	[U]: Intracellular trafficking, secretion, and vesicular transport	immunoglobulin superfamily, member 5	CELLULAR PROCESSES AND SIGNALING	9913.ENSBTAP00000002629
geneset000010230	NOG04275	[R]: General function prediction only	Polyamine oxidase	POORLY CHARACTERIZED	9913.ENSBTAP00000048799
geneset000010241	NOG03054	[U]: Intracellular trafficking, secretion, and vesicular transport	Clathrin assembly protein	CELLULAR PROCESSES AND SIGNALING	9913.ENSBTAP00000012314
geneset000010263	COG0281	[C]: Energy production and conversion	malic enzyme	METABOLISM	9913.ENSBTAP00000000306
geneset000010311	NOG01646	[S]: Function unknown	contactin associated protein-like	POORLY CHARACTERIZED	9606.ENSP00000297668
geneset000010325	NOG04945	[U]: Intracellular trafficking, secretion, and vesicular transport	glutamate receptor, metabotropic	CELLULAR PROCESSES AND SIGNALING	9606.ENSP00000344173
geneset000010332	NOG43025	[S]: Function unknown	Reverse transcriptase (RNA-dependent DNA polymerase)	POORLY CHARACTERIZED	9796.ENSECAP00000011279
geneset000010339	COG1226	[P]: Inorganic ion transport and metabolism	PotAssium voltage-gated channel	METABOLISM	9913.ENSBTAP00000023770
geneset000010344	NOG05297	[R]: General function prediction only	Zinc finger protein	POORLY CHARACTERIZED	9913.ENSBTAP00000028697
geneset000010345	NOG10378	[R]: General function prediction only	cache domain containing 1	POORLY CHARACTERIZED	9986.ENSOCUP00000016198
geneset000010449	NOG18045	[R]: General function prediction only	inter-alpha-trypsin inhibitor heavy chain	POORLY CHARACTERIZED	9913.ENSBTAP00000010322
geneset000010462	NOG22485	[K]: Transcription	MKL myocardin-like 2	INFORMATION STORAGE AND PROCESSING	9913.ENSBTAP00000011499
geneset000010472	NOG222353	[S]: Function unknown	--	POORLY CHARACTERIZED	7460.GB15302-PA
geneset000010522	NOG02139	[U]: Intracellular trafficking, secretion, and vesicular transport	GCN1 general control of amino-acid synthesis 1-like 1 (Yeast)	CELLULAR PROCESSES AND SIGNALING	9606.ENSP00000300648
geneset000010556	NOG43025	[S]: Function unknown	Reverse transcriptase (RNA-dependent DNA polymerase)	POORLY CHARACTERIZED	9796.ENSECAP00000005166
geneset000010560	NOG18499	[T]: Signal transduction mechanisms	mitogen-activated protein kinase kinase kinase 1, E3 ubiquitin protein ligase	CELLULAR PROCESSES AND SIGNALING	9913.ENSBTAP00000018325
geneset000010567	NOG07497	[U]: Intracellular trafficking, secretion, and vesicular transport	Yip1 domain family member 1	CELLULAR PROCESSES AND SIGNALING	9785.ENSLAFP00000002466
geneset000010593	NOG181053	[L]: Replication, recombination and repair	Transposase (partial DDE domain)	INFORMATION STORAGE AND PROCESSING	9593.ENSGGOP00000004832
geneset000010605	NOG222353	[S]: Function unknown	--	POORLY CHARACTERIZED	9823.ENSSSCP00000019252
geneset000010608	NOG46471	[S]: Function unknown	Reverse transcriptase (RNA-dependent DNA polymerase)	POORLY CHARACTERIZED	39946.BGIOSGA039309-PA
geneset000010629	NOG145335	[S]: Function unknown	--	POORLY CHARACTERIZED	7070.TC004214-PA
geneset000010646	NOG04275	[R]: General function prediction only	Polyamine oxidase	POORLY CHARACTERIZED	9913.ENSBTAP00000048799
geneset000010647	COG4886	[S]: Function unknown	leucine Rich Repeat	POORLY CHARACTERIZED	9913.ENSBTAP00000040019
geneset000010658	NOG04275	[R]: General function prediction only	Polyamine oxidase	POORLY CHARACTERIZED	9913.ENSBTAP00000048799
geneset000010689	NOG71342	[S]: Function unknown	Reverse transcriptase (RNA-dependent DNA polymerase)	POORLY CHARACTERIZED	9796.ENSECAP00000007623
geneset000010691	NOG03054	[U]: Intracellular trafficking, secretion, and vesicular transport	Clathrin assembly protein	CELLULAR PROCESSES AND SIGNALING	9913.ENSBTAP00000012314
geneset000010719	NOG46471	[S]: Function unknown	Reverse transcriptase (RNA-dependent DNA polymerase)	POORLY CHARACTERIZED	9796.ENSECAP00000015375
geneset000010727	COG0039	[C]: Energy production and conversion	Catalyzes the reversible oxidation of malate to oxaloacetate (By similarity)	METABOLISM	9615.ENSCAFP00000036642
geneset000010728	COG0039	[C]: Energy production and conversion	Catalyzes the reversible oxidation of malate to oxaloacetate (By similarity)	METABOLISM	9606.ENSP00000229319
geneset000010760	COG0553	[L]: Replication, recombination and repair	helicase	INFORMATION STORAGE AND PROCESSING	9913.ENSBTAP00000027216
geneset000010761	COG0553	[L]: Replication, recombination and repair	helicase	INFORMATION STORAGE AND PROCESSING	9606.ENSP00000374212
geneset000010767	NOG71342	[S]: Function unknown	Reverse transcriptase (RNA-dependent DNA polymerase)	POORLY CHARACTERIZED	9796.ENSECAP00000009121
geneset000010787	NOG03054	[U]: Intracellular trafficking, secretion, and vesicular transport	Clathrin assembly protein	CELLULAR PROCESSES AND SIGNALING	9913.ENSBTAP00000012314
geneset000010849	NOG07588	[S]: Function unknown	Reverse transcriptase (RNA-dependent DNA polymerase)	POORLY CHARACTERIZED	9796.ENSECAP00000009826
geneset000010892	NOG03054	[U]: Intracellular trafficking, secretion, and vesicular transport	Clathrin assembly protein	CELLULAR PROCESSES AND SIGNALING	9913.ENSBTAP00000012314
geneset000010901	COG4826	[O]: Posttranslational modification, protein turnover, chaperones	Serpin peptidase inhibitor, clade	CELLULAR PROCESSES AND SIGNALING	9913.ENSBTAP00000019232
geneset000010903	COG5245	[Z]: Cytoskeleton	heavy chain	CELLULAR PROCESSES AND SIGNALING	9913.ENSBTAP00000038178
geneset000010948	NOG12594	[S]: Function unknown	Fras1 related extracellular matrix protein 2	POORLY CHARACTERIZED	9913.ENSBTAP00000022647
geneset000010965	COG4886	[S]: Function unknown	leucine Rich Repeat	POORLY CHARACTERIZED	9913.ENSBTAP00000056065
geneset000010969	NOG141151	[S]: Function unknown	Reverse transcriptase (RNA-dependent DNA polymerase)	POORLY CHARACTERIZED	546268.NEISUBOT_05661
geneset000010971	NOG37081	[O]: Posttranslational modification, protein turnover, chaperones	Cell surface proteoglycan that bears heparan sulfate (By similarity)	CELLULAR PROCESSES AND SIGNALING	9913.ENSBTAP00000011475
geneset000010981	NOG145335	[S]: Function unknown	--	POORLY CHARACTERIZED	7070.TC004214-PA
geneset000011001	COG5347	[U]: Intracellular trafficking, secretion, and vesicular transport	ankyrin repeat and PH	CELLULAR PROCESSES AND SIGNALING	9913.ENSBTAP00000044378
geneset000011018	NOG04785	[K]: Transcription	VPS33B interacting protein, apical-basolateral polarity regulator, spe-39 homolog	INFORMATION STORAGE AND PROCESSING	9913.ENSBTAP00000027283
geneset000011020	COG0699	[R]: General function prediction only	Dynamin family	POORLY CHARACTERIZED	9913.ENSBTAP00000035986
geneset000011044	COG2124	[Q]: Secondary metabolites biosynthesis, transport and catabolism	Cytochrome p450	METABOLISM	9913.ENSBTAP00000002785
geneset000011183	NOG02234	[S]: Function unknown	Kelch domain containing 10	POORLY CHARACTERIZED	9606.ENSP00000334140
geneset000011210	NOG02485	[P]: Inorganic ion transport and metabolism	Phospholipid-transporting atpase	METABOLISM	9913.ENSBTAP00000000601
geneset000011215	NOG07588	[S]: Function unknown	Reverse transcriptase (RNA-dependent DNA polymerase)	POORLY CHARACTERIZED	9796.ENSECAP00000006320
geneset000011241	COG1230	[P]: Inorganic ion transport and metabolism	cation diffusion facilitator family transporter	METABOLISM	9913.ENSBTAP00000053701
geneset000011276	COG5069	[Z]: Cytoskeleton	Microtubule associated monoxygenase, calponin and LIM domain containing	CELLULAR PROCESSES AND SIGNALING	30611.ENSOGAP00000000122
geneset000011321	NOG145335	[S]: Function unknown	--	POORLY CHARACTERIZED	7460.GB10788-PA
geneset000011344	COG0022	[C]: Energy production and conversion	Dehydrogenase, E1 component	METABOLISM	9913.ENSBTAP00000055109
geneset000011350	NOG155305	[S]: Function unknown	L1 transposable element	POORLY CHARACTERIZED	9796.ENSECAP00000001675
geneset000011400	NOG03054	[U]: Intracellular trafficking, secretion, and vesicular transport	Clathrin assembly protein	CELLULAR PROCESSES AND SIGNALING	9913.ENSBTAP00000012314
geneset000011402	NOG46471	[S]: Function unknown	Reverse transcriptase (RNA-dependent DNA polymerase)	POORLY CHARACTERIZED	39946.BGIOSGA039309-PA
geneset000011437	NOG04539	[R]: General function prediction only	gelsolin	POORLY CHARACTERIZED	9913.ENSBTAP00000022497
geneset000011471	NOG03599	[S]: Function unknown	immunoglobulin superfamily DCC subclass member	POORLY CHARACTERIZED	9785.ENSLAFP00000013483
geneset000011490	NOG03420	[T]: Signal transduction mechanisms	myosin light chain kinase	CELLULAR PROCESSES AND SIGNALING	9483.ENSCJAP00000014081
geneset000011519	NOG34166	[S]: Function unknown	--	POORLY CHARACTERIZED	9913.ENSBTAP00000030340
geneset000011528	NOG04275	[R]: General function prediction only	Polyamine oxidase	POORLY CHARACTERIZED	9913.ENSBTAP00000048799
geneset000011555	NOG222353	[S]: Function unknown	--	POORLY CHARACTERIZED	9823.ENSSSCP00000019252
geneset000011578	COG2453	[T]: Signal transduction mechanisms	Dual specificity protein phosphatase	CELLULAR PROCESSES AND SIGNALING	9913.ENSBTAP00000027915
geneset000011580	NOG01920	[I]: Lipid transport and metabolism	Hydroxysteroid (17-beta) dehydrogenase 7	METABOLISM	9913.ENSBTAP00000007841
geneset000011594	COG4770	[I]: Lipid transport and metabolism	carboxylase	METABOLISM	9913.ENSBTAP00000008604
geneset000011618	NOG37006	[R]: General function prediction only	Solute carrier family 23	POORLY CHARACTERIZED	9913.ENSBTAP00000042194
geneset000011654	NOG46471	[S]: Function unknown	Reverse transcriptase (RNA-dependent DNA polymerase)	POORLY CHARACTERIZED	9796.ENSECAP00000007709
geneset000011657	NOG175070	[R]: General function prediction only	Endonuclease/Exonuclease/phosphatase family	POORLY CHARACTERIZED	9796.ENSECAP00000005261
geneset000011688	NOG91048	[U]: Intracellular trafficking, secretion, and vesicular transport	chloride intracellular channel 3	CELLULAR PROCESSES AND SIGNALING	9913.ENSBTAP00000020075
geneset000011701	NOG43025	[S]: Function unknown	Reverse transcriptase (RNA-dependent DNA polymerase)	POORLY CHARACTERIZED	9796.ENSECAP00000004660
geneset000011732	NOG07588	[S]: Function unknown	Reverse transcriptase (RNA-dependent DNA polymerase)	POORLY CHARACTERIZED	13616.ENSMODP00000039176
geneset000011747	NOG145335	[S]: Function unknown	--	POORLY CHARACTERIZED	7460.GB10788-PA
geneset000011758	NOG06290	[S]: Function unknown	Clusterin associated protein 1	POORLY CHARACTERIZED	9913.ENSBTAP00000048673
geneset000011760	NOG15144	[S]: Function unknown	Chromosome 14 open reading frame 93	POORLY CHARACTERIZED	9913.ENSBTAP00000016916
geneset000011770	NOG00445	[R]: General function prediction only	Guanine nucleotide binding protein (G protein), alpha	POORLY CHARACTERIZED	9606.ENSP00000365807
geneset000011776	COG5069	[Z]: Cytoskeleton	Microtubule associated monoxygenase, calponin and LIM domain containing	CELLULAR PROCESSES AND SIGNALING	9913.ENSBTAP00000006213
geneset000011830	NOG222353	[S]: Function unknown	--	POORLY CHARACTERIZED	7460.GB15302-PA
geneset000011860	NOG138875	[S]: Function unknown	--	POORLY CHARACTERIZED	546267.NEIPOLOT_02222
geneset000011886	NOG46471	[S]: Function unknown	Reverse transcriptase (RNA-dependent DNA polymerase)	POORLY CHARACTERIZED	9796.ENSECAP00000010817
geneset000011960	NOG35287	[U]: Intracellular trafficking, secretion, and vesicular transport	StAR-related lipid transfer (START) domain containing 7	CELLULAR PROCESSES AND SIGNALING	9913.ENSBTAP00000050108
geneset000011980	NOG46471	[S]: Function unknown	Reverse transcriptase (RNA-dependent DNA polymerase)	POORLY CHARACTERIZED	9796.ENSECAP00000007709
geneset000011982	NOG03054	[U]: Intracellular trafficking, secretion, and vesicular transport	Clathrin assembly protein	CELLULAR PROCESSES AND SIGNALING	9913.ENSBTAP00000012314
geneset000011990	NOG46471	[S]: Function unknown	Reverse transcriptase (RNA-dependent DNA polymerase)	POORLY CHARACTERIZED	9796.ENSECAP00000003806
geneset000011996	NOG71342	[S]: Function unknown	Reverse transcriptase (RNA-dependent DNA polymerase)	POORLY CHARACTERIZED	9796.ENSECAP00000005627
geneset000012002	NOG140809	[S]: Function unknown	--	POORLY CHARACTERIZED	7668.SPU_017797tr
geneset000012017	NOG46471	[S]: Function unknown	Reverse transcriptase (RNA-dependent DNA polymerase)	POORLY CHARACTERIZED	9796.ENSECAP00000000232
geneset000012041	NOG106389	[S]: Function unknown	--	POORLY CHARACTERIZED	7668.SPU_028224tr
geneset000012044	NOG03054	[U]: Intracellular trafficking, secretion, and vesicular transport	Clathrin assembly protein	CELLULAR PROCESSES AND SIGNALING	9913.ENSBTAP00000012314
geneset000012049	NOG03054	[U]: Intracellular trafficking, secretion, and vesicular transport	Clathrin assembly protein	CELLULAR PROCESSES AND SIGNALING	9913.ENSBTAP00000012314
geneset000012053	NOG222353	[S]: Function unknown	--	POORLY CHARACTERIZED	9823.ENSSSCP00000019252
geneset000012065	NOG134083	[S]: Function unknown	Endonuclease/Exonuclease/phosphatase family	POORLY CHARACTERIZED	9913.ENSBTAP00000012929
geneset000012067	NOG03054	[U]: Intracellular trafficking, secretion, and vesicular transport	Clathrin assembly protein	CELLULAR PROCESSES AND SIGNALING	9913.ENSBTAP00000012314
geneset000012077	NOG145335	[S]: Function unknown	--	POORLY CHARACTERIZED	7070.TC004214-PA
geneset000012079	NOG134083	[S]: Function unknown	Endonuclease/Exonuclease/phosphatase family	POORLY CHARACTERIZED	9913.ENSBTAP00000012929
geneset000012081	COG0724	[R]: General function prediction only	Rna-binding protein	POORLY CHARACTERIZED	9606.ENSP00000316950
geneset000012088	NOG145335	[S]: Function unknown	--	POORLY CHARACTERIZED	7460.GB10788-PA
geneset000012098	NOG01631	[Z]: Cytoskeleton	guanine nucleotide exchange factor	CELLULAR PROCESSES AND SIGNALING	9913.ENSBTAP00000020771
geneset000012129	NOG27367	[S]: Function unknown	SUN domain containing ossification factor	POORLY CHARACTERIZED	9031.ENSGALP00000000625
geneset000012140	NOG222353	[S]: Function unknown	--	POORLY CHARACTERIZED	7460.GB15302-PA
geneset000012148	NOG46471	[S]: Function unknown	Reverse transcriptase (RNA-dependent DNA polymerase)	POORLY CHARACTERIZED	9796.ENSECAP00000000232
geneset000012172	COG4901	[J]: Translation, ribosomal structure and biogenesis	Ribosomal protein S25	INFORMATION STORAGE AND PROCESSING	37347.ENSTBEP00000013039
geneset000012176	NOG23672	[S]: Function unknown	tigger transposable element derived 1	POORLY CHARACTERIZED	61853.ENSNLEP00000022218
geneset000012186	NOG46471	[S]: Function unknown	Reverse transcriptase (RNA-dependent DNA polymerase)	POORLY CHARACTERIZED	9796.ENSECAP00000009642
geneset000012204	NOG145335	[S]: Function unknown	--	POORLY CHARACTERIZED	7070.TC004214-PA
geneset000012236	COG4886	[S]: Function unknown	leucine Rich Repeat	POORLY CHARACTERIZED	9913.ENSBTAP00000014977
geneset000012312	NOG145335	[S]: Function unknown	--	POORLY CHARACTERIZED	7460.GB10788-PA
geneset000012322	NOG145335	[S]: Function unknown	--	POORLY CHARACTERIZED	7460.GB10788-PA
geneset000012327	COG0039	[C]: Energy production and conversion	Catalyzes the reversible oxidation of malate to oxaloacetate (By similarity)	METABOLISM	9913.ENSBTAP00000038086
geneset000012354	NOG145335	[S]: Function unknown	--	POORLY CHARACTERIZED	7460.GB10788-PA
geneset000012390	NOG09097	[K]: Transcription	V-rel reticuloendotheliosis viral oncogene homolog	INFORMATION STORAGE AND PROCESSING	9913.ENSBTAP00000020447
geneset000012419	NOG04275	[R]: General function prediction only	Polyamine oxidase	POORLY CHARACTERIZED	9913.ENSBTAP00000048799
geneset000012423	NOG04275	[R]: General function prediction only	Polyamine oxidase	POORLY CHARACTERIZED	9913.ENSBTAP00000048799
geneset000012449	NOG93815	[S]: Function unknown	Reverse transcriptase (RNA-dependent DNA polymerase)	POORLY CHARACTERIZED	39946.BGIOSGA039498-PA
geneset000012486	NOG07588	[S]: Function unknown	Reverse transcriptase (RNA-dependent DNA polymerase)	POORLY CHARACTERIZED	9796.ENSECAP00000007603
geneset000012492	NOG16176	[S]: Function unknown	coiled-coil domain containing 15	POORLY CHARACTERIZED	9913.ENSBTAP00000056089
geneset000012527	NOG14607	[O]: Posttranslational modification, protein turnover, chaperones	pregnancy-associated plasma protein A, pappalysin 1	CELLULAR PROCESSES AND SIGNALING	9913.ENSBTAP00000053616
geneset000012551	NOG04275	[R]: General function prediction only	Polyamine oxidase	POORLY CHARACTERIZED	9913.ENSBTAP00000048799
geneset000012553	NOG37081	[O]: Posttranslational modification, protein turnover, chaperones	Cell surface proteoglycan that bears heparan sulfate (By similarity)	CELLULAR PROCESSES AND SIGNALING	9913.ENSBTAP00000011475
geneset000012580	NOG07588	[S]: Function unknown	Reverse transcriptase (RNA-dependent DNA polymerase)	POORLY CHARACTERIZED	9796.ENSECAP00000004218
geneset000012588	NOG02603	[U]: Intracellular trafficking, secretion, and vesicular transport	Transmembrane protein 38B	CELLULAR PROCESSES AND SIGNALING	9913.ENSBTAP00000018099
geneset000012589	COG5025	[K]: Transcription	forkhead box	INFORMATION STORAGE AND PROCESSING	9913.ENSBTAP00000021101
geneset000012617	NOG01838	[O]: Posttranslational modification, protein turnover, chaperones	ADAM metallopeptidase with thrombospondin type 1 motif	CELLULAR PROCESSES AND SIGNALING	9913.ENSBTAP00000004113
geneset000012636	NOG13924	[L]: Replication, recombination and repair	X-ray repair complementing defective repair in Chinese hamster cells 5	INFORMATION STORAGE AND PROCESSING	9913.ENSBTAP00000013758
geneset000012650	COG0033	[G]: Carbohydrate transport and metabolism	phosphoglucomutase	METABOLISM	9913.ENSBTAP00000025308
geneset000012655	NOG04275	[R]: General function prediction only	Polyamine oxidase	POORLY CHARACTERIZED	9913.ENSBTAP00000048799
geneset000012662	NOG37081	[O]: Posttranslational modification, protein turnover, chaperones	Cell surface proteoglycan that bears heparan sulfate (By similarity)	CELLULAR PROCESSES AND SIGNALING	9913.ENSBTAP00000011475
geneset000012666	COG0194	[F]: Nucleotide transport and metabolism	Essential for recycling GMP and indirectly, cGMP (By similarity)	METABOLISM	9913.ENSBTAP00000027161
geneset000012699	NOG04386	[K]: Transcription	K02157 axin 1	INFORMATION STORAGE AND PROCESSING	9913.ENSBTAP00000022053
geneset000012706	NOG145335	[S]: Function unknown	--	POORLY CHARACTERIZED	7460.GB10788-PA
geneset000012734	NOG00115	[U]: Intracellular trafficking, secretion, and vesicular transport	Calcium channel	CELLULAR PROCESSES AND SIGNALING	132908.ENSPVAP00000013720
geneset000012751	NOG03420	[T]: Signal transduction mechanisms	myosin light chain kinase	CELLULAR PROCESSES AND SIGNALING	9913.ENSBTAP00000053669
geneset000012752	NOG03420	[T]: Signal transduction mechanisms	myosin light chain kinase	CELLULAR PROCESSES AND SIGNALING	9913.ENSBTAP00000053669
geneset000012753	NOG03420	[T]: Signal transduction mechanisms	myosin light chain kinase	CELLULAR PROCESSES AND SIGNALING	9913.ENSBTAP00000053669
geneset000012754	NOG03420	[T]: Signal transduction mechanisms	myosin light chain kinase	CELLULAR PROCESSES AND SIGNALING	9913.ENSBTAP00000053669
geneset000012766	NOG114555	[S]: Function unknown	--	POORLY CHARACTERIZED	39946.BGIOSGA039597-PA
geneset000012775	NOG37006	[R]: General function prediction only	Solute carrier family 23	POORLY CHARACTERIZED	9913.ENSBTAP00000042194
geneset000012782	NOG03054	[U]: Intracellular trafficking, secretion, and vesicular transport	Clathrin assembly protein	CELLULAR PROCESSES AND SIGNALING	9913.ENSBTAP00000012314
geneset000012795	NOG01727	[R]: General function prediction only	serine threonine kinase receptor associated protein	POORLY CHARACTERIZED	30611.ENSOGAP00000011787
geneset000012850	COG2163	[J]: Translation, ribosomal structure and biogenesis	(ribosomal) protein	INFORMATION STORAGE AND PROCESSING	9986.ENSOCUP00000021803
geneset000012863	NOG46471	[S]: Function unknown	Reverse transcriptase (RNA-dependent DNA polymerase)	POORLY CHARACTERIZED	9796.ENSECAP00000009642
geneset000012884	NOG145335	[S]: Function unknown	--	POORLY CHARACTERIZED	7460.GB10788-PA
geneset000012935	NOG43025	[S]: Function unknown	Reverse transcriptase (RNA-dependent DNA polymerase)	POORLY CHARACTERIZED	9796.ENSECAP00000004660
geneset000012951	NOG46471	[S]: Function unknown	Reverse transcriptase (RNA-dependent DNA polymerase)	POORLY CHARACTERIZED	9796.ENSECAP00000001033
geneset000012954	NOG04478	[T]: Signal transduction mechanisms	serine threonine-protein kinase d	CELLULAR PROCESSES AND SIGNALING	9606.ENSP00000234179
geneset000012972	COG0417	[L]: Replication, recombination and repair	DNA polymerase	INFORMATION STORAGE AND PROCESSING	9913.ENSBTAP00000009882
geneset000012973	NOG155305	[S]: Function unknown	L1 transposable element	POORLY CHARACTERIZED	9796.ENSECAP00000004057
geneset000013006	COG5371	--	Ectonucleoside triphosphate diphosphohydrolase	----	--
geneset000013029	NOG46471	[S]: Function unknown	Reverse transcriptase (RNA-dependent DNA polymerase)	POORLY CHARACTERIZED	9796.ENSECAP00000011907
geneset000013054	NOG04275	[R]: General function prediction only	Polyamine oxidase	POORLY CHARACTERIZED	9913.ENSBTAP00000048799
geneset000013074	COG1485	[R]: General function prediction only	AFG1 family ATPase	POORLY CHARACTERIZED	9606.ENSP00000357973
geneset000013075	NOG23672	[S]: Function unknown	tigger transposable element derived 1	POORLY CHARACTERIZED	61853.ENSNLEP00000022218
geneset000013086	NOG15833	[R]: General function prediction only	leucine rich repeat containing 14B	POORLY CHARACTERIZED	9913.ENSBTAP00000055155
geneset000013090	NOG37081	[O]: Posttranslational modification, protein turnover, chaperones	Cell surface proteoglycan that bears heparan sulfate (By similarity)	CELLULAR PROCESSES AND SIGNALING	9913.ENSBTAP00000011475
geneset000013105	NOG06645	[R]: General function prediction only	Fermitin family member 2	POORLY CHARACTERIZED	9601.ENSPPYP00000011956
geneset000013112	NOG02535	[R]: General function prediction only	Zinc finger, SWIM-type containing	POORLY CHARACTERIZED	30611.ENSOGAP00000008665
geneset000013122	COG5245	[Z]: Cytoskeleton	heavy chain	CELLULAR PROCESSES AND SIGNALING	9615.ENSCAFP00000038295
geneset000013137	NOG04386	[K]: Transcription	K02157 axin 1	INFORMATION STORAGE AND PROCESSING	9913.ENSBTAP00000022053
geneset000013146	NOG08768	[S]: Function unknown	G protein-coupled receptor 98	POORLY CHARACTERIZED	9598.ENSPTRP00000029219
geneset000013185	NOG04275	[R]: General function prediction only	Polyamine oxidase	POORLY CHARACTERIZED	9913.ENSBTAP00000048799
geneset000013214	NOG46471	[S]: Function unknown	Reverse transcriptase (RNA-dependent DNA polymerase)	POORLY CHARACTERIZED	9796.ENSECAP00000003511
geneset000013215	NOG43025	[S]: Function unknown	Reverse transcriptase (RNA-dependent DNA polymerase)	POORLY CHARACTERIZED	9796.ENSECAP00000010197
geneset000013265	NOG25482	[K]: Transcription	Zinc finger, MYM-type 2	INFORMATION STORAGE AND PROCESSING	9913.ENSBTAP00000027190
geneset000013274	NOG145335	[S]: Function unknown	--	POORLY CHARACTERIZED	7070.TC004214-PA
geneset000013288	NOG20074	[K]: Transcription	Sin3A-associated protein, 130kDa	INFORMATION STORAGE AND PROCESSING	9913.ENSBTAP00000047415
geneset000013323	NOG155305	[S]: Function unknown	L1 transposable element	POORLY CHARACTERIZED	9796.ENSECAP00000003184
geneset000013352	NOG03054	[U]: Intracellular trafficking, secretion, and vesicular transport	Clathrin assembly protein	CELLULAR PROCESSES AND SIGNALING	9913.ENSBTAP00000012314
geneset000013458	NOG27191	[R]: General function prediction only	fer-1-like 5 (C. elegans)	POORLY CHARACTERIZED	9913.ENSBTAP00000004788
geneset000013476	COG2801	[L]: Replication, recombination and repair	Retrotransposon protein	INFORMATION STORAGE AND PROCESSING	9685.ENSFCAP00000018470
geneset000013495	NOG37081	[O]: Posttranslational modification, protein turnover, chaperones	Cell surface proteoglycan that bears heparan sulfate (By similarity)	CELLULAR PROCESSES AND SIGNALING	9913.ENSBTAP00000011475
geneset000013519	COG2940	[R]: General function prediction only	Histone-lysine N-methyltransferase	POORLY CHARACTERIZED	9606.ENSP00000373354
geneset000013521	NOG83718	[R]: General function prediction only	sterile alpha motif domain containing 7	POORLY CHARACTERIZED	9913.ENSBTAP00000049177
geneset000013570	NOG07588	[S]: Function unknown	Reverse transcriptase (RNA-dependent DNA polymerase)	POORLY CHARACTERIZED	9796.ENSECAP00000013165
geneset000013611	COG5188	[A]: RNA processing and modification	Splicing factor 3A subunit 3	INFORMATION STORAGE AND PROCESSING	132908.ENSPVAP00000009578
geneset000013666	NOG134083	[S]: Function unknown	Endonuclease/Exonuclease/phosphatase family	POORLY CHARACTERIZED	9913.ENSBTAP00000012929
geneset000013670	NOG140809	[S]: Function unknown	--	POORLY CHARACTERIZED	7668.SPU_021590tr
geneset000013679	NOG04760	[O]: Posttranslational modification, protein turnover, chaperones	Ring finger protein 145	CELLULAR PROCESSES AND SIGNALING	9606.ENSP00000430955
geneset000013688	NOG03054	[U]: Intracellular trafficking, secretion, and vesicular transport	Clathrin assembly protein	CELLULAR PROCESSES AND SIGNALING	9913.ENSBTAP00000012314
geneset000013707	COG0515	[T]: Signal transduction mechanisms	Serine Threonine protein kinase	CELLULAR PROCESSES AND SIGNALING	43179.ENSSTOP00000008468
geneset000013778	NOG17252	[U]: Intracellular trafficking, secretion, and vesicular transport	Polycystic kidney disease	CELLULAR PROCESSES AND SIGNALING	9913.ENSBTAP00000054940
geneset000013806	NOG03054	[U]: Intracellular trafficking, secretion, and vesicular transport	Clathrin assembly protein	CELLULAR PROCESSES AND SIGNALING	9913.ENSBTAP00000012314
geneset000013817	COG4826	[O]: Posttranslational modification, protein turnover, chaperones	Serpin peptidase inhibitor, clade	CELLULAR PROCESSES AND SIGNALING	9913.ENSBTAP00000019232
geneset000013837	NOG145335	[S]: Function unknown	--	POORLY CHARACTERIZED	7460.GB10788-PA
geneset000013870	NOG03054	[U]: Intracellular trafficking, secretion, and vesicular transport	Clathrin assembly protein	CELLULAR PROCESSES AND SIGNALING	9913.ENSBTAP00000012314
geneset000013901	NOG222353	[S]: Function unknown	--	POORLY CHARACTERIZED	9823.ENSSSCP00000019252
geneset000013904	COG0656	[R]: General function prediction only	reductase	POORLY CHARACTERIZED	9913.ENSBTAP00000024086
geneset000013933	NOG09380	[O]: Posttranslational modification, protein turnover, chaperones	F-box and WD repeat domain containing 11	CELLULAR PROCESSES AND SIGNALING	9606.ENSP00000359206
geneset000013974	COG5059	[Z]: Cytoskeleton	Kinesin family member	CELLULAR PROCESSES AND SIGNALING	9913.ENSBTAP00000054200
geneset000013990	NOG07588	[S]: Function unknown	Reverse transcriptase (RNA-dependent DNA polymerase)	POORLY CHARACTERIZED	9796.ENSECAP00000008411
geneset000014011	NOG06346	[U]: Intracellular trafficking, secretion, and vesicular transport	Signal-recognition-particle assembly has a crucial role in targeting secretory proteins to the rough endoplasmic reticulum membrane (By similarity)	CELLULAR PROCESSES AND SIGNALING	9913.ENSBTAP00000014015
geneset000014017	NOG145335	[S]: Function unknown	--	POORLY CHARACTERIZED	7460.GB10788-PA
geneset000014022	NOG145335	[S]: Function unknown	--	POORLY CHARACTERIZED	7460.GB10788-PA
geneset000014026	NOG134083	[S]: Function unknown	Endonuclease/Exonuclease/phosphatase family	POORLY CHARACTERIZED	9913.ENSBTAP00000040820
geneset000014035	NOG134083	[S]: Function unknown	Endonuclease/Exonuclease/phosphatase family	POORLY CHARACTERIZED	9913.ENSBTAP00000012929
geneset000014038	COG5059	[Z]: Cytoskeleton	Kinesin family member	CELLULAR PROCESSES AND SIGNALING	9913.ENSBTAP00000053783
geneset000014047	NOG04275	[R]: General function prediction only	Polyamine oxidase	POORLY CHARACTERIZED	9913.ENSBTAP00000048799
geneset000014054	NOG04275	[R]: General function prediction only	Polyamine oxidase	POORLY CHARACTERIZED	9913.ENSBTAP00000048799
geneset000014088	NOG02258	[R]: General function prediction only	Dmx-like 1	POORLY CHARACTERIZED	9913.ENSBTAP00000056112
geneset000014115	NOG145335	[S]: Function unknown	--	POORLY CHARACTERIZED	7460.GB10788-PA
geneset000014117	NOG04275	[R]: General function prediction only	Polyamine oxidase	POORLY CHARACTERIZED	9913.ENSBTAP00000048799
geneset000014138	COG3590	[O]: Posttranslational modification, protein turnover, chaperones	endothelin-converting enzyme	CELLULAR PROCESSES AND SIGNALING	9913.ENSBTAP00000042778
geneset000014143	NOG134083	[S]: Function unknown	Endonuclease/Exonuclease/phosphatase family	POORLY CHARACTERIZED	9913.ENSBTAP00000040820
geneset000014171	NOG02611	[Z]: Cytoskeleton	K06271 talin	CELLULAR PROCESSES AND SIGNALING	7897.ENSLACP00000015702
geneset000014173	NOG23672	[S]: Function unknown	tigger transposable element derived 1	POORLY CHARACTERIZED	9483.ENSCJAP00000045542
geneset000014175	COG4886	[S]: Function unknown	leucine Rich Repeat	POORLY CHARACTERIZED	9913.ENSBTAP00000034926
geneset000014261	NOG46471	[S]: Function unknown	Reverse transcriptase (RNA-dependent DNA polymerase)	POORLY CHARACTERIZED	9796.ENSECAP00000001033
geneset000014361	NOG07588	[S]: Function unknown	Reverse transcriptase (RNA-dependent DNA polymerase)	POORLY CHARACTERIZED	9796.ENSECAP00000007409
geneset000014389	NOG134083	[S]: Function unknown	Endonuclease/Exonuclease/phosphatase family	POORLY CHARACTERIZED	9913.ENSBTAP00000040820
geneset000014406	NOG29012	[A]: RNA processing and modification	coagulation factor V (proaccelerin, labile factor)	INFORMATION STORAGE AND PROCESSING	9913.ENSBTAP00000023573
geneset000014423	NOG155305	[S]: Function unknown	L1 transposable element	POORLY CHARACTERIZED	9796.ENSECAP00000018543
geneset000014434	COG5071	[O]: Posttranslational modification, protein turnover, chaperones	26S proteasome non-ATPase regulatory subunit	CELLULAR PROCESSES AND SIGNALING	9606.ENSP00000348442
geneset000014453	COG0557	[K]: Transcription	3'-5' exoribonuclease that releases 5'-nucleoside monophosphates and is involved in maturation of structured RNAs (By similarity)	INFORMATION STORAGE AND PROCESSING	9913.ENSBTAP00000026500
geneset000014478	NOG43196	[S]: Function unknown	--	POORLY CHARACTERIZED	7897.ENSLACP00000016254
geneset000014494	NOG31046	[S]: Function unknown	WD repeat domain 93	POORLY CHARACTERIZED	9913.ENSBTAP00000008080
geneset000014515	COG5069	[Z]: Cytoskeleton	Microtubule associated monoxygenase, calponin and LIM domain containing	CELLULAR PROCESSES AND SIGNALING	9913.ENSBTAP00000053548
geneset000014520	COG5347	[U]: Intracellular trafficking, secretion, and vesicular transport	ankyrin repeat and PH	CELLULAR PROCESSES AND SIGNALING	30608.ENSMICP00000014136
geneset000014557	NOG145335	[S]: Function unknown	--	POORLY CHARACTERIZED	7070.TC004214-PA
geneset000014562	NOG07588	[S]: Function unknown	Reverse transcriptase (RNA-dependent DNA polymerase)	POORLY CHARACTERIZED	9796.ENSECAP00000000341
geneset000014576	NOG108183	[O]: Posttranslational modification, protein turnover, chaperones	sulfotransferase family cytosolic 2B member 1	CELLULAR PROCESSES AND SIGNALING	9913.ENSBTAP00000055826
geneset000014609	NOG46471	[S]: Function unknown	Reverse transcriptase (RNA-dependent DNA polymerase)	POORLY CHARACTERIZED	9796.ENSECAP00000015766
geneset000014612	NOG46471	[S]: Function unknown	Reverse transcriptase (RNA-dependent DNA polymerase)	POORLY CHARACTERIZED	9796.ENSECAP00000018112
geneset000014616	NOG43196	[S]: Function unknown	--	POORLY CHARACTERIZED	6669.DappuP19888
geneset000014631	NOG43196	[S]: Function unknown	--	POORLY CHARACTERIZED	6669.DappuP19888
geneset000014654	NOG15160	[U]: Intracellular trafficking, secretion, and vesicular transport	Translocase of outer mitochondrial membrane 70 homolog A	CELLULAR PROCESSES AND SIGNALING	9913.ENSBTAP00000019001
geneset000014662	NOG145335	[S]: Function unknown	--	POORLY CHARACTERIZED	7460.GB10788-PA
geneset000014669	NOG43196	[S]: Function unknown	--	POORLY CHARACTERIZED	6669.DappuP19888
geneset000014683	COG0553	[L]: Replication, recombination and repair	helicase	INFORMATION STORAGE AND PROCESSING	9606.ENSP00000377747
geneset000014687	NOG00132	[T]: Signal transduction mechanisms	Ribosomal protein S6 kinase	CELLULAR PROCESSES AND SIGNALING	9606.ENSP00000225577
geneset000014694	COG0367	[E]: Amino acid transport and metabolism	asparagine synthetase	METABOLISM	132908.ENSPVAP00000014793
geneset000014704	NOG139167	[R]: General function prediction only	Endonuclease/Exonuclease/phosphatase family	POORLY CHARACTERIZED	9669.ENSMPUP00000018379
geneset000014709	NOG73903	[S]: Function unknown	--	POORLY CHARACTERIZED	9258.ENSOANP00000028833
geneset000014732	NOG145335	[S]: Function unknown	--	POORLY CHARACTERIZED	7460.GB10788-PA
geneset000014736	NOG145335	[S]: Function unknown	--	POORLY CHARACTERIZED	7460.GB10788-PA
geneset000014745	NOG41455	[J]: Translation, ribosomal structure and biogenesis	ribosomal protein S24	INFORMATION STORAGE AND PROCESSING	9913.ENSBTAP00000009724
geneset000014789	COG5602	[B]: Chromatin structure and dynamics	SIN3 transcription regulator homolog	INFORMATION STORAGE AND PROCESSING	9739.ENSTTRP00000014243
geneset000014810	NOG27457	[R]: General function prediction only	Synaptotagmin XIV	POORLY CHARACTERIZED	9913.ENSBTAP00000056509
geneset000014843	NOG23672	[S]: Function unknown	tigger transposable element derived 1	POORLY CHARACTERIZED	13616.ENSMODP00000040156
geneset000014849	NOG145335	[S]: Function unknown	--	POORLY CHARACTERIZED	7460.GB10788-PA
geneset000014869	NOG43196	[S]: Function unknown	--	POORLY CHARACTERIZED	51511.ENSCSAVP00000009856
geneset000014884	NOG100551	[O]: Posttranslational modification, protein turnover, chaperones	NMDA receptor regulated 2	CELLULAR PROCESSES AND SIGNALING	9913.ENSBTAP00000007009
geneset000014885	NOG100551	[O]: Posttranslational modification, protein turnover, chaperones	NMDA receptor regulated 2	CELLULAR PROCESSES AND SIGNALING	9913.ENSBTAP00000007009
geneset000014888	NOG145335	[S]: Function unknown	--	POORLY CHARACTERIZED	7460.GB10788-PA
geneset000014889	NOG26456	[O]: Posttranslational modification, protein turnover, chaperones	Glutathione S-transferase, mu	CELLULAR PROCESSES AND SIGNALING	9913.ENSBTAP00000016866
geneset000014896	COG1960	[I]: Lipid transport and metabolism	acyl-CoA dehydrogenase	METABOLISM	9606.ENSP00000348775
geneset000014921	NOG189797	[S]: Function unknown	--	POORLY CHARACTERIZED	546267.NEIPOLOT_02635
geneset000014947	COG5022	[Z]: Cytoskeleton	myosin heavy chain	CELLULAR PROCESSES AND SIGNALING	7955.ENSDARP00000067761
geneset000014966	NOG02127	[L]: Replication, recombination and repair	SLX4 structure-specific endonuclease subunit homolog (S. cerevisiae)	INFORMATION STORAGE AND PROCESSING	9913.ENSBTAP00000005923
geneset000014969	NOG12894	[G]: Carbohydrate transport and metabolism	heparanase-like protein	METABOLISM	9913.ENSBTAP00000007550
geneset000015029	NOG81303	[U]: Intracellular trafficking, secretion, and vesicular transport	Histidine rich calcium binding protein	CELLULAR PROCESSES AND SIGNALING	9913.ENSBTAP00000040660
geneset000015048	NOG46471	[S]: Function unknown	Reverse transcriptase (RNA-dependent DNA polymerase)	POORLY CHARACTERIZED	9796.ENSECAP00000015766
geneset000015080	NOG01536	[S]: Function unknown	Tuberous sclerosis 2	POORLY CHARACTERIZED	9606.ENSP00000219476
geneset000015081	NOG01536	[S]: Function unknown	Tuberous sclerosis 2	POORLY CHARACTERIZED	9785.ENSLAFP00000012930
geneset000015092	NOG24737	[S]: Function unknown	Family with sequence similarity 185, member A	POORLY CHARACTERIZED	9593.ENSGGOP00000028160
geneset000015188	NOG46471	[S]: Function unknown	Reverse transcriptase (RNA-dependent DNA polymerase)	POORLY CHARACTERIZED	39946.BGIOSGA039309-PA
geneset000015229	NOG04275	[R]: General function prediction only	Polyamine oxidase	POORLY CHARACTERIZED	9913.ENSBTAP00000048799
geneset000015234	NOG134083	[S]: Function unknown	Endonuclease/Exonuclease/phosphatase family	POORLY CHARACTERIZED	9913.ENSBTAP00000012929
geneset000015241	NOG114555	[S]: Function unknown	--	POORLY CHARACTERIZED	39946.BGIOSGA039597-PA
geneset000015269	NOG04275	[R]: General function prediction only	Polyamine oxidase	POORLY CHARACTERIZED	9913.ENSBTAP00000048799
geneset000015282	NOG43196	[S]: Function unknown	--	POORLY CHARACTERIZED	7897.ENSLACP00000016254
geneset000015294	NOG09547	[S]: Function unknown	seizure threshold 2 homolog (mouse)	POORLY CHARACTERIZED	9913.ENSBTAP00000007333
geneset000015304	COG4630	[F]: Nucleotide transport and metabolism	xanthine dehydrogenase	METABOLISM	9913.ENSBTAP00000016620
geneset000015306	NOG114555	[S]: Function unknown	--	POORLY CHARACTERIZED	39946.BGIOSGA039597-PA
geneset000015349	NOG37081	[O]: Posttranslational modification, protein turnover, chaperones	Cell surface proteoglycan that bears heparan sulfate (By similarity)	CELLULAR PROCESSES AND SIGNALING	9913.ENSBTAP00000011475
geneset000015401	COG0428	[P]: Inorganic ion transport and metabolism	zinc transporter	METABOLISM	9913.ENSBTAP00000022316
geneset000015492	COG5048	[R]: General function prediction only	Zinc finger protein	POORLY CHARACTERIZED	9593.ENSGGOP00000005978
geneset000015506	NOG01300	[S]: Function unknown	HID1 domain containing	POORLY CHARACTERIZED	99883.ENSTNIP00000012667
geneset000015508	NOG06196	[S]: Function unknown	POC5 centriolar protein homolog (Chlamydomonas)	POORLY CHARACTERIZED	9913.ENSBTAP00000009362
geneset000015525	NOG08354	[O]: Posttranslational modification, protein turnover, chaperones	DnaJ (Hsp40) homolog, subfamily C, member 7	CELLULAR PROCESSES AND SIGNALING	9606.ENSP00000406463
geneset000015527	NOG46471	[S]: Function unknown	Reverse transcriptase (RNA-dependent DNA polymerase)	POORLY CHARACTERIZED	9796.ENSECAP00000003806
geneset000015541	COG5599	[T]: Signal transduction mechanisms	protein tyrosine phosphatase	CELLULAR PROCESSES AND SIGNALING	9606.ENSP00000400010
geneset000015543	NOG43025	[S]: Function unknown	Reverse transcriptase (RNA-dependent DNA polymerase)	POORLY CHARACTERIZED	9796.ENSECAP00000019287
geneset000015556	NOG134083	[S]: Function unknown	Endonuclease/Exonuclease/phosphatase family	POORLY CHARACTERIZED	9913.ENSBTAP00000040820
geneset000015558	COG0749	[L]: Replication, recombination and repair	DNA polymerase	INFORMATION STORAGE AND PROCESSING	9913.ENSBTAP00000011993
geneset000015582	NOG25641	[Z]: Cytoskeleton	Transforming acidic coiled-coil containing protein 1	CELLULAR PROCESSES AND SIGNALING	9913.ENSBTAP00000005554
geneset000015587	NOG07588	[S]: Function unknown	Reverse transcriptase (RNA-dependent DNA polymerase)	POORLY CHARACTERIZED	9796.ENSECAP00000018254
geneset000015599	NOG43025	[S]: Function unknown	Reverse transcriptase (RNA-dependent DNA polymerase)	POORLY CHARACTERIZED	9796.ENSECAP00000004660
geneset000015606	NOG34166	[S]: Function unknown	--	POORLY CHARACTERIZED	9913.ENSBTAP00000010845
geneset000015608	NOG145335	[S]: Function unknown	--	POORLY CHARACTERIZED	7460.GB10788-PA
geneset000015620	NOG37081	[O]: Posttranslational modification, protein turnover, chaperones	Cell surface proteoglycan that bears heparan sulfate (By similarity)	CELLULAR PROCESSES AND SIGNALING	9913.ENSBTAP00000011475
geneset000015645	COG0513	[L]: Replication, recombination and repair	atp-dependent rna helicase	INFORMATION STORAGE AND PROCESSING	9913.ENSBTAP00000019351
geneset000015646	COG0513	[L]: Replication, recombination and repair	atp-dependent rna helicase	INFORMATION STORAGE AND PROCESSING	132908.ENSPVAP00000008972
geneset000015657	NOG82213	[S]: Function unknown	diacylglycerol O-acyltransferase 2-like 6	POORLY CHARACTERIZED	9913.ENSBTAP00000010259
geneset000015663	NOG136044	[S]: Function unknown	--	POORLY CHARACTERIZED	7668.SPU_017344tr
geneset000015664	NOG36928	[I]: Lipid transport and metabolism	Prostaglandin E synthase 3 (Cytosolic)	METABOLISM	9669.ENSMPUP00000001573
geneset000015665	NOG00952	[R]: General function prediction only	Calcium binding protein	POORLY CHARACTERIZED	9606.ENSP00000258418
geneset000015682	NOG134083	[S]: Function unknown	Endonuclease/Exonuclease/phosphatase family	POORLY CHARACTERIZED	9913.ENSBTAP00000040820
geneset000015710	NOG37081	[O]: Posttranslational modification, protein turnover, chaperones	Cell surface proteoglycan that bears heparan sulfate (By similarity)	CELLULAR PROCESSES AND SIGNALING	9913.ENSBTAP00000011475
geneset000015722	NOG07742	[O]: Posttranslational modification, protein turnover, chaperones	ubiquitin carboxyl-terminal hydrolase	CELLULAR PROCESSES AND SIGNALING	9913.ENSBTAP00000012432
geneset000015755	COG0039	[C]: Energy production and conversion	Catalyzes the reversible oxidation of malate to oxaloacetate (By similarity)	METABOLISM	9913.ENSBTAP00000038086
geneset000015759	COG4624	[C]: Energy production and conversion	hydrogenase	METABOLISM	9913.ENSBTAP00000003225
geneset000015776	NOG43025	[S]: Function unknown	Reverse transcriptase (RNA-dependent DNA polymerase)	POORLY CHARACTERIZED	9796.ENSECAP00000005166
geneset000015815	NOG43025	[S]: Function unknown	Reverse transcriptase (RNA-dependent DNA polymerase)	POORLY CHARACTERIZED	9796.ENSECAP00000021283
geneset000015820	NOG43196	[S]: Function unknown	--	POORLY CHARACTERIZED	6669.DappuP19888
geneset000015829	NOG24863	[A]: RNA processing and modification	Survival motor neuron domain containing 1	INFORMATION STORAGE AND PROCESSING	9606.ENSP00000358605
geneset000015872	NOG23672	[S]: Function unknown	tigger transposable element derived 1	POORLY CHARACTERIZED	9669.ENSMPUP00000018670
geneset000015888	NOG23125	[O]: Posttranslational modification, protein turnover, chaperones	Multiple PDZ domain protein	CELLULAR PROCESSES AND SIGNALING	9913.ENSBTAP00000029300
geneset000015907	COG0647	[G]: Carbohydrate transport and metabolism	Hydrolase	METABOLISM	9913.ENSBTAP00000040374
geneset000015913	NOG03054	[U]: Intracellular trafficking, secretion, and vesicular transport	Clathrin assembly protein	CELLULAR PROCESSES AND SIGNALING	9913.ENSBTAP00000012314
geneset000015922	COG5184	--	regulator of chromosome condensation	----	--
geneset000015933	NOG46471	[S]: Function unknown	Reverse transcriptase (RNA-dependent DNA polymerase)	POORLY CHARACTERIZED	9796.ENSECAP00000006858
geneset000015939	COG5647	[O]: Posttranslational modification, protein turnover, chaperones	cullin 1	CELLULAR PROCESSES AND SIGNALING	9606.ENSP00000326804
geneset000015947	NOG46471	[S]: Function unknown	Reverse transcriptase (RNA-dependent DNA polymerase)	POORLY CHARACTERIZED	9796.ENSECAP00000020423
geneset000015955	NOG03054	[U]: Intracellular trafficking, secretion, and vesicular transport	Clathrin assembly protein	CELLULAR PROCESSES AND SIGNALING	9913.ENSBTAP00000012314
geneset000015968	COG4770	[I]: Lipid transport and metabolism	carboxylase	METABOLISM	9913.ENSBTAP00000008604
geneset000016061	NOG46471	[S]: Function unknown	Reverse transcriptase (RNA-dependent DNA polymerase)	POORLY CHARACTERIZED	9796.ENSECAP00000013313
geneset000016065	NOG04536	[S]: Function unknown	ecdysoneless homolog (Drosophila)	POORLY CHARACTERIZED	9913.ENSBTAP00000000413
geneset000016071	NOG134083	[S]: Function unknown	Endonuclease/Exonuclease/phosphatase family	POORLY CHARACTERIZED	9913.ENSBTAP00000012929
geneset000016085	NOG175070	[R]: General function prediction only	Endonuclease/Exonuclease/phosphatase family	POORLY CHARACTERIZED	9796.ENSECAP00000003452
geneset000016109	NOG155305	[S]: Function unknown	L1 transposable element	POORLY CHARACTERIZED	9796.ENSECAP00000002444
geneset000016110	NOG46471	[S]: Function unknown	Reverse transcriptase (RNA-dependent DNA polymerase)	POORLY CHARACTERIZED	9796.ENSECAP00000000232
geneset000016116	COG5186	[A]: RNA processing and modification	polyA polymerase	INFORMATION STORAGE AND PROCESSING	9606.ENSP00000216277
geneset000016191	NOG43196	[S]: Function unknown	--	POORLY CHARACTERIZED	6669.DappuP19888
geneset000016198	COG5059	[Z]: Cytoskeleton	Kinesin family member	CELLULAR PROCESSES AND SIGNALING	9103.ENSMGAP00000009410
geneset000016199	COG0553	[L]: Replication, recombination and repair	helicase	INFORMATION STORAGE AND PROCESSING	9913.ENSBTAP00000027216
geneset000016211	NOG02145	[U]: Intracellular trafficking, secretion, and vesicular transport	Glutamate receptor ionotropic AMPA	CELLULAR PROCESSES AND SIGNALING	9606.ENSP00000264426
geneset000016212	NOG02145	[U]: Intracellular trafficking, secretion, and vesicular transport	Glutamate receptor ionotropic AMPA	CELLULAR PROCESSES AND SIGNALING	9593.ENSGGOP00000027522
geneset000016214	NOG46471	[S]: Function unknown	Reverse transcriptase (RNA-dependent DNA polymerase)	POORLY CHARACTERIZED	39946.BGIOSGA039309-PA
geneset000016232	NOG46471	[S]: Function unknown	Reverse transcriptase (RNA-dependent DNA polymerase)	POORLY CHARACTERIZED	39946.BGIOSGA039309-PA
geneset000016240	NOG00697	[L]: Replication, recombination and repair	DNA helicase component of the INO80 complex which remodels chromatin by shifting nucleosomes and is involved in DNA repair (By similarity)	INFORMATION STORAGE AND PROCESSING	9606.ENSP00000355205
geneset000016266	NOG04288	[S]: Function unknown	PDS5, regulator of cohesion maintenance, homolog	POORLY CHARACTERIZED	9606.ENSP00000313851
geneset000016307	NOG43025	[S]: Function unknown	Reverse transcriptase (RNA-dependent DNA polymerase)	POORLY CHARACTERIZED	9669.ENSMPUP00000018522
geneset000016312	NOG07588	[S]: Function unknown	Reverse transcriptase (RNA-dependent DNA polymerase)	POORLY CHARACTERIZED	9796.ENSECAP00000004218
geneset000016343	COG5210	[R]: General function prediction only	TBC1 domain family member	POORLY CHARACTERIZED	9739.ENSTTRP00000007131
geneset000016356	COG1024	[I]: Lipid transport and metabolism	Enoyl-CoA hydratase	METABOLISM	9913.ENSBTAP00000053200
geneset000016364	NOG04275	[R]: General function prediction only	Polyamine oxidase	POORLY CHARACTERIZED	9913.ENSBTAP00000048799
geneset000016368	NOG145335	[S]: Function unknown	--	POORLY CHARACTERIZED	7460.GB10788-PA
geneset000016400	NOG93815	[S]: Function unknown	Reverse transcriptase (RNA-dependent DNA polymerase)	POORLY CHARACTERIZED	39946.BGIOSGA039498-PA
geneset000016466	NOG08453	[O]: Posttranslational modification, protein turnover, chaperones	Contactin	CELLULAR PROCESSES AND SIGNALING	9913.ENSBTAP00000019501
geneset000016515	NOG222353	[S]: Function unknown	--	POORLY CHARACTERIZED	7460.GB15302-PA
geneset000016519	NOG114555	[S]: Function unknown	--	POORLY CHARACTERIZED	39946.BGIOSGA039597-PA
geneset000016548	NOG03142	[R]: General function prediction only	Symplekin	POORLY CHARACTERIZED	9606.ENSP00000245934
geneset000016549	NOG03142	[R]: General function prediction only	Symplekin	POORLY CHARACTERIZED	9913.ENSBTAP00000016048
geneset000016552	NOG13814	[R]: General function prediction only	zinc finger, MYND-type containing 19	POORLY CHARACTERIZED	9913.ENSBTAP00000016109
geneset000016570	NOG03054	[U]: Intracellular trafficking, secretion, and vesicular transport	Clathrin assembly protein	CELLULAR PROCESSES AND SIGNALING	9913.ENSBTAP00000012314
geneset000016619	COG5245	[Z]: Cytoskeleton	heavy chain	CELLULAR PROCESSES AND SIGNALING	132908.ENSPVAP00000013913
geneset000016650	NOG37081	[O]: Posttranslational modification, protein turnover, chaperones	Cell surface proteoglycan that bears heparan sulfate (By similarity)	CELLULAR PROCESSES AND SIGNALING	9913.ENSBTAP00000011475
geneset000016742	NOG145335	[S]: Function unknown	--	POORLY CHARACTERIZED	7070.TC004214-PA
geneset000016749	NOG11924	[R]: General function prediction only	DENN MADD domain containing 2A	POORLY CHARACTERIZED	37347.ENSTBEP00000007773
geneset000016757	NOG101893	[T]: Signal transduction mechanisms	FHA domain	CELLULAR PROCESSES AND SIGNALING	9913.ENSBTAP00000003173
geneset000016767	NOG46471	[S]: Function unknown	Reverse transcriptase (RNA-dependent DNA polymerase)	POORLY CHARACTERIZED	9796.ENSECAP00000007709
geneset000016843	NOG15704	[K]: Transcription	Lim domain binding	INFORMATION STORAGE AND PROCESSING	9913.ENSBTAP00000018687
geneset000016857	NOG114555	[S]: Function unknown	--	POORLY CHARACTERIZED	39946.BGIOSGA039597-PA
geneset000016858	NOG222353	[S]: Function unknown	--	POORLY CHARACTERIZED	9823.ENSSSCP00000019252
geneset000016864	NOG145335	[S]: Function unknown	--	POORLY CHARACTERIZED	7460.GB10788-PA
geneset000016871	NOG00075	[R]: General function prediction only	rho family, small GTP binding protein	POORLY CHARACTERIZED	9606.ENSP00000304283
geneset000016886	NOG00882	[R]: General function prediction only	Positively regulates the activity of the minus-end directed microtubule motor protein dynein. May enhance dynein- mediated microtubule sliding by targeting dynein to the microtubule plus end. Required for	POORLY CHARACTERIZED	9913.ENSBTAP00000028867
geneset000016888	COG3590	[O]: Posttranslational modification, protein turnover, chaperones	endothelin-converting enzyme	CELLULAR PROCESSES AND SIGNALING	9913.ENSBTAP00000012307
geneset000016896	NOG22572	[R]: General function prediction only	NEDD4 binding protein 2	POORLY CHARACTERIZED	9913.ENSBTAP00000000200
geneset000016903	NOG222353	[S]: Function unknown	--	POORLY CHARACTERIZED	9823.ENSSSCP00000019252
geneset000016904	NOG46471	[S]: Function unknown	Reverse transcriptase (RNA-dependent DNA polymerase)	POORLY CHARACTERIZED	9796.ENSECAP00000008213
geneset000016906	NOG93815	[S]: Function unknown	Reverse transcriptase (RNA-dependent DNA polymerase)	POORLY CHARACTERIZED	39946.BGIOSGA039498-PA
geneset000016913	NOG145335	[S]: Function unknown	--	POORLY CHARACTERIZED	7460.GB10788-PA
geneset000016926	NOG08199	[G]: Carbohydrate transport and metabolism	solute carrier family 22	METABOLISM	9913.ENSBTAP00000012607
geneset000016928	NOG09467	[R]: General function prediction only	RALBP1 associated Eps domain containing 2	POORLY CHARACTERIZED	9606.ENSP00000349824
geneset000016929	NOG02555	[U]: Intracellular trafficking, secretion, and vesicular transport	Coatomer protein complex subunit alpha	CELLULAR PROCESSES AND SIGNALING	9606.ENSP00000357048
geneset000016947	COG2214	[O]: Posttranslational modification, protein turnover, chaperones	DNAj domain protein	CELLULAR PROCESSES AND SIGNALING	9913.ENSBTAP00000011879
geneset000016951	NOG41519	[R]: General function prediction only	Discs, large (Drosophila) homolog-associated protein	POORLY CHARACTERIZED	9483.ENSCJAP00000002455
geneset000016960	NOG145335	[S]: Function unknown	--	POORLY CHARACTERIZED	7460.GB10788-PA
geneset000016985	COG5101	--	exportin 1, CRM1 homolog (yeast)	----	--
geneset000016986	COG5101	--	exportin 1, CRM1 homolog (yeast)	----	--
geneset000016994	NOG04275	[R]: General function prediction only	Polyamine oxidase	POORLY CHARACTERIZED	9913.ENSBTAP00000048799
geneset000016995	NOG145335	[S]: Function unknown	--	POORLY CHARACTERIZED	7460.GB10788-PA
geneset000017001	NOG46471	[S]: Function unknown	Reverse transcriptase (RNA-dependent DNA polymerase)	POORLY CHARACTERIZED	39946.BGIOSGA039309-PA
geneset000017002	NOG145335	[S]: Function unknown	--	POORLY CHARACTERIZED	7070.TC004214-PA
geneset000017023	NOG03054	[U]: Intracellular trafficking, secretion, and vesicular transport	Clathrin assembly protein	CELLULAR PROCESSES AND SIGNALING	9913.ENSBTAP00000012314
geneset000017036	NOG04275	[R]: General function prediction only	Polyamine oxidase	POORLY CHARACTERIZED	9913.ENSBTAP00000048799
geneset000017045	NOG19635	[S]: Function unknown	FERM domain containing 4B	POORLY CHARACTERIZED	9913.ENSBTAP00000010028
geneset000017140	NOG222353	[S]: Function unknown	--	POORLY CHARACTERIZED	7460.GB15302-PA
geneset000017153	COG2004	[J]: Translation, ribosomal structure and biogenesis	40S ribosomal protein S24	INFORMATION STORAGE AND PROCESSING	9483.ENSCJAP00000040858
geneset000017155	NOG04275	[R]: General function prediction only	Polyamine oxidase	POORLY CHARACTERIZED	9913.ENSBTAP00000048799
geneset000017170	NOG46471	[S]: Function unknown	Reverse transcriptase (RNA-dependent DNA polymerase)	POORLY CHARACTERIZED	9796.ENSECAP00000018112
geneset000017171	NOG43025	[S]: Function unknown	Reverse transcriptase (RNA-dependent DNA polymerase)	POORLY CHARACTERIZED	9796.ENSECAP00000005166
geneset000017177	COG5059	[Z]: Cytoskeleton	Kinesin family member	CELLULAR PROCESSES AND SIGNALING	9913.ENSBTAP00000017093
geneset000017198	COG2217	[P]: Inorganic ion transport and metabolism	p-type ATPase	METABOLISM	9913.ENSBTAP00000013214
geneset000017215	NOG37081	[O]: Posttranslational modification, protein turnover, chaperones	Cell surface proteoglycan that bears heparan sulfate (By similarity)	CELLULAR PROCESSES AND SIGNALING	9913.ENSBTAP00000011475
geneset000017219	NOG93815	[S]: Function unknown	Reverse transcriptase (RNA-dependent DNA polymerase)	POORLY CHARACTERIZED	61853.ENSNLEP00000023712
geneset000017224	COG5047	[U]: Intracellular trafficking, secretion, and vesicular transport	transport protein	CELLULAR PROCESSES AND SIGNALING	9606.ENSP00000262544
geneset000017238	NOG145335	[S]: Function unknown	--	POORLY CHARACTERIZED	7460.GB10788-PA
geneset000017242	NOG03054	[U]: Intracellular trafficking, secretion, and vesicular transport	Clathrin assembly protein	CELLULAR PROCESSES AND SIGNALING	9913.ENSBTAP00000012314
geneset000017245	COG5273	[R]: General function prediction only	Zinc finger, DHHC-type containing	POORLY CHARACTERIZED	9913.ENSBTAP00000008119
geneset000017252	COG5599	[T]: Signal transduction mechanisms	protein tyrosine phosphatase	CELLULAR PROCESSES AND SIGNALING	31033.ENSTRUP00000047437
geneset000017255	NOG03054	[U]: Intracellular trafficking, secretion, and vesicular transport	Clathrin assembly protein	CELLULAR PROCESSES AND SIGNALING	9913.ENSBTAP00000012314
geneset000017278	NOG43025	[S]: Function unknown	Reverse transcriptase (RNA-dependent DNA polymerase)	POORLY CHARACTERIZED	9796.ENSECAP00000011279
geneset000017279	NOG43025	[S]: Function unknown	Reverse transcriptase (RNA-dependent DNA polymerase)	POORLY CHARACTERIZED	9796.ENSECAP00000021507
geneset000017287	COG5059	[Z]: Cytoskeleton	Kinesin family member	CELLULAR PROCESSES AND SIGNALING	9913.ENSBTAP00000023470
geneset000017319	NOG43196	[S]: Function unknown	--	POORLY CHARACTERIZED	6669.DappuP19888
geneset000017334	NOG11450	[S]: Function unknown	thrombospondin-type laminin G domain and EAR repeats	POORLY CHARACTERIZED	9913.ENSBTAP00000024762
geneset000017344	COG0553	[L]: Replication, recombination and repair	helicase	INFORMATION STORAGE AND PROCESSING	9606.ENSP00000362441
geneset000017346	NOG03054	[U]: Intracellular trafficking, secretion, and vesicular transport	Clathrin assembly protein	CELLULAR PROCESSES AND SIGNALING	9913.ENSBTAP00000012314
geneset000017350	NOG43196	[S]: Function unknown	--	POORLY CHARACTERIZED	51511.ENSCSAVP00000009856
geneset000017352	COG0666	[R]: General function prediction only	Ankyrin Repeat	POORLY CHARACTERIZED	132908.ENSPVAP00000003010
geneset000017375	NOG197197	[Z]: Cytoskeleton	--	CELLULAR PROCESSES AND SIGNALING	9606.ENSP00000400365
geneset000017380	NOG01602	[T]: Signal transduction mechanisms	Casein Kinase	CELLULAR PROCESSES AND SIGNALING	9606.ENSP00000352929
geneset000017420	NOG46471	[S]: Function unknown	Reverse transcriptase (RNA-dependent DNA polymerase)	POORLY CHARACTERIZED	9796.ENSECAP00000014654
geneset000017452	NOG07588	[S]: Function unknown	Reverse transcriptase (RNA-dependent DNA polymerase)	POORLY CHARACTERIZED	9796.ENSECAP00000010550
geneset000017473	NOG03054	[U]: Intracellular trafficking, secretion, and vesicular transport	Clathrin assembly protein	CELLULAR PROCESSES AND SIGNALING	9913.ENSBTAP00000012314
geneset000017513	NOG145335	[S]: Function unknown	--	POORLY CHARACTERIZED	7460.GB10788-PA
geneset000017532	NOG37081	[O]: Posttranslational modification, protein turnover, chaperones	Cell surface proteoglycan that bears heparan sulfate (By similarity)	CELLULAR PROCESSES AND SIGNALING	9913.ENSBTAP00000011475
geneset000017554	NOG145335	[S]: Function unknown	--	POORLY CHARACTERIZED	7460.GB10788-PA
geneset000017559	NOG145335	[S]: Function unknown	--	POORLY CHARACTERIZED	7460.GB10788-PA
geneset000017587	NOG37006	[R]: General function prediction only	Solute carrier family 23	POORLY CHARACTERIZED	9913.ENSBTAP00000042194
geneset000017608	NOG145335	[S]: Function unknown	--	POORLY CHARACTERIZED	7460.GB10788-PA
geneset000017610	NOG145335	[S]: Function unknown	--	POORLY CHARACTERIZED	7460.GB10788-PA
geneset000017618	NOG134083	[S]: Function unknown	Endonuclease/Exonuclease/phosphatase family	POORLY CHARACTERIZED	9913.ENSBTAP00000012929
geneset000017751	NOG10176	[R]: General function prediction only	ectopic P-granules autophagy protein 5 homolog (C. elegans)	POORLY CHARACTERIZED	9913.ENSBTAP00000016012
geneset000017758	NOG145335	[S]: Function unknown	--	POORLY CHARACTERIZED	7460.GB10788-PA
geneset000017768	NOG140809	[S]: Function unknown	--	POORLY CHARACTERIZED	7668.SPU_002753tr
geneset000017778	NOG63805	[S]: Function unknown	Reverse transcriptase (RNA-dependent DNA polymerase)	POORLY CHARACTERIZED	9669.ENSMPUP00000018580
geneset000017790	NOG145335	[S]: Function unknown	--	POORLY CHARACTERIZED	7460.GB10788-PA
geneset000017817	NOG04275	[R]: General function prediction only	Polyamine oxidase	POORLY CHARACTERIZED	9913.ENSBTAP00000048799
geneset000017847	NOG93815	[S]: Function unknown	Reverse transcriptase (RNA-dependent DNA polymerase)	POORLY CHARACTERIZED	39946.BGIOSGA039498-PA
geneset000017872	NOG145335	[S]: Function unknown	--	POORLY CHARACTERIZED	7070.TC004214-PA
geneset000017877	NOG124765	[R]: General function prediction only	widely interspaced zinc finger motifs	POORLY CHARACTERIZED	9913.ENSBTAP00000013795
geneset000017923	NOG37081	[O]: Posttranslational modification, protein turnover, chaperones	Cell surface proteoglycan that bears heparan sulfate (By similarity)	CELLULAR PROCESSES AND SIGNALING	9913.ENSBTAP00000011475
geneset000017925	NOG03054	[U]: Intracellular trafficking, secretion, and vesicular transport	Clathrin assembly protein	CELLULAR PROCESSES AND SIGNALING	9913.ENSBTAP00000012314
geneset000017965	NOG168444	[S]: Function unknown	--	POORLY CHARACTERIZED	7029.ACYPI50709-PA
geneset000017991	NOG43025	[S]: Function unknown	Reverse transcriptase (RNA-dependent DNA polymerase)	POORLY CHARACTERIZED	9796.ENSECAP00000005166
geneset000017998	NOG10685	[U]: Intracellular trafficking, secretion, and vesicular transport	Transient receptor potential cation channel subfamily C member	CELLULAR PROCESSES AND SIGNALING	9913.ENSBTAP00000012378
geneset000018007	NOG46471	[S]: Function unknown	Reverse transcriptase (RNA-dependent DNA polymerase)	POORLY CHARACTERIZED	39946.BGIOSGA039309-PA
geneset000018013	NOG46471	[S]: Function unknown	Reverse transcriptase (RNA-dependent DNA polymerase)	POORLY CHARACTERIZED	9796.ENSECAP00000000232
geneset000018018	NOG175070	[R]: General function prediction only	Endonuclease/Exonuclease/phosphatase family	POORLY CHARACTERIZED	9796.ENSECAP00000004735
geneset000018027	NOG145335	[S]: Function unknown	--	POORLY CHARACTERIZED	7460.GB10788-PA
geneset000018043	COG4624	[C]: Energy production and conversion	hydrogenase	METABOLISM	9913.ENSBTAP00000024191
geneset000018047	NOG04275	[R]: General function prediction only	Polyamine oxidase	POORLY CHARACTERIZED	9913.ENSBTAP00000048799
geneset000018049	COG5147	[K]: Transcription	Myblike DNAbinding domain containing protein	INFORMATION STORAGE AND PROCESSING	9913.ENSBTAP00000043305
geneset000018054	NOG03300	[R]: General function prediction only	mannosyl (alpha-1,3-)-glycoprotein beta-1,2-N-acetylglucosaminyltransferase	POORLY CHARACTERIZED	9913.ENSBTAP00000002024
geneset000018060	NOG46471	[S]: Function unknown	Reverse transcriptase (RNA-dependent DNA polymerase)	POORLY CHARACTERIZED	39946.BGIOSGA039309-PA
geneset000018078	NOG145335	[S]: Function unknown	--	POORLY CHARACTERIZED	7460.GB10788-PA
geneset000018137	NOG21724	[L]: Replication, recombination and repair	Transposase	INFORMATION STORAGE AND PROCESSING	9685.ENSFCAP00000024978
geneset000018149	NOG145335	[S]: Function unknown	--	POORLY CHARACTERIZED	7070.TC004214-PA
geneset000018150	NOG04293	[O]: Posttranslational modification, protein turnover, chaperones	ADAM metallopeptidase domain 10	CELLULAR PROCESSES AND SIGNALING	9483.ENSCJAP00000037968
geneset000018184	NOG11108	[T]: Signal transduction mechanisms	to tyrosine kinase receptor	CELLULAR PROCESSES AND SIGNALING	9913.ENSBTAP00000000744
geneset000018197	NOG01029	[I]: Lipid transport and metabolism	reductase	METABOLISM	9913.ENSBTAP00000011125
geneset000018227	NOG30073	[A]: RNA processing and modification	Nuclear cap-binding protein subunit	INFORMATION STORAGE AND PROCESSING	9606.ENSP00000326806
geneset000018229	NOG03054	[U]: Intracellular trafficking, secretion, and vesicular transport	Clathrin assembly protein	CELLULAR PROCESSES AND SIGNALING	9913.ENSBTAP00000012314
geneset000018231	NOG46471	[S]: Function unknown	Reverse transcriptase (RNA-dependent DNA polymerase)	POORLY CHARACTERIZED	39946.BGIOSGA039309-PA
geneset000018232	NOG46471	[S]: Function unknown	Reverse transcriptase (RNA-dependent DNA polymerase)	POORLY CHARACTERIZED	39946.BGIOSGA039309-PA
geneset000018253	NOG222353	[S]: Function unknown	--	POORLY CHARACTERIZED	9823.ENSSSCP00000019252
geneset000018258	NOG138628	[S]: Function unknown	keratin, type I	POORLY CHARACTERIZED	9913.ENSBTAP00000018185
geneset000018266	NOG222353	[S]: Function unknown	--	POORLY CHARACTERIZED	7460.GB15302-PA
geneset000018271	NOG00050	[U]: Intracellular trafficking, secretion, and vesicular transport	Gamma-aminobutyric acid (GABA) B receptor	CELLULAR PROCESSES AND SIGNALING	9606.ENSP00000366233
geneset000018278	NOG106389	[S]: Function unknown	--	POORLY CHARACTERIZED	7668.SPU_015046tr
geneset000018279	NOG46471	[S]: Function unknown	Reverse transcriptase (RNA-dependent DNA polymerase)	POORLY CHARACTERIZED	9796.ENSECAP00000011907
geneset000018290	COG2124	[Q]: Secondary metabolites biosynthesis, transport and catabolism	Cytochrome p450	METABOLISM	9913.ENSBTAP00000007005
geneset000018292	NOG01358	[R]: General function prediction only	copine III	POORLY CHARACTERIZED	9913.ENSBTAP00000009890
geneset000018326	COG0356	[C]: Energy production and conversion	it plays a direct role in the translocation of protons across the membrane (By similarity)	METABOLISM	9646.ENSAMEP00000021358
geneset000018360	NOG46471	[S]: Function unknown	Reverse transcriptase (RNA-dependent DNA polymerase)	POORLY CHARACTERIZED	9796.ENSECAP00000009642
geneset000018376	NOG145335	[S]: Function unknown	--	POORLY CHARACTERIZED	7460.GB10788-PA
geneset000018384	NOG19484	[T]: Signal transduction mechanisms	cyclin-dependent kinase 15	CELLULAR PROCESSES AND SIGNALING	9986.ENSOCUP00000006687
geneset000018391	COG5599	[T]: Signal transduction mechanisms	protein tyrosine phosphatase	CELLULAR PROCESSES AND SIGNALING	9913.ENSBTAP00000045240
geneset000018399	NOG43196	[S]: Function unknown	--	POORLY CHARACTERIZED	7897.ENSLACP00000016254
geneset000018417	COG0515	[T]: Signal transduction mechanisms	Serine Threonine protein kinase	CELLULAR PROCESSES AND SIGNALING	9606.ENSP00000324740
geneset000018470	NOG93815	[S]: Function unknown	Reverse transcriptase (RNA-dependent DNA polymerase)	POORLY CHARACTERIZED	39946.BGIOSGA039498-PA
geneset000018474	NOG145335	[S]: Function unknown	--	POORLY CHARACTERIZED	7070.TC004214-PA
geneset000018521	NOG23672	[S]: Function unknown	tigger transposable element derived 1	POORLY CHARACTERIZED	9483.ENSCJAP00000045542
geneset000018540	NOG04275	[R]: General function prediction only	Polyamine oxidase	POORLY CHARACTERIZED	9913.ENSBTAP00000048799
geneset000018541	NOG145335	[S]: Function unknown	--	POORLY CHARACTERIZED	7070.TC004214-PA
geneset000018543	NOG46471	[S]: Function unknown	Reverse transcriptase (RNA-dependent DNA polymerase)	POORLY CHARACTERIZED	39946.BGIOSGA039309-PA
geneset000018548	NOG52535	[O]: Posttranslational modification, protein turnover, chaperones	tumor suppressor candidate 2	CELLULAR PROCESSES AND SIGNALING	9913.ENSBTAP00000027917
geneset000018557	NOG145335	[S]: Function unknown	--	POORLY CHARACTERIZED	7460.GB10788-PA
geneset000018570	NOG04275	[R]: General function prediction only	Polyamine oxidase	POORLY CHARACTERIZED	9913.ENSBTAP00000048799
geneset000018617	NOG63805	[S]: Function unknown	Reverse transcriptase (RNA-dependent DNA polymerase)	POORLY CHARACTERIZED	9669.ENSMPUP00000018580
geneset000018624	COG0300	[R]: General function prediction only	Dehydrogenase reductase	POORLY CHARACTERIZED	9913.ENSBTAP00000041242
geneset000018646	COG4935	[O]: Posttranslational modification, protein turnover, chaperones	proprotein convertase subtilisin kexin type	CELLULAR PROCESSES AND SIGNALING	9913.ENSBTAP00000003826
geneset000018652	COG0666	[R]: General function prediction only	Ankyrin Repeat	POORLY CHARACTERIZED	132908.ENSPVAP00000007159
geneset000018660	NOG35640	[K]: Transcription	brain-specific homeobox	INFORMATION STORAGE AND PROCESSING	9785.ENSLAFP00000012336
geneset000018673	NOG71342	[S]: Function unknown	Reverse transcriptase (RNA-dependent DNA polymerase)	POORLY CHARACTERIZED	9796.ENSECAP00000000766
geneset000018696	NOG46471	[S]: Function unknown	Reverse transcriptase (RNA-dependent DNA polymerase)	POORLY CHARACTERIZED	9796.ENSECAP00000006858
geneset000018745	NOG37081	[O]: Posttranslational modification, protein turnover, chaperones	Cell surface proteoglycan that bears heparan sulfate (By similarity)	CELLULAR PROCESSES AND SIGNALING	9913.ENSBTAP00000011475
geneset000018746	NOG04275	[R]: General function prediction only	Polyamine oxidase	POORLY CHARACTERIZED	9913.ENSBTAP00000048799
geneset000018754	NOG04275	[R]: General function prediction only	Polyamine oxidase	POORLY CHARACTERIZED	9913.ENSBTAP00000048799
geneset000018768	NOG07588	[S]: Function unknown	Reverse transcriptase (RNA-dependent DNA polymerase)	POORLY CHARACTERIZED	9796.ENSECAP00000010414
geneset000018783	COG5599	[T]: Signal transduction mechanisms	protein tyrosine phosphatase	CELLULAR PROCESSES AND SIGNALING	9739.ENSTTRP00000013055
geneset000018886	NOG20886	[S]: Function unknown	chromosome 12 open reading frame 55	POORLY CHARACTERIZED	9606.ENSP00000431759
geneset000018903	NOG43196	[S]: Function unknown	--	POORLY CHARACTERIZED	6669.DappuP19888
geneset000018911	NOG04263	[R]: General function prediction only	nuclear movement protein	POORLY CHARACTERIZED	132908.ENSPVAP00000004174
geneset000018932	NOG43025	[S]: Function unknown	Reverse transcriptase (RNA-dependent DNA polymerase)	POORLY CHARACTERIZED	9796.ENSECAP00000019287
geneset000018961	COG0699	[R]: General function prediction only	Dynamin family	POORLY CHARACTERIZED	9785.ENSLAFP00000014555
geneset000018987	NOG05297	[R]: General function prediction only	Zinc finger protein	POORLY CHARACTERIZED	9913.ENSBTAP00000028697
geneset000019012	COG4935	[O]: Posttranslational modification, protein turnover, chaperones	proprotein convertase subtilisin kexin type	CELLULAR PROCESSES AND SIGNALING	9606.ENSP00000446280
geneset000019064	COG5239	[A]: RNA processing and modification	Ccr4-NOT transcription complex, subunit	INFORMATION STORAGE AND PROCESSING	9606.ENSP00000355929
geneset000019065	NOG145335	[S]: Function unknown	--	POORLY CHARACTERIZED	7070.TC004214-PA
geneset000019068	NOG03489	[U]: Intracellular trafficking, secretion, and vesicular transport	Cholinergic receptor, nicotinic, alpha	CELLULAR PROCESSES AND SIGNALING	9913.ENSBTAP00000004070
geneset000019078	NOG145335	[S]: Function unknown	--	POORLY CHARACTERIZED	7070.TC004214-PA
geneset000019096	NOG136044	[S]: Function unknown	--	POORLY CHARACTERIZED	7897.ENSLACP00000006429
geneset000019127	NOG04275	[R]: General function prediction only	Polyamine oxidase	POORLY CHARACTERIZED	9913.ENSBTAP00000048799
geneset000019139	NOG03054	[U]: Intracellular trafficking, secretion, and vesicular transport	Clathrin assembly protein	CELLULAR PROCESSES AND SIGNALING	9913.ENSBTAP00000012314
geneset000019153	NOG43025	[S]: Function unknown	Reverse transcriptase (RNA-dependent DNA polymerase)	POORLY CHARACTERIZED	9796.ENSECAP00000005166
geneset000019157	NOG43196	[S]: Function unknown	--	POORLY CHARACTERIZED	6669.DappuP19888
geneset000019159	NOG222353	[S]: Function unknown	--	POORLY CHARACTERIZED	7460.GB15302-PA
geneset000019161	NOG134083	[S]: Function unknown	Endonuclease/Exonuclease/phosphatase family	POORLY CHARACTERIZED	9913.ENSBTAP00000012929
geneset000019168	NOG65454	[S]: Function unknown	proline-rich coiled-coil 2C	POORLY CHARACTERIZED	9739.ENSTTRP00000004834
geneset000019169	NOG37081	[O]: Posttranslational modification, protein turnover, chaperones	Cell surface proteoglycan that bears heparan sulfate (By similarity)	CELLULAR PROCESSES AND SIGNALING	9913.ENSBTAP00000011475
geneset000019176	NOG03054	[U]: Intracellular trafficking, secretion, and vesicular transport	Clathrin assembly protein	CELLULAR PROCESSES AND SIGNALING	9913.ENSBTAP00000012314
geneset000019196	NOG145335	[S]: Function unknown	--	POORLY CHARACTERIZED	7460.GB10788-PA
geneset000019219	NOG37006	[R]: General function prediction only	Solute carrier family 23	POORLY CHARACTERIZED	9913.ENSBTAP00000042194
geneset000019223	COG1643	[L]: Replication, recombination and repair	helicase	INFORMATION STORAGE AND PROCESSING	132908.ENSPVAP00000009674
geneset000019251	NOG145335	[S]: Function unknown	--	POORLY CHARACTERIZED	7070.TC004214-PA
geneset000019260	NOG145335	[S]: Function unknown	--	POORLY CHARACTERIZED	7460.GB10788-PA
geneset000019280	NOG145335	[S]: Function unknown	--	POORLY CHARACTERIZED	7460.GB10788-PA
geneset000019287	NOG43025	[S]: Function unknown	Reverse transcriptase (RNA-dependent DNA polymerase)	POORLY CHARACTERIZED	9796.ENSECAP00000004660
geneset000019318	NOG145335	[S]: Function unknown	--	POORLY CHARACTERIZED	7460.GB10788-PA
geneset000019331	NOG145335	[S]: Function unknown	--	POORLY CHARACTERIZED	7460.GB10788-PA
geneset000019381	NOG114555	[S]: Function unknown	--	POORLY CHARACTERIZED	39946.BGIOSGA039597-PA
geneset000019392	NOG10630	[O]: Posttranslational modification, protein turnover, chaperones	cartilage intermediate layer protein, nucleotide pyrophosphohydrolase	CELLULAR PROCESSES AND SIGNALING	9913.ENSBTAP00000003651
geneset000019393	NOG03054	[U]: Intracellular trafficking, secretion, and vesicular transport	Clathrin assembly protein	CELLULAR PROCESSES AND SIGNALING	9913.ENSBTAP00000012314
geneset000019413	NOG07251	[S]: Function unknown	myomesin 3	POORLY CHARACTERIZED	9913.ENSBTAP00000019817
geneset000019423	NOG46471	[S]: Function unknown	Reverse transcriptase (RNA-dependent DNA polymerase)	POORLY CHARACTERIZED	9796.ENSECAP00000000232
geneset000019433	NOG145335	[S]: Function unknown	--	POORLY CHARACTERIZED	7460.GB10788-PA
geneset000019453	NOG43196	[S]: Function unknown	--	POORLY CHARACTERIZED	6669.DappuP19888
geneset000019458	NOG145335	[S]: Function unknown	--	POORLY CHARACTERIZED	7070.TC004214-PA
geneset000019472	NOG14073	[K]: Transcription	regulator of G-protein signaling	INFORMATION STORAGE AND PROCESSING	9913.ENSBTAP00000022222
geneset000019478	NOG01878	[R]: General function prediction only	polypeptide N-acetylgalactosaminyltransferase	POORLY CHARACTERIZED	9606.ENSP00000376570
geneset000019480	NOG139167	[R]: General function prediction only	Endonuclease/Exonuclease/phosphatase family	POORLY CHARACTERIZED	9796.ENSECAP00000002164
geneset000019487	NOG145335	[S]: Function unknown	--	POORLY CHARACTERIZED	7070.TC004214-PA
geneset000019488	NOG13862	[S]: Function unknown	Suppressor of Ty 7 (S. cerevisiae)-like	POORLY CHARACTERIZED	9606.ENSP00000336750
geneset000019489	NOG11230	[R]: General function prediction only	WD repeat domain 7	POORLY CHARACTERIZED	9913.ENSBTAP00000005230
geneset000019497	NOG145335	[S]: Function unknown	--	POORLY CHARACTERIZED	7460.GB10788-PA
geneset000019514	NOG43025	[S]: Function unknown	Reverse transcriptase (RNA-dependent DNA polymerase)	POORLY CHARACTERIZED	9796.ENSECAP00000017974
geneset000019521	NOG43196	[S]: Function unknown	--	POORLY CHARACTERIZED	51511.ENSCSAVP00000009856
geneset000019528	NOG122909	[S]: Function unknown	Protein of unknown function (DUF1725)	POORLY CHARACTERIZED	9615.ENSCAFP00000036501
geneset000019541	NOG145335	[S]: Function unknown	--	POORLY CHARACTERIZED	7070.TC004214-PA
geneset000019554	NOG04275	[R]: General function prediction only	Polyamine oxidase	POORLY CHARACTERIZED	9913.ENSBTAP00000048799
geneset000019561	NOG03054	[U]: Intracellular trafficking, secretion, and vesicular transport	Clathrin assembly protein	CELLULAR PROCESSES AND SIGNALING	9913.ENSBTAP00000012314
geneset000019569	COG0699	[R]: General function prediction only	Dynamin family	POORLY CHARACTERIZED	13616.ENSMODP00000007267
geneset000019589	COG5273	[R]: General function prediction only	Zinc finger, DHHC-type containing	POORLY CHARACTERIZED	9913.ENSBTAP00000012560
geneset000019593	NOG43196	[S]: Function unknown	--	POORLY CHARACTERIZED	6669.DappuP19888
geneset000019598	NOG43196	[S]: Function unknown	--	POORLY CHARACTERIZED	7897.ENSLACP00000016254
geneset000019609	NOG17320	[U]: Intracellular trafficking, secretion, and vesicular transport	ankylosis, progressive homolog (mouse)	CELLULAR PROCESSES AND SIGNALING	9913.ENSBTAP00000017818
geneset000019619	NOG07588	[S]: Function unknown	Reverse transcriptase (RNA-dependent DNA polymerase)	POORLY CHARACTERIZED	9796.ENSECAP00000009826
geneset000019627	NOG93815	[S]: Function unknown	Reverse transcriptase (RNA-dependent DNA polymerase)	POORLY CHARACTERIZED	39946.BGIOSGA039498-PA
geneset000019651	NOG04275	[R]: General function prediction only	Polyamine oxidase	POORLY CHARACTERIZED	9913.ENSBTAP00000048799
geneset000019655	NOG00132	[T]: Signal transduction mechanisms	Ribosomal protein S6 kinase	CELLULAR PROCESSES AND SIGNALING	9785.ENSLAFP00000005900
geneset000019663	NOG20108	[K]: Transcription	peroxisome proliferator-activated receptor	INFORMATION STORAGE AND PROCESSING	9913.ENSBTAP00000023319
geneset000019703	NOG210906	[L]: Replication, recombination and repair	Reverse transcriptase (RNA-dependent DNA polymerase)	INFORMATION STORAGE AND PROCESSING	7668.SPU_028225tr
geneset000019719	NOG07588	[S]: Function unknown	Reverse transcriptase (RNA-dependent DNA polymerase)	POORLY CHARACTERIZED	9796.ENSECAP00000022035
geneset000019751	COG5096	[U]: Intracellular trafficking, secretion, and vesicular transport	The coatomer is a cytosolic protein complex that binds to dilysine motifs and reversibly associates with Golgi non- clathrin-coated vesicles, which further mediate biosynthetic protein transport from the ER, via the Golgi up to the trans Golgi network. Coatomer complex is required for budding from Golgi membranes, and is essential for the retrograde Golgi-to-ER transport of dilysine-tagged protei…	CELLULAR PROCESSES AND SIGNALING	9606.ENSP00000249923
geneset000019753	COG0022	[C]: Energy production and conversion	Dehydrogenase, E1 component	METABOLISM	9913.ENSBTAP00000055109
geneset000019765	NOG140809	[S]: Function unknown	--	POORLY CHARACTERIZED	7668.SPU_001580tr
geneset000019766	NOG114555	[S]: Function unknown	--	POORLY CHARACTERIZED	9544.ENSMMUP00000040168
geneset000019770	COG0499	[H]: Coenzyme transport and metabolism	May play a key role in the regulation of the intracellular concentration of adenosylhomocysteine (By similarity)	METABOLISM	9606.ENSP00000217426
geneset000019810	NOG134083	[S]: Function unknown	Endonuclease/Exonuclease/phosphatase family	POORLY CHARACTERIZED	9913.ENSBTAP00000012929
geneset000019817	NOG26975	[R]: General function prediction only	intraflagellar transport 80 homolog	POORLY CHARACTERIZED	9913.ENSBTAP00000042227
geneset000019825	NOG15664	[R]: General function prediction only	SMYD family member 5	POORLY CHARACTERIZED	9913.ENSBTAP00000011544
geneset000019863	NOG26975	[R]: General function prediction only	intraflagellar transport 80 homolog	POORLY CHARACTERIZED	9913.ENSBTAP00000042227
geneset000019875	NOG03054	[U]: Intracellular trafficking, secretion, and vesicular transport	Clathrin assembly protein	CELLULAR PROCESSES AND SIGNALING	9913.ENSBTAP00000012314
geneset000019907	NOG43025	[S]: Function unknown	Reverse transcriptase (RNA-dependent DNA polymerase)	POORLY CHARACTERIZED	9796.ENSECAP00000005166
geneset000019921	NOG15645	[R]: General function prediction only	collagen, type VI, alpha	POORLY CHARACTERIZED	9823.ENSSSCP00000011934
geneset000019989	NOG191169	[S]: Function unknown	L1 transposable element	POORLY CHARACTERIZED	9796.ENSECAP00000001219
geneset000020009	NOG145335	[S]: Function unknown	--	POORLY CHARACTERIZED	7070.TC004214-PA
geneset000020016	NOG175070	[R]: General function prediction only	Endonuclease/Exonuclease/phosphatase family	POORLY CHARACTERIZED	9796.ENSECAP00000004735
geneset000020030	NOG145335	[S]: Function unknown	--	POORLY CHARACTERIZED	7070.TC004214-PA
geneset000020037	NOG04275	[R]: General function prediction only	Polyamine oxidase	POORLY CHARACTERIZED	9913.ENSBTAP00000048799
geneset000020039	NOG46471	[S]: Function unknown	Reverse transcriptase (RNA-dependent DNA polymerase)	POORLY CHARACTERIZED	9796.ENSECAP00000009642
geneset000020061	NOG145335	[S]: Function unknown	--	POORLY CHARACTERIZED	7070.TC004214-PA
geneset000020071	NOG04275	[R]: General function prediction only	Polyamine oxidase	POORLY CHARACTERIZED	9913.ENSBTAP00000048799
geneset000020074	NOG46471	[S]: Function unknown	Reverse transcriptase (RNA-dependent DNA polymerase)	POORLY CHARACTERIZED	9796.ENSECAP00000000232
geneset000020075	NOG63805	[S]: Function unknown	Reverse transcriptase (RNA-dependent DNA polymerase)	POORLY CHARACTERIZED	9669.ENSMPUP00000018580
geneset000020077	NOG145335	[S]: Function unknown	--	POORLY CHARACTERIZED	7070.TC004214-PA
geneset000020086	COG5641	[K]: Transcription	GATA binding protein	INFORMATION STORAGE AND PROCESSING	9913.ENSBTAP00000022908
geneset000020098	NOG04275	[R]: General function prediction only	Polyamine oxidase	POORLY CHARACTERIZED	9913.ENSBTAP00000048799
geneset000020111	COG5069	[Z]: Cytoskeleton	Microtubule associated monoxygenase, calponin and LIM domain containing	CELLULAR PROCESSES AND SIGNALING	9606.ENSP00000356224
geneset000020126	NOG43196	[S]: Function unknown	--	POORLY CHARACTERIZED	6669.DappuP19888
geneset000020129	NOG93815	[S]: Function unknown	Reverse transcriptase (RNA-dependent DNA polymerase)	POORLY CHARACTERIZED	39946.BGIOSGA039498-PA
geneset000020137	NOG07588	[S]: Function unknown	Reverse transcriptase (RNA-dependent DNA polymerase)	POORLY CHARACTERIZED	9796.ENSECAP00000010440
geneset000020150	NOG186210	[S]: Function unknown	Reverse transcriptase (RNA-dependent DNA polymerase)	POORLY CHARACTERIZED	39946.BGIOSGA038776-PA
geneset000020164	NOG09930	[S]: Function unknown	coiled-coil domain containing 40	POORLY CHARACTERIZED	9913.ENSBTAP00000021324
geneset000020165	NOG09930	[S]: Function unknown	coiled-coil domain containing 40	POORLY CHARACTERIZED	9913.ENSBTAP00000021324
geneset000020178	NOG23672	[S]: Function unknown	tigger transposable element derived 1	POORLY CHARACTERIZED	9615.ENSCAFP00000039016
geneset000020202	NOG07588	[S]: Function unknown	Reverse transcriptase (RNA-dependent DNA polymerase)	POORLY CHARACTERIZED	9796.ENSECAP00000010550
geneset000020208	NOG43025	[S]: Function unknown	Reverse transcriptase (RNA-dependent DNA polymerase)	POORLY CHARACTERIZED	9796.ENSECAP00000005166
geneset000020240	NOG222353	[S]: Function unknown	--	POORLY CHARACTERIZED	7460.GB15302-PA
geneset000020250	NOG16430	[O]: Posttranslational modification, protein turnover, chaperones	PDZ and LIM domain 7 (Enigma)	CELLULAR PROCESSES AND SIGNALING	9913.ENSBTAP00000024902
geneset000020288	NOG134083	[S]: Function unknown	Endonuclease/Exonuclease/phosphatase family	POORLY CHARACTERIZED	9913.ENSBTAP00000012929
geneset000020291	NOG46471	[S]: Function unknown	Reverse transcriptase (RNA-dependent DNA polymerase)	POORLY CHARACTERIZED	9796.ENSECAP00000003806
geneset000020337	NOG04275	[R]: General function prediction only	Polyamine oxidase	POORLY CHARACTERIZED	9913.ENSBTAP00000048799
geneset000020346	NOG37081	[O]: Posttranslational modification, protein turnover, chaperones	Cell surface proteoglycan that bears heparan sulfate (By similarity)	CELLULAR PROCESSES AND SIGNALING	9913.ENSBTAP00000011475
geneset000020363	COG3186	[E]: Amino acid transport and metabolism	Phenylalanine 4-monooxygenase	METABOLISM	9913.ENSBTAP00000007030
geneset000020422	NOG02113	[I]: Lipid transport and metabolism	Lipid-transfer protein	METABOLISM	9913.ENSBTAP00000004879
geneset000020482	COG0666	[R]: General function prediction only	Ankyrin Repeat	POORLY CHARACTERIZED	9913.ENSBTAP00000022622
geneset000020488	NOG136044	[S]: Function unknown	--	POORLY CHARACTERIZED	13735.ENSPSIP00000000073
geneset000020490	NOG03487	[R]: General function prediction only	uhrf1 binding protein	POORLY CHARACTERIZED	9913.ENSBTAP00000012210
geneset000020503	NOG93815	[S]: Function unknown	Reverse transcriptase (RNA-dependent DNA polymerase)	POORLY CHARACTERIZED	39946.BGIOSGA039498-PA
geneset000020504	NOG37898	[K]: Transcription	Mediator complex subunit 21	INFORMATION STORAGE AND PROCESSING	9258.ENSOANP00000022411
geneset000020543	NOG09663	[U]: Intracellular trafficking, secretion, and vesicular transport	dpy-19-like 4 (C. elegans)	CELLULAR PROCESSES AND SIGNALING	9913.ENSBTAP00000018107
geneset000020566	NOG145335	[S]: Function unknown	--	POORLY CHARACTERIZED	7460.GB10788-PA
geneset000020567	COG0258	[L]: Replication, recombination and repair	Structure-specific nuclease with 5'-flap endonuclease and 5'-3' exonuclease activities involved in DNA replication and repair. During DNA replication, cleaves the 5'-overhanging flap structure that is generated by displacement synthesis when DNA polymerase encounters the 5'-end of a downstream Okazaki fragment. It enters the flap from the 5'-end and then tracks to cleave the flap base, leaving a …	INFORMATION STORAGE AND PROCESSING	9796.ENSECAP00000008996
geneset000020576	NOG93815	[S]: Function unknown	Reverse transcriptase (RNA-dependent DNA polymerase)	POORLY CHARACTERIZED	39946.BGIOSGA039498-PA
geneset000020600	NOG12694	[Z]: Cytoskeleton	Actin filament associated protein 1	CELLULAR PROCESSES AND SIGNALING	9913.ENSBTAP00000016537
geneset000020607	NOG02550	[R]: General function prediction only	SEC14 and spectrin domains 1	POORLY CHARACTERIZED	8364.ENSXETP00000032937
geneset000020621	NOG06726	[S]: Function unknown	transmembrane and coiled-coil domains 7	POORLY CHARACTERIZED	9913.ENSBTAP00000018522
geneset000020668	NOG134083	[S]: Function unknown	Endonuclease/Exonuclease/phosphatase family	POORLY CHARACTERIZED	9913.ENSBTAP00000012929
geneset000020671	NOG43196	[S]: Function unknown	--	POORLY CHARACTERIZED	6669.DappuP19888
geneset000020672	NOG43196	[S]: Function unknown	--	POORLY CHARACTERIZED	6669.DappuP19888
geneset000020681	NOG114555	[S]: Function unknown	--	POORLY CHARACTERIZED	39946.BGIOSGA039597-PA
geneset000020684	NOG23672	[S]: Function unknown	tigger transposable element derived 1	POORLY CHARACTERIZED	9615.ENSCAFP00000039016
geneset000020699	NOG222353	[S]: Function unknown	--	POORLY CHARACTERIZED	9823.ENSSSCP00000019252
geneset000020713	NOG145335	[S]: Function unknown	--	POORLY CHARACTERIZED	7070.TC004214-PA
geneset000020720	NOG04275	[R]: General function prediction only	Polyamine oxidase	POORLY CHARACTERIZED	9913.ENSBTAP00000048799
geneset000020739	NOG05798	[T]: Signal transduction mechanisms	Serine threonine kinase 33	CELLULAR PROCESSES AND SIGNALING	9913.ENSBTAP00000042938
geneset000020788	NOG43025	[S]: Function unknown	Reverse transcriptase (RNA-dependent DNA polymerase)	POORLY CHARACTERIZED	9796.ENSECAP00000000147
geneset000020802	NOG222353	[S]: Function unknown	--	POORLY CHARACTERIZED	9823.ENSSSCP00000019252
geneset000020845	NOG24804	[Z]: Cytoskeleton	CD2-associated protein	CELLULAR PROCESSES AND SIGNALING	9913.ENSBTAP00000053206
geneset000020868	NOG71342	[S]: Function unknown	Reverse transcriptase (RNA-dependent DNA polymerase)	POORLY CHARACTERIZED	9796.ENSECAP00000012093
geneset000020875	COG2030	[I]: Lipid transport and metabolism	maoc domain protein dehydratase	METABOLISM	30611.ENSOGAP00000002602
geneset000020899	NOG03054	[U]: Intracellular trafficking, secretion, and vesicular transport	Clathrin assembly protein	CELLULAR PROCESSES AND SIGNALING	9913.ENSBTAP00000012314
geneset000020911	NOG43025	[S]: Function unknown	Reverse transcriptase (RNA-dependent DNA polymerase)	POORLY CHARACTERIZED	9796.ENSECAP00000000949
geneset000020959	NOG03396	[R]: General function prediction only	tHO complex	POORLY CHARACTERIZED	9606.ENSP00000261600
geneset000020965	NOG114555	[S]: Function unknown	--	POORLY CHARACTERIZED	39946.BGIOSGA039597-PA
geneset000020999	NOG22582	[O]: Posttranslational modification, protein turnover, chaperones	matrix metallopeptidase 20	CELLULAR PROCESSES AND SIGNALING	9913.ENSBTAP00000018936
geneset000021013	NOG07588	[S]: Function unknown	Reverse transcriptase (RNA-dependent DNA polymerase)	POORLY CHARACTERIZED	9796.ENSECAP00000015170
geneset000021018	NOG46471	[S]: Function unknown	Reverse transcriptase (RNA-dependent DNA polymerase)	POORLY CHARACTERIZED	39946.BGIOSGA039309-PA
geneset000021039	COG1132	[V]: Defense mechanisms	(ABC) transporter	CELLULAR PROCESSES AND SIGNALING	9615.ENSCAFP00000014807
geneset000021068	NOG04275	[R]: General function prediction only	Polyamine oxidase	POORLY CHARACTERIZED	9913.ENSBTAP00000048799
geneset000021086	NOG155305	[S]: Function unknown	L1 transposable element	POORLY CHARACTERIZED	9796.ENSECAP00000001675
geneset000021117	NOG145335	[S]: Function unknown	--	POORLY CHARACTERIZED	7460.GB10788-PA
geneset000021131	NOG21219	[T]: Signal transduction mechanisms	Tyrosine kinase	CELLULAR PROCESSES AND SIGNALING	9913.ENSBTAP00000026836
geneset000021141	NOG114555	[S]: Function unknown	--	POORLY CHARACTERIZED	39946.BGIOSGA039597-PA
geneset000021160	NOG43196	[S]: Function unknown	--	POORLY CHARACTERIZED	6669.DappuP19888
geneset000021168	NOG43025	[S]: Function unknown	Reverse transcriptase (RNA-dependent DNA polymerase)	POORLY CHARACTERIZED	9669.ENSMPUP00000018522
geneset000021172	NOG14042	[S]: Function unknown	phosphodiesterase 4D interacting protein	POORLY CHARACTERIZED	59463.ENSMLUP00000011338
geneset000021180	NOG04367	[R]: General function prediction only	ventricular zone expressed PH domain homolog 1 (zebrafish)	POORLY CHARACTERIZED	9913.ENSBTAP00000034214
geneset000021195	NOG72006	[S]: Function unknown	--	POORLY CHARACTERIZED	9685.ENSFCAP00000022049
geneset000021201	NOG145335	[S]: Function unknown	--	POORLY CHARACTERIZED	7070.TC004214-PA
geneset000021221	NOG10980	[R]: General function prediction only	MAP3K12 binding inhibitory protein 1	POORLY CHARACTERIZED	9913.ENSBTAP00000013114
geneset000021233	NOG222353	[S]: Function unknown	--	POORLY CHARACTERIZED	9823.ENSSSCP00000019252
geneset000021241	NOG145335	[S]: Function unknown	--	POORLY CHARACTERIZED	7460.GB10788-PA
geneset000021258	NOG145335	[S]: Function unknown	--	POORLY CHARACTERIZED	7460.GB10788-PA
geneset000021277	NOG152753	[S]: Function unknown	Retroviral aspartyl protease	POORLY CHARACTERIZED	13616.ENSMODP00000007744
geneset000021278	NOG127308	[S]: Function unknown	--	POORLY CHARACTERIZED	546267.NEIPOLOT_02020
geneset000021287	COG2801	[L]: Replication, recombination and repair	Retrotransposon protein	INFORMATION STORAGE AND PROCESSING	9913.ENSBTAP00000055386
geneset000021291	NOG03392	[R]: General function prediction only	G protein-coupled receptor 155	POORLY CHARACTERIZED	9913.ENSBTAP00000028831
geneset000021314	NOG46471	[S]: Function unknown	Reverse transcriptase (RNA-dependent DNA polymerase)	POORLY CHARACTERIZED	9796.ENSECAP00000000232
geneset000021326	NOG37081	[O]: Posttranslational modification, protein turnover, chaperones	Cell surface proteoglycan that bears heparan sulfate (By similarity)	CELLULAR PROCESSES AND SIGNALING	9913.ENSBTAP00000011475
geneset000021328	NOG28108	[R]: General function prediction only	differentially expressed in FDCP 6 homolog (mouse)	POORLY CHARACTERIZED	9606.ENSP00000319831
geneset000021334	NOG43196	[S]: Function unknown	--	POORLY CHARACTERIZED	6669.DappuP19888
geneset000021335	NOG46471	[S]: Function unknown	Reverse transcriptase (RNA-dependent DNA polymerase)	POORLY CHARACTERIZED	39946.BGIOSGA039309-PA
geneset000021364	NOG158293	[R]: General function prediction only	high mobility group nucleosomal binding domain	POORLY CHARACTERIZED	9483.ENSCJAP00000040778
geneset000021375	NOG145335	[S]: Function unknown	--	POORLY CHARACTERIZED	7460.GB10788-PA
geneset000021436	NOG12594	[S]: Function unknown	Fras1 related extracellular matrix protein 2	POORLY CHARACTERIZED	9913.ENSBTAP00000022647
geneset000021450	COG2940	[R]: General function prediction only	Histone-lysine N-methyltransferase	POORLY CHARACTERIZED	9606.ENSP00000373354
geneset000021451	NOG37081	[O]: Posttranslational modification, protein turnover, chaperones	Cell surface proteoglycan that bears heparan sulfate (By similarity)	CELLULAR PROCESSES AND SIGNALING	9913.ENSBTAP00000011475
geneset000021458	NOG07588	[S]: Function unknown	Reverse transcriptase (RNA-dependent DNA polymerase)	POORLY CHARACTERIZED	9796.ENSECAP00000007409
geneset000021461	NOG08216	[Z]: Cytoskeleton	Catenin (Cadherin-associated protein), alpha	CELLULAR PROCESSES AND SIGNALING	9606.ENSP00000304669
geneset000021474	NOG18276	[S]: Function unknown	SHQ1 homolog (S. cerevisiae)	POORLY CHARACTERIZED	9646.ENSAMEP00000015957
geneset000021492	NOG37638	[R]: General function prediction only	ras homolog family member V	POORLY CHARACTERIZED	9606.ENSP00000220507
geneset000021504	NOG21461	[U]: Intracellular trafficking, secretion, and vesicular transport	Activated leukocyte cell adhesion molecule	CELLULAR PROCESSES AND SIGNALING	9986.ENSOCUP00000020319
geneset000021510	NOG212915	[S]: Function unknown	ASPIC and UnbV	POORLY CHARACTERIZED	9913.ENSBTAP00000010659
geneset000021512	NOG07588	[S]: Function unknown	Reverse transcriptase (RNA-dependent DNA polymerase)	POORLY CHARACTERIZED	9796.ENSECAP00000008581
geneset000021517	NOG46471	[S]: Function unknown	Reverse transcriptase (RNA-dependent DNA polymerase)	POORLY CHARACTERIZED	39946.BGIOSGA039309-PA
geneset000021534	NOG26000	[U]: Intracellular trafficking, secretion, and vesicular transport	ST3 beta-galactoside alpha-2,3-sialyltransferase 4	CELLULAR PROCESSES AND SIGNALING	9913.ENSBTAP00000044614
geneset000021571	NOG134083	[S]: Function unknown	Endonuclease/Exonuclease/phosphatase family	POORLY CHARACTERIZED	9913.ENSBTAP00000012929
geneset000021572	NOG134083	[S]: Function unknown	Endonuclease/Exonuclease/phosphatase family	POORLY CHARACTERIZED	9913.ENSBTAP00000040820
geneset000021578	NOG145335	[S]: Function unknown	--	POORLY CHARACTERIZED	7460.GB10788-PA
geneset000021589	COG0846	[K]: Transcription	NAD-dependent protein deacetylase which modulates the activities of several enzymes which are inactive in their acetylated form	INFORMATION STORAGE AND PROCESSING	9913.ENSBTAP00000002648
geneset000021614	COG1253	[P]: Inorganic ion transport and metabolism	CBS Domain protein	METABOLISM	9913.ENSBTAP00000014394
geneset000021644	NOG09269	[O]: Posttranslational modification, protein turnover, chaperones	isthmin 1 homolog (zebrafish)	CELLULAR PROCESSES AND SIGNALING	9913.ENSBTAP00000022843
geneset000021721	NOG05126	[S]: Function unknown	URB1 ribosome biogenesis 1 homolog (S. cerevisiae)	POORLY CHARACTERIZED	9913.ENSBTAP00000016473
geneset000021727	NOG134083	[S]: Function unknown	Endonuclease/Exonuclease/phosphatase family	POORLY CHARACTERIZED	9913.ENSBTAP00000012929
geneset000021729	NOG03020	[R]: General function prediction only	Ankyrin repeat and sterile alpha motif domain containing 4B	POORLY CHARACTERIZED	9739.ENSTTRP00000006982
geneset000021737	NOG04275	[R]: General function prediction only	Polyamine oxidase	POORLY CHARACTERIZED	9913.ENSBTAP00000048799
geneset000021740	NOG43196	[S]: Function unknown	--	POORLY CHARACTERIZED	6669.DappuP19888
geneset000021745	NOG07588	[S]: Function unknown	Reverse transcriptase (RNA-dependent DNA polymerase)	POORLY CHARACTERIZED	9796.ENSECAP00000005528
geneset000021746	NOG145335	[S]: Function unknown	--	POORLY CHARACTERIZED	7460.GB10788-PA
geneset000021774	COG2183	[K]: Transcription	domain) protein	INFORMATION STORAGE AND PROCESSING	9823.ENSSSCP00000009013
geneset000021815	COG5050	[I]: Lipid transport and metabolism	phosphotransferase 1	METABOLISM	9913.ENSBTAP00000003236
geneset000021819	NOG145335	[S]: Function unknown	--	POORLY CHARACTERIZED	7070.TC004214-PA
geneset000021839	NOG134083	[S]: Function unknown	Endonuclease/Exonuclease/phosphatase family	POORLY CHARACTERIZED	9913.ENSBTAP00000012929
geneset000021851	COG1301	[C]: Energy production and conversion	sodium dicarboxylate symporter	METABOLISM	9785.ENSLAFP00000000942
geneset000021855	NOG116900	[O]: Posttranslational modification, protein turnover, chaperones	Complement component 8, alpha polypeptide	CELLULAR PROCESSES AND SIGNALING	9913.ENSBTAP00000004913
geneset000021866	NOG08944	[S]: Function unknown	Poly (ADP-ribose) glycohydrolase	POORLY CHARACTERIZED	9913.ENSBTAP00000031225
geneset000021878	NOG87192	[O]: Posttranslational modification, protein turnover, chaperones	tripartite motif containing 68	CELLULAR PROCESSES AND SIGNALING	37347.ENSTBEP00000011249
geneset000021895	NOG145335	[S]: Function unknown	--	POORLY CHARACTERIZED	7070.TC004214-PA
geneset000021896	COG1607	[I]: Lipid transport and metabolism	thioesterase Superfamily protein	METABOLISM	9615.ENSCAFP00000012771
geneset000021943	COG5602	[B]: Chromatin structure and dynamics	SIN3 transcription regulator homolog	INFORMATION STORAGE AND PROCESSING	9739.ENSTTRP00000010863
geneset000021947	COG0249	[L]: Replication, recombination and repair	that it carries out the mismatch recognition step. This protein has a weak ATPase activity (By similarity)	INFORMATION STORAGE AND PROCESSING	9606.ENSP00000364855
geneset000021959	NOG43196	[S]: Function unknown	--	POORLY CHARACTERIZED	51511.ENSCSAVP00000009856
geneset000021964	NOG122909	[S]: Function unknown	Protein of unknown function (DUF1725)	POORLY CHARACTERIZED	9615.ENSCAFP00000036501
geneset000022023	COG5022	[Z]: Cytoskeleton	myosin heavy chain	CELLULAR PROCESSES AND SIGNALING	9913.ENSBTAP00000008366
geneset000022024	NOG134083	[S]: Function unknown	Endonuclease/Exonuclease/phosphatase family	POORLY CHARACTERIZED	9913.ENSBTAP00000012929
geneset000022052	NOG43025	[S]: Function unknown	Reverse transcriptase (RNA-dependent DNA polymerase)	POORLY CHARACTERIZED	9796.ENSECAP00000005166
geneset000022093	NOG59355	[Z]: Cytoskeleton	HAUS augmin-like complex, subunit 1	CELLULAR PROCESSES AND SIGNALING	9913.ENSBTAP00000003262
geneset000022094	NOG155305	[S]: Function unknown	L1 transposable element	POORLY CHARACTERIZED	9796.ENSECAP00000003748
geneset000022097	NOG06020	[S]: Function unknown	Coiled-coil domain containing 93	POORLY CHARACTERIZED	9606.ENSP00000365477
geneset000022104	COG0733	[P]: Inorganic ion transport and metabolism	Transporter	METABOLISM	9913.ENSBTAP00000011456
geneset000022105	COG0733	[P]: Inorganic ion transport and metabolism	Transporter	METABOLISM	9913.ENSBTAP00000011456
geneset000022111	NOG43025	[S]: Function unknown	Reverse transcriptase (RNA-dependent DNA polymerase)	POORLY CHARACTERIZED	9796.ENSECAP00000005166
geneset000022114	NOG222353	[S]: Function unknown	--	POORLY CHARACTERIZED	7460.GB15302-PA
geneset000022120	COG0466	[O]: Posttranslational modification, protein turnover, chaperones	ATP-dependent serine protease that mediates the selective degradation of mutant and abnormal proteins as well as certain short-lived regulatory proteins. Required for cellular homeostasis and for survival from DNA damage and developmental changes induced by stress. Degrades polypeptides processively to yield small peptide fragments that are 5 to 10 amino acids long. Binds to DNA in a double-stran…	CELLULAR PROCESSES AND SIGNALING	9913.ENSBTAP00000002350
geneset000022122	NOG01500	[S]: Function unknown	cleft lip and palate	POORLY CHARACTERIZED	59729.ENSTGUP00000008710
geneset000022127	NOG46471	[S]: Function unknown	Reverse transcriptase (RNA-dependent DNA polymerase)	POORLY CHARACTERIZED	9796.ENSECAP00000000232
geneset000022151	COG1131	[V]: Defense mechanisms	(ABC) transporter	CELLULAR PROCESSES AND SIGNALING	9913.ENSBTAP00000020083
geneset000022170	NOG03054	[U]: Intracellular trafficking, secretion, and vesicular transport	Clathrin assembly protein	CELLULAR PROCESSES AND SIGNALING	9913.ENSBTAP00000012314
geneset000022179	NOG46471	[S]: Function unknown	Reverse transcriptase (RNA-dependent DNA polymerase)	POORLY CHARACTERIZED	9796.ENSECAP00000018308
geneset000022208	NOG145335	[S]: Function unknown	--	POORLY CHARACTERIZED	7460.GB10788-PA
geneset000022217	COG5261	[Z]: Cytoskeleton	IQ motif containing GTPase activating protein	CELLULAR PROCESSES AND SIGNALING	9913.ENSBTAP00000043999
geneset000022223	COG5027	[B]: Chromatin structure and dynamics	histone acetyltransferase	INFORMATION STORAGE AND PROCESSING	9986.ENSOCUP00000000635
geneset000022232	NOG43025	[S]: Function unknown	Reverse transcriptase (RNA-dependent DNA polymerase)	POORLY CHARACTERIZED	9796.ENSECAP00000019287
geneset000022235	NOG145335	[S]: Function unknown	--	POORLY CHARACTERIZED	7460.GB10788-PA
geneset000022247	NOG03054	[U]: Intracellular trafficking, secretion, and vesicular transport	Clathrin assembly protein	CELLULAR PROCESSES AND SIGNALING	9913.ENSBTAP00000012314
geneset000022249	NOG04275	[R]: General function prediction only	Polyamine oxidase	POORLY CHARACTERIZED	9913.ENSBTAP00000048799
geneset000022285	NOG04275	[R]: General function prediction only	Polyamine oxidase	POORLY CHARACTERIZED	9913.ENSBTAP00000048799
geneset000022322	NOG175070	[R]: General function prediction only	Endonuclease/Exonuclease/phosphatase family	POORLY CHARACTERIZED	9669.ENSMPUP00000019350
geneset000022345	NOG23672	[S]: Function unknown	tigger transposable element derived 1	POORLY CHARACTERIZED	9478.ENSTSYP00000013662
geneset000022358	NOG43025	[S]: Function unknown	Reverse transcriptase (RNA-dependent DNA polymerase)	POORLY CHARACTERIZED	9796.ENSECAP00000009337
geneset000022401	NOG03054	[U]: Intracellular trafficking, secretion, and vesicular transport	Clathrin assembly protein	CELLULAR PROCESSES AND SIGNALING	9913.ENSBTAP00000012314
geneset000022404	NOG222353	[S]: Function unknown	--	POORLY CHARACTERIZED	9823.ENSSSCP00000019252
geneset000022417	NOG145335	[S]: Function unknown	--	POORLY CHARACTERIZED	7070.TC004214-PA
geneset000022421	NOG12500	[T]: Signal transduction mechanisms	Fms-related tyrosine kinase 3	CELLULAR PROCESSES AND SIGNALING	9739.ENSTTRP00000002636
geneset000022423	NOG53686	[L]: Replication, recombination and repair	oxidation resistance 1	INFORMATION STORAGE AND PROCESSING	9685.ENSFCAP00000025162
geneset000022437	NOG02075	[R]: General function prediction only	dehydrogenase reductase	POORLY CHARACTERIZED	9913.ENSBTAP00000023493
geneset000022461	NOG145335	[S]: Function unknown	--	POORLY CHARACTERIZED	7460.GB10788-PA
geneset000022468	COG0612	[O]: Posttranslational modification, protein turnover, chaperones	peptidase'	CELLULAR PROCESSES AND SIGNALING	30611.ENSOGAP00000021178
geneset000022521	NOG155305	[S]: Function unknown	L1 transposable element	POORLY CHARACTERIZED	9796.ENSECAP00000001355
geneset000022522	NOG139167	[R]: General function prediction only	Endonuclease/Exonuclease/phosphatase family	POORLY CHARACTERIZED	9796.ENSECAP00000002164
geneset000022532	NOG43025	[S]: Function unknown	Reverse transcriptase (RNA-dependent DNA polymerase)	POORLY CHARACTERIZED	9796.ENSECAP00000005166
geneset000022551	COG5021	[O]: Posttranslational modification, protein turnover, chaperones	e3 ubiquitin protein ligase	CELLULAR PROCESSES AND SIGNALING	9913.ENSBTAP00000028262
geneset000022593	COG5021	[O]: Posttranslational modification, protein turnover, chaperones	e3 ubiquitin protein ligase	CELLULAR PROCESSES AND SIGNALING	9606.ENSP00000378624
geneset000022654	NOG222353	[S]: Function unknown	--	POORLY CHARACTERIZED	9823.ENSSSCP00000019252
geneset000022657	NOG03054	[U]: Intracellular trafficking, secretion, and vesicular transport	Clathrin assembly protein	CELLULAR PROCESSES AND SIGNALING	9913.ENSBTAP00000012314
geneset000022671	NOG27740	[S]: Function unknown	--	POORLY CHARACTERIZED	9685.ENSFCAP00000022454
geneset000022716	NOG43025	[S]: Function unknown	Reverse transcriptase (RNA-dependent DNA polymerase)	POORLY CHARACTERIZED	9796.ENSECAP00000004660
geneset000022727	NOG93815	[S]: Function unknown	Reverse transcriptase (RNA-dependent DNA polymerase)	POORLY CHARACTERIZED	39946.BGIOSGA039498-PA
geneset000022728	NOG22474	[U]: Intracellular trafficking, secretion, and vesicular transport	MARVEL domain containing 2	CELLULAR PROCESSES AND SIGNALING	9913.ENSBTAP00000051825
geneset000022748	NOG138875	[S]: Function unknown	--	POORLY CHARACTERIZED	546267.NEIPOLOT_02222
geneset000022763	NOG07291	[O]: Posttranslational modification, protein turnover, chaperones	amyloid beta A4 precursor protein-binding, family A, member	CELLULAR PROCESSES AND SIGNALING	9606.ENSP00000453144
geneset000022770	NOG43025	[S]: Function unknown	Reverse transcriptase (RNA-dependent DNA polymerase)	POORLY CHARACTERIZED	9796.ENSECAP00000011279
geneset000022803	NOG07588	[S]: Function unknown	Reverse transcriptase (RNA-dependent DNA polymerase)	POORLY CHARACTERIZED	9796.ENSECAP00000010414
geneset000022840	NOG145335	[S]: Function unknown	--	POORLY CHARACTERIZED	7460.GB10788-PA
geneset000022853	NOG03054	[U]: Intracellular trafficking, secretion, and vesicular transport	Clathrin assembly protein	CELLULAR PROCESSES AND SIGNALING	9913.ENSBTAP00000012314
geneset000022901	NOG93815	[S]: Function unknown	Reverse transcriptase (RNA-dependent DNA polymerase)	POORLY CHARACTERIZED	39946.BGIOSGA039498-PA
geneset000022919	NOG43025	[S]: Function unknown	Reverse transcriptase (RNA-dependent DNA polymerase)	POORLY CHARACTERIZED	9796.ENSECAP00000004660
geneset000022961	COG5126	--	myosin light chain	----	--
geneset000022976	NOG46471	[S]: Function unknown	Reverse transcriptase (RNA-dependent DNA polymerase)	POORLY CHARACTERIZED	39946.BGIOSGA039309-PA
geneset000022993	NOG37081	[O]: Posttranslational modification, protein turnover, chaperones	Cell surface proteoglycan that bears heparan sulfate (By similarity)	CELLULAR PROCESSES AND SIGNALING	9913.ENSBTAP00000011475
geneset000023014	COG5076	--	bromodomain	----	--
geneset000023018	NOG07588	[S]: Function unknown	Reverse transcriptase (RNA-dependent DNA polymerase)	POORLY CHARACTERIZED	9796.ENSECAP00000022035
geneset000023027	NOG26975	[R]: General function prediction only	intraflagellar transport 80 homolog	POORLY CHARACTERIZED	9913.ENSBTAP00000042227
geneset000023035	NOG07588	[S]: Function unknown	Reverse transcriptase (RNA-dependent DNA polymerase)	POORLY CHARACTERIZED	9796.ENSECAP00000009826
geneset000023049	NOG46471	[S]: Function unknown	Reverse transcriptase (RNA-dependent DNA polymerase)	POORLY CHARACTERIZED	9796.ENSECAP00000018308
geneset000023078	NOG222353	[S]: Function unknown	--	POORLY CHARACTERIZED	7460.GB15302-PA
geneset000023120	NOG04288	[S]: Function unknown	PDS5, regulator of cohesion maintenance, homolog	POORLY CHARACTERIZED	9606.ENSP00000313851
geneset000023121	NOG145335	[S]: Function unknown	--	POORLY CHARACTERIZED	7460.GB10788-PA
geneset000023151	COG1011	[R]: General function prediction only	Hydrolase	POORLY CHARACTERIZED	9913.ENSBTAP00000000918
geneset000023185	NOG13875	[K]: Transcription	Hypoxia inducible factor 1, alpha subunit (Basic helix-loop-helix transcription factor)	INFORMATION STORAGE AND PROCESSING	9913.ENSBTAP00000027885
geneset000023212	NOG46471	[S]: Function unknown	Reverse transcriptase (RNA-dependent DNA polymerase)	POORLY CHARACTERIZED	9796.ENSECAP00000007709
geneset000023224	NOG43196	[S]: Function unknown	--	POORLY CHARACTERIZED	51511.ENSCSAVP00000009856
geneset000023256	COG0531	[E]: Amino acid transport and metabolism	amino acid	METABOLISM	9606.ENSP00000395983
geneset000023257	COG0531	[E]: Amino acid transport and metabolism	amino acid	METABOLISM	9913.ENSBTAP00000024019
geneset000023261	NOG05823	[R]: General function prediction only	FANCD2 FANCI-associated nuclease 1	POORLY CHARACTERIZED	9913.ENSBTAP00000035073
geneset000023271	NOG37081	[O]: Posttranslational modification, protein turnover, chaperones	Cell surface proteoglycan that bears heparan sulfate (By similarity)	CELLULAR PROCESSES AND SIGNALING	9913.ENSBTAP00000011475
geneset000023300	NOG46471	[S]: Function unknown	Reverse transcriptase (RNA-dependent DNA polymerase)	POORLY CHARACTERIZED	9796.ENSECAP00000020925
geneset000023327	NOG145335	[S]: Function unknown	--	POORLY CHARACTERIZED	7460.GB10788-PA
geneset000023339	NOG10665	[A]: RNA processing and modification	SYF2 homolog, RNA splicing factor (S. cerevisiae)	INFORMATION STORAGE AND PROCESSING	9646.ENSAMEP00000010635
geneset000023350	NOG145335	[S]: Function unknown	--	POORLY CHARACTERIZED	7460.GB10788-PA
geneset000023361	NOG02237	[U]: Intracellular trafficking, secretion, and vesicular transport	Nucleoporin 54kDa	CELLULAR PROCESSES AND SIGNALING	9646.ENSAMEP00000012393
geneset000023362	NOG02237	[U]: Intracellular trafficking, secretion, and vesicular transport	Nucleoporin 54kDa	CELLULAR PROCESSES AND SIGNALING	9739.ENSTTRP00000013631
geneset000023364	NOG134083	[S]: Function unknown	Endonuclease/Exonuclease/phosphatase family	POORLY CHARACTERIZED	9913.ENSBTAP00000012929
geneset000023435	NOG222353	[S]: Function unknown	--	POORLY CHARACTERIZED	7460.GB15302-PA
geneset000023438	NOG145335	[S]: Function unknown	--	POORLY CHARACTERIZED	7070.TC004214-PA
geneset000023452	NOG145335	[S]: Function unknown	--	POORLY CHARACTERIZED	7070.TC004214-PA
geneset000023466	NOG145335	[S]: Function unknown	--	POORLY CHARACTERIZED	7460.GB10788-PA
geneset000023467	COG0361	[J]: Translation, ribosomal structure and biogenesis	however, it seems to stimulate more or less all the activities of the other two initiation factors, IF-2 and IF-3 (By similarity)	INFORMATION STORAGE AND PROCESSING	9606.ENSP00000368927
geneset000023487	NOG28226	[U]: Intracellular trafficking, secretion, and vesicular transport	cholecystokinin A receptor	CELLULAR PROCESSES AND SIGNALING	9823.ENSSSCP00000022847
geneset000023508	NOG114555	[S]: Function unknown	--	POORLY CHARACTERIZED	39946.BGIOSGA039597-PA
geneset000023513	NOG04275	[R]: General function prediction only	Polyamine oxidase	POORLY CHARACTERIZED	9913.ENSBTAP00000048799
geneset000023529	COG5245	[Z]: Cytoskeleton	heavy chain	CELLULAR PROCESSES AND SIGNALING	9813.ENSPCAP00000007853
geneset000023545	NOG43196	[S]: Function unknown	--	POORLY CHARACTERIZED	6669.DappuP19888
geneset000023572	NOG37081	[O]: Posttranslational modification, protein turnover, chaperones	Cell surface proteoglycan that bears heparan sulfate (By similarity)	CELLULAR PROCESSES AND SIGNALING	9913.ENSBTAP00000011475
geneset000023578	COG5296	[K]: Transcription	Rtf1, Paf1 RNA polymerase II complex component, homolog (S. cerevisiae)	INFORMATION STORAGE AND PROCESSING	9606.ENSP00000374280
geneset000023589	NOG134083	[S]: Function unknown	Endonuclease/Exonuclease/phosphatase family	POORLY CHARACTERIZED	9913.ENSBTAP00000012929
geneset000023594	NOG01704	[U]: Intracellular trafficking, secretion, and vesicular transport	golgin B1	CELLULAR PROCESSES AND SIGNALING	9913.ENSBTAP00000011669
geneset000023628	COG0480	[J]: Translation, ribosomal structure and biogenesis	Catalyzes the GTP-dependent ribosomal translocation step during translation elongation. During this step, the ribosome changes from the pre-translocational (PRE) to the post- translocational (POST) state as the newly formed A-site-bound peptidyl-tRNA and P-site-bound deacylated tRNA move to the P and E sites, respectively. Catalyzes the coordinated movement of the two tRNA molecules, the mRNA and…	INFORMATION STORAGE AND PROCESSING	9606.ENSP00000392094
geneset000023668	COG1038	[C]: Energy production and conversion	Catalyzes a 2-step reaction, involving the ATP-dependent carboxylation of the covalently attached biotin in the first step and the transfer of the carboxyl group to pyruvate in the second (By similarity)	METABOLISM	9606.ENSP00000377527
geneset000023705	NOG43025	[S]: Function unknown	Reverse transcriptase (RNA-dependent DNA polymerase)	POORLY CHARACTERIZED	9796.ENSECAP00000014638
geneset000023737	NOG222353	[S]: Function unknown	--	POORLY CHARACTERIZED	9823.ENSSSCP00000019252
geneset000023746	COG0194	[F]: Nucleotide transport and metabolism	Essential for recycling GMP and indirectly, cGMP (By similarity)	METABOLISM	99883.ENSTNIP00000011436
geneset000023748	NOG222353	[S]: Function unknown	--	POORLY CHARACTERIZED	9823.ENSSSCP00000019252
geneset000023751	NOG04478	[T]: Signal transduction mechanisms	serine threonine-protein kinase d	CELLULAR PROCESSES AND SIGNALING	9913.ENSBTAP00000020721
geneset000023758	COG0123	--	Histone deacetylase	----	--
geneset000023761	NOG134083	[S]: Function unknown	Endonuclease/Exonuclease/phosphatase family	POORLY CHARACTERIZED	9913.ENSBTAP00000012929
geneset000023763	COG0508	[C]: Energy production and conversion	Dehydrogenase	METABOLISM	30608.ENSMICP00000014461
geneset000023771	NOG12161	[U]: Intracellular trafficking, secretion, and vesicular transport	SIL1 homolog, endoplasmic reticulum chaperone (S. cerevisiae)	CELLULAR PROCESSES AND SIGNALING	9913.ENSBTAP00000045075
geneset000023807	NOG03054	[U]: Intracellular trafficking, secretion, and vesicular transport	Clathrin assembly protein	CELLULAR PROCESSES AND SIGNALING	9913.ENSBTAP00000012314
geneset000023810	NOG03054	[U]: Intracellular trafficking, secretion, and vesicular transport	Clathrin assembly protein	CELLULAR PROCESSES AND SIGNALING	9913.ENSBTAP00000012314
geneset000023812	NOG105158	[R]: General function prediction only	RING	POORLY CHARACTERIZED	10116.ENSRNOP00000052084
geneset000023816	COG1502	[I]: Lipid transport and metabolism	Catalyzes the reversible phosphatidyl group transfer from one phosphatidylglycerol molecule to another to form cardiolipin (CL) (diphosphatidylglycerol) and glycerol (By similarity)	METABOLISM	9606.ENSP00000263088
geneset000023817	COG1502	[I]: Lipid transport and metabolism	Catalyzes the reversible phosphatidyl group transfer from one phosphatidylglycerol molecule to another to form cardiolipin (CL) (diphosphatidylglycerol) and glycerol (By similarity)	METABOLISM	9606.ENSP00000263088
geneset000023823	NOG71342	[S]: Function unknown	Reverse transcriptase (RNA-dependent DNA polymerase)	POORLY CHARACTERIZED	9796.ENSECAP00000003285
geneset000023831	NOG03054	[U]: Intracellular trafficking, secretion, and vesicular transport	Clathrin assembly protein	CELLULAR PROCESSES AND SIGNALING	9913.ENSBTAP00000012314
geneset000023856	NOG106389	[S]: Function unknown	--	POORLY CHARACTERIZED	7668.SPU_028224tr
geneset000023880	NOG26975	[R]: General function prediction only	intraflagellar transport 80 homolog	POORLY CHARACTERIZED	9913.ENSBTAP00000042227
geneset000023913	NOG03054	[U]: Intracellular trafficking, secretion, and vesicular transport	Clathrin assembly protein	CELLULAR PROCESSES AND SIGNALING	9913.ENSBTAP00000012314
geneset000023915	COG5021	[O]: Posttranslational modification, protein turnover, chaperones	e3 ubiquitin protein ligase	CELLULAR PROCESSES AND SIGNALING	9739.ENSTTRP00000003547
geneset000023921	NOG222353	[S]: Function unknown	--	POORLY CHARACTERIZED	9823.ENSSSCP00000019252
geneset000023950	COG0024	[J]: Translation, ribosomal structure and biogenesis	Removes the N-terminal methionine from nascent proteins (By similarity)	INFORMATION STORAGE AND PROCESSING	9606.ENSP00000325312
geneset000023958	NOG43196	[S]: Function unknown	--	POORLY CHARACTERIZED	51511.ENSCSAVP00000009856
geneset000023969	NOG07588	[S]: Function unknown	Reverse transcriptase (RNA-dependent DNA polymerase)	POORLY CHARACTERIZED	9796.ENSECAP00000017447
geneset000023973	NOG04275	[R]: General function prediction only	Polyamine oxidase	POORLY CHARACTERIZED	9913.ENSBTAP00000048799
geneset000023992	NOG04275	[R]: General function prediction only	Polyamine oxidase	POORLY CHARACTERIZED	9913.ENSBTAP00000048799
geneset000024021	NOG179726	[R]: General function prediction only	Endonuclease/Exonuclease/phosphatase family	POORLY CHARACTERIZED	9796.ENSECAP00000000974
geneset000024028	NOG00861	[U]: Intracellular trafficking, secretion, and vesicular transport	Low density lipoprotein receptor-related protein	CELLULAR PROCESSES AND SIGNALING	9606.ENSP00000374135
geneset000024039	COG1062	[C]: Energy production and conversion	alcohol dehydrogenase	METABOLISM	9913.ENSBTAP00000003769
geneset000024053	NOG139167	[R]: General function prediction only	Endonuclease/Exonuclease/phosphatase family	POORLY CHARACTERIZED	9796.ENSECAP00000008017
geneset000024076	NOG71342	[S]: Function unknown	Reverse transcriptase (RNA-dependent DNA polymerase)	POORLY CHARACTERIZED	9796.ENSECAP00000021955
geneset000024079	COG0148	[G]: Carbohydrate transport and metabolism	Catalyzes the reversible conversion of 2- phosphoglycerate into phosphoenolpyruvate. It is essential for the degradation of carbohydrates via glycolysis (By similarity)	METABOLISM	506534.Rhein_1227
geneset000024115	COG0666	[R]: General function prediction only	Ankyrin Repeat	POORLY CHARACTERIZED	9606.ENSP00000387593
geneset000024130	NOG02485	[P]: Inorganic ion transport and metabolism	Phospholipid-transporting atpase	METABOLISM	9913.ENSBTAP00000010474
geneset000024135	NOG03518	[S]: Function unknown	Dedicator of cytokinesis	POORLY CHARACTERIZED	9606.ENSP00000266037
geneset000024145	NOG145335	[S]: Function unknown	--	POORLY CHARACTERIZED	7460.GB10788-PA
geneset000024147	NOG07588	[S]: Function unknown	Reverse transcriptase (RNA-dependent DNA polymerase)	POORLY CHARACTERIZED	9796.ENSECAP00000010414
geneset000024223	NOG00053	[R]: General function prediction only	C2 calcium-dependent domain containing 3	POORLY CHARACTERIZED	9913.ENSBTAP00000053368
geneset000024231	NOG145335	[S]: Function unknown	--	POORLY CHARACTERIZED	7460.GB10788-PA
geneset000024233	NOG23340	[P]: Inorganic ion transport and metabolism	chloride channel	METABOLISM	9739.ENSTTRP00000011374
geneset000024253	COG1643	[L]: Replication, recombination and repair	helicase	INFORMATION STORAGE AND PROCESSING	9913.ENSBTAP00000027206
geneset000024319	NOG43025	[S]: Function unknown	Reverse transcriptase (RNA-dependent DNA polymerase)	POORLY CHARACTERIZED	9796.ENSECAP00000005166
geneset000024322	NOG46471	[S]: Function unknown	Reverse transcriptase (RNA-dependent DNA polymerase)	POORLY CHARACTERIZED	39946.BGIOSGA039309-PA
geneset000024325	NOG114555	[S]: Function unknown	--	POORLY CHARACTERIZED	9544.ENSMMUP00000040168
geneset000024334	NOG15916	[U]: Intracellular trafficking, secretion, and vesicular transport	mucolipin	CELLULAR PROCESSES AND SIGNALING	9913.ENSBTAP00000054510
geneset000024335	NOG82915	[K]: Transcription	transcription elongation factor b	INFORMATION STORAGE AND PROCESSING	9483.ENSCJAP00000042579
geneset000024356	NOG134083	[S]: Function unknown	Endonuclease/Exonuclease/phosphatase family	POORLY CHARACTERIZED	9913.ENSBTAP00000040820
geneset000024377	NOG46471	[S]: Function unknown	Reverse transcriptase (RNA-dependent DNA polymerase)	POORLY CHARACTERIZED	39946.BGIOSGA039309-PA
geneset000024390	NOG88223	[S]: Function unknown	t-complex 11, testis-specific	POORLY CHARACTERIZED	9913.ENSBTAP00000027341
geneset000024414	NOG00803	[U]: Intracellular trafficking, secretion, and vesicular transport	Cadherins are calcium dependent cell adhesion proteins (By similarity)	CELLULAR PROCESSES AND SIGNALING	9913.ENSBTAP00000042902
geneset000024420	NOG145335	[S]: Function unknown	--	POORLY CHARACTERIZED	7460.GB10788-PA
geneset000024429	NOG16088	[O]: Posttranslational modification, protein turnover, chaperones	S-phase kinase-associated protein 2, E3 ubiquitin protein ligase	CELLULAR PROCESSES AND SIGNALING	9913.ENSBTAP00000018036
geneset000024436	NOG04275	[R]: General function prediction only	Polyamine oxidase	POORLY CHARACTERIZED	9913.ENSBTAP00000048799
geneset000024515	NOG04275	[R]: General function prediction only	Polyamine oxidase	POORLY CHARACTERIZED	9913.ENSBTAP00000048799
geneset000024537	COG0365	[I]: Lipid transport and metabolism	Catalyzes the conversion of acetate into acetyl-CoA (AcCoA), an essential intermediate at the junction of anabolic and catabolic pathways. AcsA undergoes a two-step reaction. In the first half reaction, AcsA combines acetate with ATP to form acetyl-adenylate (AcAMP) intermediate. In the second half reaction, it can then transfer the acetyl group from AcAMP to the sulfhydryl group of CoA, forming …	METABOLISM	9913.ENSBTAP00000049099
geneset000024544	NOG145335	[S]: Function unknown	--	POORLY CHARACTERIZED	7460.GB10788-PA
geneset000024566	NOG16606	[R]: General function prediction only	FERM domain containing 6	POORLY CHARACTERIZED	59463.ENSMLUP00000014214
geneset000024577	NOG222353	[S]: Function unknown	--	POORLY CHARACTERIZED	7460.GB15302-PA
geneset000024583	NOG07588	[S]: Function unknown	Reverse transcriptase (RNA-dependent DNA polymerase)	POORLY CHARACTERIZED	9796.ENSECAP00000021341
geneset000024645	NOG26591	[K]: Transcription	t-box transcription factor	INFORMATION STORAGE AND PROCESSING	9606.ENSP00000240335
geneset000024692	NOG16613	[T]: Signal transduction mechanisms	phosphatidylinositol-3,4,5-trisphosphate-dependent Rac exchange factor 1	CELLULAR PROCESSES AND SIGNALING	9913.ENSBTAP00000040802
geneset000024771	NOG93815	[S]: Function unknown	Reverse transcriptase (RNA-dependent DNA polymerase)	POORLY CHARACTERIZED	39946.BGIOSGA039498-PA
geneset000024784	NOG46471	[S]: Function unknown	Reverse transcriptase (RNA-dependent DNA polymerase)	POORLY CHARACTERIZED	39946.BGIOSGA039309-PA
geneset000024841	NOG139167	[R]: General function prediction only	Endonuclease/Exonuclease/phosphatase family	POORLY CHARACTERIZED	9669.ENSMPUP00000018379
geneset000024843	COG0531	[E]: Amino acid transport and metabolism	amino acid	METABOLISM	9913.ENSBTAP00000002953
geneset000024845	COG0531	[E]: Amino acid transport and metabolism	amino acid	METABOLISM	9913.ENSBTAP00000002953
geneset000024884	NOG134083	[S]: Function unknown	Endonuclease/Exonuclease/phosphatase family	POORLY CHARACTERIZED	9913.ENSBTAP00000040820
geneset000024913	NOG03448	[R]: General function prediction only	kiaa0430	POORLY CHARACTERIZED	9913.ENSBTAP00000027175
geneset000024917	NOG210906	[L]: Replication, recombination and repair	Reverse transcriptase (RNA-dependent DNA polymerase)	INFORMATION STORAGE AND PROCESSING	7668.SPU_028225tr
geneset000024921	NOG43025	[S]: Function unknown	Reverse transcriptase (RNA-dependent DNA polymerase)	POORLY CHARACTERIZED	9796.ENSECAP00000004660
geneset000024982	NOG145335	[S]: Function unknown	--	POORLY CHARACTERIZED	7070.TC004214-PA
geneset000025009	NOG46471	[S]: Function unknown	Reverse transcriptase (RNA-dependent DNA polymerase)	POORLY CHARACTERIZED	39946.BGIOSGA039309-PA
geneset000025010	COG0428	[P]: Inorganic ion transport and metabolism	zinc transporter	METABOLISM	9913.ENSBTAP00000022316
geneset000025022	NOG222353	[S]: Function unknown	--	POORLY CHARACTERIZED	7460.GB15302-PA
geneset000025023	NOG04275	[R]: General function prediction only	Polyamine oxidase	POORLY CHARACTERIZED	9913.ENSBTAP00000048799
geneset000025029	COG0405	[E]: Amino acid transport and metabolism	Gamma-glutamyltranspeptidase (EC 2.3.2.2)	METABOLISM	9913.ENSBTAP00000023658
geneset000025092	COG2940	[R]: General function prediction only	Histone-lysine N-methyltransferase	POORLY CHARACTERIZED	7897.ENSLACP00000011122
geneset000025098	COG0443	[O]: Posttranslational modification, protein turnover, chaperones	heat shock protein 70	CELLULAR PROCESSES AND SIGNALING	9606.ENSP00000302961
geneset000025126	NOG65913	[R]: General function prediction only	tetratricopeptide repeat domain 36	POORLY CHARACTERIZED	9913.ENSBTAP00000019835
geneset000025128	NOG175070	[R]: General function prediction only	Endonuclease/Exonuclease/phosphatase family	POORLY CHARACTERIZED	9796.ENSECAP00000005261
geneset000025143	NOG222353	[S]: Function unknown	--	POORLY CHARACTERIZED	7460.GB15302-PA
geneset000025171	NOG07588	[S]: Function unknown	Reverse transcriptase (RNA-dependent DNA polymerase)	POORLY CHARACTERIZED	9796.ENSECAP00000007409
geneset000025173	NOG134083	[S]: Function unknown	Endonuclease/Exonuclease/phosphatase family	POORLY CHARACTERIZED	9913.ENSBTAP00000012929
geneset000025189	COG5210	[R]: General function prediction only	TBC1 domain family member	POORLY CHARACTERIZED	9913.ENSBTAP00000029792
geneset000025201	NOG05535	[U]: Intracellular trafficking, secretion, and vesicular transport	The coatomer is a cytosolic protein complex that binds to dilysine motifs and reversibly associates with Golgi non- clathrin-coated vesicles, which further mediate biosynthetic protein transport from the ER, via the Golgi up to the trans Golgi network. Coatomer complex is required for budding from Golgi membranes, and is essential for the retrograde Golgi-to-ER transport of dilysine-tagged protei…	CELLULAR PROCESSES AND SIGNALING	9606.ENSP00000264028
geneset000025203	NOG05535	[U]: Intracellular trafficking, secretion, and vesicular transport	The coatomer is a cytosolic protein complex that binds to dilysine motifs and reversibly associates with Golgi non- clathrin-coated vesicles, which further mediate biosynthetic protein transport from the ER, via the Golgi up to the trans Golgi network. Coatomer complex is required for budding from Golgi membranes, and is essential for the retrograde Golgi-to-ER transport of dilysine-tagged protei…	CELLULAR PROCESSES AND SIGNALING	9739.ENSTTRP00000004052
geneset000025236	NOG145335	[S]: Function unknown	--	POORLY CHARACTERIZED	7460.GB10788-PA
geneset000025244	NOG134083	[S]: Function unknown	Endonuclease/Exonuclease/phosphatase family	POORLY CHARACTERIZED	9913.ENSBTAP00000040820
geneset000025251	NOG145335	[S]: Function unknown	--	POORLY CHARACTERIZED	7460.GB10788-PA
geneset000025252	NOG145335	[S]: Function unknown	--	POORLY CHARACTERIZED	7460.GB10788-PA
geneset000025278	NOG114555	[S]: Function unknown	--	POORLY CHARACTERIZED	39946.BGIOSGA039597-PA
geneset000025300	COG0553	[L]: Replication, recombination and repair	helicase	INFORMATION STORAGE AND PROCESSING	9913.ENSBTAP00000053689
geneset000025303	NOG67221	[K]: Transcription	ELL associated factor 2	INFORMATION STORAGE AND PROCESSING	9913.ENSBTAP00000017380
geneset000025324	NOG175070	[R]: General function prediction only	Endonuclease/Exonuclease/phosphatase family	POORLY CHARACTERIZED	9796.ENSECAP00000004735
geneset000025326	NOG03420	[T]: Signal transduction mechanisms	myosin light chain kinase	CELLULAR PROCESSES AND SIGNALING	9913.ENSBTAP00000053669
geneset000025348	NOG06662	[R]: General function prediction only	Twinfilin, actin-binding protein, homolog	POORLY CHARACTERIZED	9646.ENSAMEP00000018311
geneset000025359	NOG04275	[R]: General function prediction only	Polyamine oxidase	POORLY CHARACTERIZED	9913.ENSBTAP00000048799
geneset000025366	COG0190	[H]: Coenzyme transport and metabolism	Catalyzes the oxidation of 5,10- methylenetetrahydrofolate to 5,10-methenyltetrahydrofolate and then the hydrolysis of 5,10-methenyltetrahydrofolate to 10- formyltetrahydrofolate (By similarity)	METABOLISM	9913.ENSBTAP00000053516
geneset000025372	NOG07242	[Z]: Cytoskeleton	asp (abnormal spindle) homolog, microcephaly associated (Drosophila)	CELLULAR PROCESSES AND SIGNALING	9913.ENSBTAP00000010340
geneset000025375	NOG145335	[S]: Function unknown	--	POORLY CHARACTERIZED	7460.GB10788-PA
geneset000025379	COG5022	[Z]: Cytoskeleton	myosin heavy chain	CELLULAR PROCESSES AND SIGNALING	9913.ENSBTAP00000013737
geneset000025393	NOG43196	[S]: Function unknown	--	POORLY CHARACTERIZED	7897.ENSLACP00000016254
geneset000025421	NOG46471	[S]: Function unknown	Reverse transcriptase (RNA-dependent DNA polymerase)	POORLY CHARACTERIZED	39946.BGIOSGA039309-PA
geneset000025426	NOG08196	[R]: General function prediction only	Ankyrin and armadillo repeat containing	POORLY CHARACTERIZED	9913.ENSBTAP00000053432
geneset000025428	NOG37081	[O]: Posttranslational modification, protein turnover, chaperones	Cell surface proteoglycan that bears heparan sulfate (By similarity)	CELLULAR PROCESSES AND SIGNALING	9913.ENSBTAP00000011475
geneset000025433	NOG07588	[S]: Function unknown	Reverse transcriptase (RNA-dependent DNA polymerase)	POORLY CHARACTERIZED	9796.ENSECAP00000006320
geneset000025434	NOG134083	[S]: Function unknown	Endonuclease/Exonuclease/phosphatase family	POORLY CHARACTERIZED	9913.ENSBTAP00000012929
geneset000025461	NOG134083	[S]: Function unknown	Endonuclease/Exonuclease/phosphatase family	POORLY CHARACTERIZED	9913.ENSBTAP00000012929
geneset000025480	NOG46471	[S]: Function unknown	Reverse transcriptase (RNA-dependent DNA polymerase)	POORLY CHARACTERIZED	9796.ENSECAP00000018308
geneset000025483	NOG128431	[S]: Function unknown	Chondroadherin-like	POORLY CHARACTERIZED	9913.ENSBTAP00000050251
geneset000025513	NOG04275	[R]: General function prediction only	Polyamine oxidase	POORLY CHARACTERIZED	9913.ENSBTAP00000048799
geneset000025541	NOG00196	[J]: Translation, ribosomal structure and biogenesis	Involved in nucleolar processing of pre-18S ribosomal RNA. Involved in ribosome biosynthesis (By similarity)	INFORMATION STORAGE AND PROCESSING	9913.ENSBTAP00000053851
geneset000025567	COG0326	[O]: Posttranslational modification, protein turnover, chaperones	Molecular chaperone. Has ATPase activity (By similarity)	CELLULAR PROCESSES AND SIGNALING	9606.ENSP00000335153
geneset000025581	NOG02171	[R]: General function prediction only	Dysferlin, limb girdle muscular dystrophy 2B (Autosomal recessive)	POORLY CHARACTERIZED	9606.ENSP00000272371
geneset000025588	NOG43196	[S]: Function unknown	--	POORLY CHARACTERIZED	6669.DappuP19888
geneset000025599	NOG21034	[R]: General function prediction only	arrestin domain containing 3	POORLY CHARACTERIZED	9606.ENSP00000265138
geneset000025617	NOG145335	[S]: Function unknown	--	POORLY CHARACTERIZED	7070.TC004214-PA
geneset000025642	NOG58573	[F]: Nucleotide transport and metabolism	Catalyzes the cleavage of the N-glycosidic bond of deoxyribonucleoside 5'-monophosphates to yield deoxyribose 5- phosphate and a purine or pyrimidine base	METABOLISM	9913.ENSBTAP00000026530
geneset000025661	NOG133312	[S]: Function unknown	sperm associated antigen 5	POORLY CHARACTERIZED	9913.ENSBTAP00000017417
geneset000025668	NOG26975	[R]: General function prediction only	intraflagellar transport 80 homolog	POORLY CHARACTERIZED	9913.ENSBTAP00000042227
geneset000025676	NOG12174	[G]: Carbohydrate transport and metabolism	pancreatic	METABOLISM	9796.ENSECAP00000014424
geneset000025681	NOG145335	[S]: Function unknown	--	POORLY CHARACTERIZED	7460.GB10788-PA
geneset000025691	NOG38179	[S]: Function unknown	CKLF-like MARVEL transmembrane domain containing 8	POORLY CHARACTERIZED	9685.ENSFCAP00000002706
geneset000025730	COG5158	[U]: Intracellular trafficking, secretion, and vesicular transport	Vacuolar protein sorting-associated protein	CELLULAR PROCESSES AND SIGNALING	9606.ENSP00000362399
geneset000025739	COG0080	[J]: Translation, ribosomal structure and biogenesis	This protein binds directly to 23S ribosomal RNA (By similarity)	INFORMATION STORAGE AND PROCESSING	9913.ENSBTAP00000038763
geneset000025791	NOG04979	[U]: Intracellular trafficking, secretion, and vesicular transport	component of oligomeric golgi complex 1	CELLULAR PROCESSES AND SIGNALING	9913.ENSBTAP00000007999
geneset000025792	NOG46471	[S]: Function unknown	Reverse transcriptase (RNA-dependent DNA polymerase)	POORLY CHARACTERIZED	9796.ENSECAP00000008834
geneset000025793	NOG175500	[S]: Function unknown	Triose-phosphate Transporter family	POORLY CHARACTERIZED	9913.ENSBTAP00000038994
geneset000025832	NOG93815	[S]: Function unknown	Reverse transcriptase (RNA-dependent DNA polymerase)	POORLY CHARACTERIZED	39946.BGIOSGA039498-PA
geneset000025856	NOG43025	[S]: Function unknown	Reverse transcriptase (RNA-dependent DNA polymerase)	POORLY CHARACTERIZED	9796.ENSECAP00000019287
geneset000025876	NOG145335	[S]: Function unknown	--	POORLY CHARACTERIZED	7070.TC004214-PA
geneset000025961	NOG07915	[S]: Function unknown	non-SMC condensin II complex, subunit G2	POORLY CHARACTERIZED	9913.ENSBTAP00000021476
geneset000025975	NOG09528	[O]: Posttranslational modification, protein turnover, chaperones	heat shock protein	CELLULAR PROCESSES AND SIGNALING	9646.ENSAMEP00000019103
geneset000025986	NOG145335	[S]: Function unknown	--	POORLY CHARACTERIZED	7070.TC004214-PA
geneset000025991	NOG145335	[S]: Function unknown	--	POORLY CHARACTERIZED	7070.TC004214-PA
geneset000026001	NOG23198	[O]: Posttranslational modification, protein turnover, chaperones	Tetratricopeptide repeat domain 3	CELLULAR PROCESSES AND SIGNALING	9913.ENSBTAP00000008099
geneset000026043	NOG15613	[R]: General function prediction only	outer dense fiber of sperm tails	POORLY CHARACTERIZED	10116.ENSRNOP00000017562
geneset000026072	NOG00456	[R]: General function prediction only	dedicator of cytokinesis	POORLY CHARACTERIZED	9913.ENSBTAP00000013726
geneset000026119	NOG05180	[U]: Intracellular trafficking, secretion, and vesicular transport	Autophagy related	CELLULAR PROCESSES AND SIGNALING	9913.ENSBTAP00000030494
geneset000026120	NOG145335	[S]: Function unknown	--	POORLY CHARACTERIZED	7460.GB10788-PA
geneset000026128	NOG10200	[D]: Cell cycle control, cell division, chromosome partitioning	budding uninhibited by benzimidazoles 1 homolog, beta	CELLULAR PROCESSES AND SIGNALING	9913.ENSBTAP00000009521
geneset000026143	COG0260	[E]: Amino acid transport and metabolism	Presumably involved in the processing and regular turnover of intracellular proteins. Catalyzes the removal of unsubstituted N-terminal amino acids from various peptides (By similarity)	METABOLISM	9913.ENSBTAP00000007860
geneset000026146	NOG145335	[S]: Function unknown	--	POORLY CHARACTERIZED	7070.TC004214-PA
geneset000026156	NOG43196	[S]: Function unknown	--	POORLY CHARACTERIZED	6669.DappuP19888
geneset000026177	COG0457	[R]: General function prediction only	repeat-containing protein	POORLY CHARACTERIZED	9739.ENSTTRP00000012868
geneset000026184	COG0666	[R]: General function prediction only	Ankyrin Repeat	POORLY CHARACTERIZED	13735.ENSPSIP00000005575
geneset000026216	NOG123530	[S]: Function unknown	family with sequence similarity 190, member A	POORLY CHARACTERIZED	9913.ENSBTAP00000026390
geneset000026227	NOG07588	[S]: Function unknown	Reverse transcriptase (RNA-dependent DNA polymerase)	POORLY CHARACTERIZED	9796.ENSECAP00000008581
geneset000026236	NOG04275	[R]: General function prediction only	Polyamine oxidase	POORLY CHARACTERIZED	9913.ENSBTAP00000048799
geneset000026238	NOG114555	[S]: Function unknown	--	POORLY CHARACTERIZED	9669.ENSMPUP00000001551
geneset000026240	NOG15873	[R]: General function prediction only	synaptotagmin I	POORLY CHARACTERIZED	9606.ENSP00000261205
geneset000026251	NOG04275	[R]: General function prediction only	Polyamine oxidase	POORLY CHARACTERIZED	9913.ENSBTAP00000048799
geneset000026303	NOG155305	[S]: Function unknown	L1 transposable element	POORLY CHARACTERIZED	9796.ENSECAP00000001257
geneset000026318	NOG93815	[S]: Function unknown	Reverse transcriptase (RNA-dependent DNA polymerase)	POORLY CHARACTERIZED	39946.BGIOSGA039498-PA
geneset000026338	NOG155305	[S]: Function unknown	L1 transposable element	POORLY CHARACTERIZED	9796.ENSECAP00000004307
geneset000026354	NOG93815	[S]: Function unknown	Reverse transcriptase (RNA-dependent DNA polymerase)	POORLY CHARACTERIZED	39946.BGIOSGA039498-PA
geneset000026380	COG2801	[L]: Replication, recombination and repair	Retrotransposon protein	INFORMATION STORAGE AND PROCESSING	9685.ENSFCAP00000019231
geneset000026383	NOG43025	[S]: Function unknown	Reverse transcriptase (RNA-dependent DNA polymerase)	POORLY CHARACTERIZED	9796.ENSECAP00000004660
geneset000026444	NOG04275	[R]: General function prediction only	Polyamine oxidase	POORLY CHARACTERIZED	9913.ENSBTAP00000048799
geneset000026461	NOG43196	[S]: Function unknown	--	POORLY CHARACTERIZED	6669.DappuP19888
geneset000026477	NOG03054	[U]: Intracellular trafficking, secretion, and vesicular transport	Clathrin assembly protein	CELLULAR PROCESSES AND SIGNALING	9913.ENSBTAP00000012314
geneset000026479	NOG26362	[T]: Signal transduction mechanisms	Cdc42 guanine nucleotide exchange factor (GEF) 9	CELLULAR PROCESSES AND SIGNALING	13616.ENSMODP00000026066
geneset000026548	NOG53967	[U]: Intracellular trafficking, secretion, and vesicular transport	Tubby like protein 1	CELLULAR PROCESSES AND SIGNALING	9544.ENSMMUP00000006708
geneset000026550	NOG145335	[S]: Function unknown	--	POORLY CHARACTERIZED	7070.TC004214-PA
geneset000026554	COG5638	[S]: Function unknown	ESF1, nucleolar pre-rRNA processing protein, homolog (S. cerevisiae)	POORLY CHARACTERIZED	9913.ENSBTAP00000009384
geneset000026570	NOG46471	[S]: Function unknown	Reverse transcriptase (RNA-dependent DNA polymerase)	POORLY CHARACTERIZED	9796.ENSECAP00000003015
geneset000026576	NOG02102	[S]: Function unknown	chromosome 11 open reading frame 9	POORLY CHARACTERIZED	9913.ENSBTAP00000019581
geneset000026597	NOG00943	[T]: Signal transduction mechanisms	p21 protein (Cdc42 Rac)-activated kinase	CELLULAR PROCESSES AND SIGNALING	9646.ENSAMEP00000009135
geneset000026600	NOG43196	[S]: Function unknown	--	POORLY CHARACTERIZED	6669.DappuP19888
geneset000026607	NOG204424	[R]: General function prediction only	DCX	POORLY CHARACTERIZED	9913.ENSBTAP00000037898
geneset000026624	NOG123701	[T]: Signal transduction mechanisms	RhoGEF	CELLULAR PROCESSES AND SIGNALING	7897.ENSLACP00000016450
geneset000026726	NOG00471	[K]: Transcription	General transcription factor IIIC, polypeptide 3, 102kDa	INFORMATION STORAGE AND PROCESSING	9913.ENSBTAP00000010228
geneset000026756	NOG145335	[S]: Function unknown	--	POORLY CHARACTERIZED	7460.GB10788-PA
geneset000026769	NOG114555	[S]: Function unknown	--	POORLY CHARACTERIZED	39946.BGIOSGA039597-PA
geneset000026783	NOG63805	[S]: Function unknown	Reverse transcriptase (RNA-dependent DNA polymerase)	POORLY CHARACTERIZED	9669.ENSMPUP00000018580
geneset000026794	NOG46471	[S]: Function unknown	Reverse transcriptase (RNA-dependent DNA polymerase)	POORLY CHARACTERIZED	9796.ENSECAP00000003806
geneset000026795	NOG43025	[S]: Function unknown	Reverse transcriptase (RNA-dependent DNA polymerase)	POORLY CHARACTERIZED	9796.ENSECAP00000015061
geneset000026798	COG5245	[Z]: Cytoskeleton	heavy chain	CELLULAR PROCESSES AND SIGNALING	9785.ENSLAFP00000020769
geneset000026822	NOG07419	[R]: General function prediction only	zinc finger, MYND-type containing 8	POORLY CHARACTERIZED	9606.ENSP00000418210
geneset000026825	NOG139167	[R]: General function prediction only	Endonuclease/Exonuclease/phosphatase family	POORLY CHARACTERIZED	9669.ENSMPUP00000018379
geneset000026832	NOG03054	[U]: Intracellular trafficking, secretion, and vesicular transport	Clathrin assembly protein	CELLULAR PROCESSES AND SIGNALING	9913.ENSBTAP00000012314
geneset000026850	COG0096	[J]: Translation, ribosomal structure and biogenesis	One of the primary rRNA binding proteins, it binds directly to 16S rRNA central domain where it helps coordinate assembly of the platform of the 30S subunit (By similarity)	INFORMATION STORAGE AND PROCESSING	10116.ENSRNOP00000049286
geneset000026872	NOG27171	[U]: Intracellular trafficking, secretion, and vesicular transport	This is the non-catalytic component of the active enzyme, which catalyzes the hydrolysis of ATP coupled with the exchange of Na( ) and K( ) ions across the plasma membrane	CELLULAR PROCESSES AND SIGNALING	9606.ENSP00000356789
geneset000026908	NOG91048	[U]: Intracellular trafficking, secretion, and vesicular transport	chloride intracellular channel 3	CELLULAR PROCESSES AND SIGNALING	9913.ENSBTAP00000020075
geneset000026934	NOG145335	[S]: Function unknown	--	POORLY CHARACTERIZED	7460.GB10788-PA
geneset000026938	NOG09936	[R]: General function prediction only	SET binding factor	POORLY CHARACTERIZED	9913.ENSBTAP00000053189
geneset000026947	NOG186210	[S]: Function unknown	Reverse transcriptase (RNA-dependent DNA polymerase)	POORLY CHARACTERIZED	9796.ENSECAP00000011077
geneset000026964	NOG07588	[S]: Function unknown	Reverse transcriptase (RNA-dependent DNA polymerase)	POORLY CHARACTERIZED	9796.ENSECAP00000009826
geneset000026965	NOG134083	[S]: Function unknown	Endonuclease/Exonuclease/phosphatase family	POORLY CHARACTERIZED	9913.ENSBTAP00000012929
geneset000026980	NOG16934	[R]: General function prediction only	member RAS oncogene family	POORLY CHARACTERIZED	9913.ENSBTAP00000010645
geneset000026981	NOG04624	[Z]: Cytoskeleton	rho-associated, coiled-coil containing protein kinase	CELLULAR PROCESSES AND SIGNALING	9823.ENSSSCP00000009198
geneset000027000	COG2125	[J]: Translation, ribosomal structure and biogenesis	40s ribosomal protein s6	INFORMATION STORAGE AND PROCESSING	9913.ENSBTAP00000006990
geneset000027005	NOG22348	[U]: Intracellular trafficking, secretion, and vesicular transport	discs, large (Drosophila) homolog-associated protein 3	CELLULAR PROCESSES AND SIGNALING	9606.ENSP00000235180
geneset000027009	NOG05411	[R]: General function prediction only	integrator complex subunit	POORLY CHARACTERIZED	9913.ENSBTAP00000011843
geneset000027045	NOG134083	[S]: Function unknown	Endonuclease/Exonuclease/phosphatase family	POORLY CHARACTERIZED	9913.ENSBTAP00000040820
geneset000027051	NOG09766	[U]: Intracellular trafficking, secretion, and vesicular transport	Neural cell adhesion molecule 1	CELLULAR PROCESSES AND SIGNALING	9483.ENSCJAP00000022739
geneset000027070	NOG145335	[S]: Function unknown	--	POORLY CHARACTERIZED	7460.GB10788-PA
geneset000027110	NOG45830	[S]: Function unknown	Nedd4 family interacting protein 2	POORLY CHARACTERIZED	9913.ENSBTAP00000018911
geneset000027153	NOG222353	[S]: Function unknown	--	POORLY CHARACTERIZED	9823.ENSSSCP00000019252
geneset000027185	NOG145335	[S]: Function unknown	--	POORLY CHARACTERIZED	7460.GB10788-PA
geneset000027204	NOG14866	[S]: Function unknown	--	POORLY CHARACTERIZED	9913.ENSBTAP00000006889
geneset000027238	NOG37081	[O]: Posttranslational modification, protein turnover, chaperones	Cell surface proteoglycan that bears heparan sulfate (By similarity)	CELLULAR PROCESSES AND SIGNALING	9913.ENSBTAP00000011475
geneset000027241	NOG04275	[R]: General function prediction only	Polyamine oxidase	POORLY CHARACTERIZED	9913.ENSBTAP00000048799
geneset000027242	NOG03054	[U]: Intracellular trafficking, secretion, and vesicular transport	Clathrin assembly protein	CELLULAR PROCESSES AND SIGNALING	9913.ENSBTAP00000012314
geneset000027270	COG0537	--	histidine triad (hIT) protein	----	--
geneset000027274	NOG71342	[S]: Function unknown	Reverse transcriptase (RNA-dependent DNA polymerase)	POORLY CHARACTERIZED	9796.ENSECAP00000009121
geneset000027319	NOG145335	[S]: Function unknown	--	POORLY CHARACTERIZED	7460.GB10788-PA
geneset000027321	NOG04275	[R]: General function prediction only	Polyamine oxidase	POORLY CHARACTERIZED	9913.ENSBTAP00000048799
geneset000027329	NOG42887	[R]: General function prediction only	metallophosphoesterase domain containing	POORLY CHARACTERIZED	10141.ENSCPOP00000002707
geneset000027336	COG2249	[R]: General function prediction only	(NAD(P)H dehydrogenase) (Quinone)	POORLY CHARACTERIZED	9913.ENSBTAP00000039940
geneset000027343	NOG29120	[U]: Intracellular trafficking, secretion, and vesicular transport	Calsyntenin 3	CELLULAR PROCESSES AND SIGNALING	9606.ENSP00000266546
geneset000027350	NOG08860	[S]: Function unknown	myotubularin related protein 11	POORLY CHARACTERIZED	9796.ENSECAP00000020894
geneset000027351	COG0306	[P]: Inorganic ion transport and metabolism	phosphate transporter	METABOLISM	9823.ENSSSCP00000007489
geneset000027443	NOG04275	[R]: General function prediction only	Polyamine oxidase	POORLY CHARACTERIZED	9913.ENSBTAP00000048799
geneset000027473	NOG222353	[S]: Function unknown	--	POORLY CHARACTERIZED	9823.ENSSSCP00000019252
geneset000027480	NOG46471	[S]: Function unknown	Reverse transcriptase (RNA-dependent DNA polymerase)	POORLY CHARACTERIZED	9796.ENSECAP00000008834
geneset000027543	NOG108842	[S]: Function unknown	L1 transposable element	POORLY CHARACTERIZED	9796.ENSECAP00000001572
geneset000027558	NOG138628	[S]: Function unknown	keratin, type I	POORLY CHARACTERIZED	132908.ENSPVAP00000009998
geneset000027584	COG1890	[J]: Translation, ribosomal structure and biogenesis	Ribosomal protein	INFORMATION STORAGE AND PROCESSING	9606.ENSP00000346050
geneset000027595	NOG122909	[S]: Function unknown	Protein of unknown function (DUF1725)	POORLY CHARACTERIZED	9615.ENSCAFP00000036501
geneset000027610	NOG43025	[S]: Function unknown	Reverse transcriptase (RNA-dependent DNA polymerase)	POORLY CHARACTERIZED	9669.ENSMPUP00000018522
geneset000027615	NOG43025	[S]: Function unknown	Reverse transcriptase (RNA-dependent DNA polymerase)	POORLY CHARACTERIZED	9796.ENSECAP00000005166
geneset000027631	COG0451	[M]: Cell wall/membrane/envelope biogenesis	Nad-dependent epimerase dehydratase	CELLULAR PROCESSES AND SIGNALING	9913.ENSBTAP00000012167
geneset000027636	NOG46471	[S]: Function unknown	Reverse transcriptase (RNA-dependent DNA polymerase)	POORLY CHARACTERIZED	9796.ENSECAP00000009642
geneset000027645	COG5069	[Z]: Cytoskeleton	Microtubule associated monoxygenase, calponin and LIM domain containing	CELLULAR PROCESSES AND SIGNALING	132908.ENSPVAP00000008141
geneset000027659	NOG37006	[R]: General function prediction only	Solute carrier family 23	POORLY CHARACTERIZED	9913.ENSBTAP00000042194
geneset000027660	NOG114555	[S]: Function unknown	--	POORLY CHARACTERIZED	39946.BGIOSGA039597-PA
geneset000027672	NOG34166	[S]: Function unknown	--	POORLY CHARACTERIZED	9913.ENSBTAP00000030340
geneset000027690	COG2124	[Q]: Secondary metabolites biosynthesis, transport and catabolism	Cytochrome p450	METABOLISM	9913.ENSBTAP00000002785
geneset000027699	COG5022	[Z]: Cytoskeleton	myosin heavy chain	CELLULAR PROCESSES AND SIGNALING	9796.ENSECAP00000016313
geneset000027700	NOG46471	[S]: Function unknown	Reverse transcriptase (RNA-dependent DNA polymerase)	POORLY CHARACTERIZED	9796.ENSECAP00000016026
geneset000027766	COG0367	[E]: Amino acid transport and metabolism	asparagine synthetase	METABOLISM	9823.ENSSSCP00000016267
geneset000027782	NOG139167	[R]: General function prediction only	Endonuclease/Exonuclease/phosphatase family	POORLY CHARACTERIZED	9796.ENSECAP00000002164
geneset000027786	NOG222353	[S]: Function unknown	--	POORLY CHARACTERIZED	9823.ENSSSCP00000019252
geneset000027804	NOG13906	[D]: Cell cycle control, cell division, chromosome partitioning	cell division cycle 7 homolog (S. cerevisiae)	CELLULAR PROCESSES AND SIGNALING	30611.ENSOGAP00000017075
geneset000027809	NOG63805	[S]: Function unknown	Reverse transcriptase (RNA-dependent DNA polymerase)	POORLY CHARACTERIZED	9669.ENSMPUP00000018580
geneset000027816	NOG46471	[S]: Function unknown	Reverse transcriptase (RNA-dependent DNA polymerase)	POORLY CHARACTERIZED	9796.ENSECAP00000000232
geneset000027820	NOG19501	[R]: General function prediction only	WD repeat domain 18	POORLY CHARACTERIZED	9544.ENSMMUP00000032024
geneset000027831	COG2373	[R]: General function prediction only	alpha-2-macroglobulin domain protein	POORLY CHARACTERIZED	9601.ENSPPYP00000018780
geneset000027851	NOG134083	[S]: Function unknown	Endonuclease/Exonuclease/phosphatase family	POORLY CHARACTERIZED	9913.ENSBTAP00000040820
geneset000027889	NOG07129	[S]: Function unknown	chromosome 6 open reading frame 165	POORLY CHARACTERIZED	9913.ENSBTAP00000018677
geneset000027893	NOG23672	[S]: Function unknown	tigger transposable element derived 1	POORLY CHARACTERIZED	13616.ENSMODP00000040451
geneset000027897	NOG145335	[S]: Function unknown	--	POORLY CHARACTERIZED	7460.GB10788-PA
geneset000027902	NOG12194	[R]: General function prediction only	Bromodomain containing 8	POORLY CHARACTERIZED	9913.ENSBTAP00000011535
geneset000027912	NOG222353	[S]: Function unknown	--	POORLY CHARACTERIZED	7460.GB15302-PA
geneset000027915	NOG134083	[S]: Function unknown	Endonuclease/Exonuclease/phosphatase family	POORLY CHARACTERIZED	9913.ENSBTAP00000040820
geneset000027925	NOG145335	[S]: Function unknown	--	POORLY CHARACTERIZED	7460.GB10788-PA
geneset000027928	NOG155305	[S]: Function unknown	L1 transposable element	POORLY CHARACTERIZED	9796.ENSECAP00000003223
geneset000027932	NOG03054	[U]: Intracellular trafficking, secretion, and vesicular transport	Clathrin assembly protein	CELLULAR PROCESSES AND SIGNALING	9913.ENSBTAP00000012314
geneset000027938	NOG37081	[O]: Posttranslational modification, protein turnover, chaperones	Cell surface proteoglycan that bears heparan sulfate (By similarity)	CELLULAR PROCESSES AND SIGNALING	9913.ENSBTAP00000011475
geneset000027946	NOG123103	[S]: Function unknown	--	POORLY CHARACTERIZED	7668.SPU_003218tr
geneset000027954	NOG11335	[K]: Transcription	E74-like factor 4 (Ets domain transcription factor)	INFORMATION STORAGE AND PROCESSING	10141.ENSCPOP00000015991
geneset000027955	NOG03054	[U]: Intracellular trafficking, secretion, and vesicular transport	Clathrin assembly protein	CELLULAR PROCESSES AND SIGNALING	9913.ENSBTAP00000012314
geneset000027958	NOG03054	[U]: Intracellular trafficking, secretion, and vesicular transport	Clathrin assembly protein	CELLULAR PROCESSES AND SIGNALING	9913.ENSBTAP00000012314
geneset000027979	NOG134083	[S]: Function unknown	Endonuclease/Exonuclease/phosphatase family	POORLY CHARACTERIZED	9913.ENSBTAP00000012929
geneset000027991	COG0749	[L]: Replication, recombination and repair	DNA polymerase	INFORMATION STORAGE AND PROCESSING	9913.ENSBTAP00000011993
geneset000027997	NOG07588	[S]: Function unknown	Reverse transcriptase (RNA-dependent DNA polymerase)	POORLY CHARACTERIZED	9796.ENSECAP00000022053
geneset000028015	NOG04275	[R]: General function prediction only	Polyamine oxidase	POORLY CHARACTERIZED	9913.ENSBTAP00000048799
geneset000028022	NOG46471	[S]: Function unknown	Reverse transcriptase (RNA-dependent DNA polymerase)	POORLY CHARACTERIZED	39946.BGIOSGA039309-PA
geneset000028029	NOG04247	[T]: Signal transduction mechanisms	regulatory subunit A	CELLULAR PROCESSES AND SIGNALING	9606.ENSP00000324804
geneset000028033	COG4299	[S]: Function unknown	heparan-alpha-glucosaminide n-acetyltransferase	POORLY CHARACTERIZED	9913.ENSBTAP00000039530
geneset000028044	NOG06850	[J]: Translation, ribosomal structure and biogenesis	eukaryotic translation initiation factor	INFORMATION STORAGE AND PROCESSING	9796.ENSECAP00000009782
geneset000028055	NOG03420	[T]: Signal transduction mechanisms	myosin light chain kinase	CELLULAR PROCESSES AND SIGNALING	9913.ENSBTAP00000053669
geneset000028059	NOG11163	[R]: General function prediction only	Synaptotagmin-like	POORLY CHARACTERIZED	9913.ENSBTAP00000006517
geneset000028090	NOG19060	[O]: Posttranslational modification, protein turnover, chaperones	WAS protein family, member 1	CELLULAR PROCESSES AND SIGNALING	99883.ENSTNIP00000015211
geneset000028098	NOG145335	[S]: Function unknown	--	POORLY CHARACTERIZED	7070.TC004214-PA
geneset000028111	NOG23672	[S]: Function unknown	tigger transposable element derived 1	POORLY CHARACTERIZED	30608.ENSMICP00000011078
geneset000028147	NOG157849	[D]: Cell cycle control, cell division, chromosome partitioning	Cytokine-dependent hematopoietic cell linker	CELLULAR PROCESSES AND SIGNALING	9913.ENSBTAP00000052480
geneset000028172	COG1196	[D]: Cell cycle control, cell division, chromosome partitioning	Required for chromosome condensation and partitioning (By similarity)	CELLULAR PROCESSES AND SIGNALING	43179.ENSSTOP00000004494
geneset000028175	NOG13060	[R]: General function prediction only	tubby like protein 4	POORLY CHARACTERIZED	9913.ENSBTAP00000042471
geneset000028188	COG5599	[T]: Signal transduction mechanisms	protein tyrosine phosphatase	CELLULAR PROCESSES AND SIGNALING	8049.ENSGMOP00000013354
geneset000028194	NOG175070	[R]: General function prediction only	Endonuclease/Exonuclease/phosphatase family	POORLY CHARACTERIZED	9796.ENSECAP00000019762
geneset000028200	COG1643	[L]: Replication, recombination and repair	helicase	INFORMATION STORAGE AND PROCESSING	132908.ENSPVAP00000011382
geneset000028208	NOG210906	[L]: Replication, recombination and repair	Reverse transcriptase (RNA-dependent DNA polymerase)	INFORMATION STORAGE AND PROCESSING	7668.SPU_028225tr
geneset000028230	COG0144	[J]: Translation, ribosomal structure and biogenesis	nOP2 Sun	INFORMATION STORAGE AND PROCESSING	9913.ENSBTAP00000029347
geneset000028232	COG0659	[P]: Inorganic ion transport and metabolism	sulfate transporter	METABOLISM	9739.ENSTTRP00000016431
geneset000028233	NOG34166	[S]: Function unknown	--	POORLY CHARACTERIZED	9913.ENSBTAP00000030340
geneset000028238	COG1132	[V]: Defense mechanisms	(ABC) transporter	CELLULAR PROCESSES AND SIGNALING	9606.ENSP00000261200
geneset000028247	NOG46471	[S]: Function unknown	Reverse transcriptase (RNA-dependent DNA polymerase)	POORLY CHARACTERIZED	9796.ENSECAP00000008834
geneset000028255	COG5239	[A]: RNA processing and modification	Ccr4-NOT transcription complex, subunit	INFORMATION STORAGE AND PROCESSING	9913.ENSBTAP00000007876
geneset000028279	NOG47648	[R]: General function prediction only	insulinoma-associated	POORLY CHARACTERIZED	9913.ENSBTAP00000056222
geneset000028292	COG5178	[A]: RNA processing and modification	PRP8 pre-mRNA processing factor 8 homolog (S. cerevisiae)	INFORMATION STORAGE AND PROCESSING	423536.XP_002774058.1
geneset000028323	NOG03054	[U]: Intracellular trafficking, secretion, and vesicular transport	Clathrin assembly protein	CELLULAR PROCESSES AND SIGNALING	9913.ENSBTAP00000012314
geneset000028340	NOG145335	[S]: Function unknown	--	POORLY CHARACTERIZED	7070.TC004214-PA
geneset000028412	NOG114555	[S]: Function unknown	--	POORLY CHARACTERIZED	39946.BGIOSGA039597-PA
geneset000028417	NOG07273	[U]: Intracellular trafficking, secretion, and vesicular transport	fibroblast growth factor receptor-like 1	CELLULAR PROCESSES AND SIGNALING	9913.ENSBTAP00000039238
geneset000028438	NOG145335	[S]: Function unknown	--	POORLY CHARACTERIZED	7070.TC004214-PA
geneset000028439	NOG145335	[S]: Function unknown	--	POORLY CHARACTERIZED	7070.TC004214-PA
geneset000028455	NOG19854	[T]: Signal transduction mechanisms	FAST kinase domains 2	CELLULAR PROCESSES AND SIGNALING	9913.ENSBTAP00000021553
geneset000028459	NOG46471	[S]: Function unknown	Reverse transcriptase (RNA-dependent DNA polymerase)	POORLY CHARACTERIZED	39946.BGIOSGA039309-PA
geneset000028463	NOG145335	[S]: Function unknown	--	POORLY CHARACTERIZED	7460.GB10788-PA
geneset000028530	NOG116612	[S]: Function unknown	coiled-coil domain containing 167	POORLY CHARACTERIZED	9913.ENSBTAP00000016009
geneset000028539	NOG01115	[R]: General function prediction only	ELAV (embryonic lethal, abnormal vision, Drosophila)-like	POORLY CHARACTERIZED	9913.ENSBTAP00000019169
geneset000028560	NOG07588	[S]: Function unknown	Reverse transcriptase (RNA-dependent DNA polymerase)	POORLY CHARACTERIZED	9796.ENSECAP00000012288
geneset000028563	COG0325	[R]: General function prediction only	alanine racemase domain protein	POORLY CHARACTERIZED	9913.ENSBTAP00000039600
geneset000028577	NOG43196	[S]: Function unknown	--	POORLY CHARACTERIZED	7897.ENSLACP00000016254
geneset000028614	COG5271	[R]: General function prediction only	Nuclear chaperone required for maturation and nuclear export of pre-60S ribosome subunits (By similarity)	POORLY CHARACTERIZED	9913.ENSBTAP00000002157
geneset000028656	NOG04001	[A]: RNA processing and modification	translin-associated factor X interacting protein 1	INFORMATION STORAGE AND PROCESSING	9913.ENSBTAP00000008380
geneset000028665	NOG37081	[O]: Posttranslational modification, protein turnover, chaperones	Cell surface proteoglycan that bears heparan sulfate (By similarity)	CELLULAR PROCESSES AND SIGNALING	9913.ENSBTAP00000011475
geneset000028670	NOG222353	[S]: Function unknown	--	POORLY CHARACTERIZED	7460.GB15302-PA
geneset000028714	NOG05234	[T]: Signal transduction mechanisms	Protein phosphatase 2, regulatory subunit B	CELLULAR PROCESSES AND SIGNALING	9913.ENSBTAP00000011215
geneset000028735	NOG13726	[R]: General function prediction only	suppressor of zeste 12 homolog (Drosophila)	POORLY CHARACTERIZED	9606.ENSP00000316578
geneset000028739	COG5069	[Z]: Cytoskeleton	Microtubule associated monoxygenase, calponin and LIM domain containing	CELLULAR PROCESSES AND SIGNALING	9913.ENSBTAP00000006213
geneset000028743	COG0123	--	Histone deacetylase	----	--
geneset000028758	NOG155305	[S]: Function unknown	L1 transposable element	POORLY CHARACTERIZED	9796.ENSECAP00000003184
geneset000028761	COG0025	[P]: Inorganic ion transport and metabolism	Sodium hydrogen exchanger	METABOLISM	9606.ENSP00000299798
geneset000028773	NOG37081	[O]: Posttranslational modification, protein turnover, chaperones	Cell surface proteoglycan that bears heparan sulfate (By similarity)	CELLULAR PROCESSES AND SIGNALING	9913.ENSBTAP00000011475
geneset000028777	NOG04010	[S]: Function unknown	SET nuclear oncogene	POORLY CHARACTERIZED	9483.ENSCJAP00000005769
geneset000028781	NOG00259	[T]: Signal transduction mechanisms	pleckstrin homology domain containing, family G (with RhoGef domain) member 5	CELLULAR PROCESSES AND SIGNALING	9913.ENSBTAP00000022238
geneset000028782	COG0091	[J]: Translation, ribosomal structure and biogenesis	The globular domain of the protein is located near the polypeptide exit tunnel on the outside of the subunit, while an extended beta-hairpin is found that lines the wall of the exit tunnel in the center of the 70S ribosome (By similarity)	INFORMATION STORAGE AND PROCESSING	9685.ENSFCAP00000019663
geneset000028807	NOG23672	[S]: Function unknown	tigger transposable element derived 1	POORLY CHARACTERIZED	61853.ENSNLEP00000022218
geneset000028811	NOG04275	[R]: General function prediction only	Polyamine oxidase	POORLY CHARACTERIZED	9913.ENSBTAP00000048799
geneset000028867	NOG03054	[U]: Intracellular trafficking, secretion, and vesicular transport	Clathrin assembly protein	CELLULAR PROCESSES AND SIGNALING	9913.ENSBTAP00000012314
geneset000028870	COG0749	[L]: Replication, recombination and repair	DNA polymerase	INFORMATION STORAGE AND PROCESSING	9913.ENSBTAP00000023023
geneset000028880	NOG13680	[S]: Function unknown	YLP motif containing 1	POORLY CHARACTERIZED	9913.ENSBTAP00000010906
geneset000028896	NOG134083	[S]: Function unknown	Endonuclease/Exonuclease/phosphatase family	POORLY CHARACTERIZED	9913.ENSBTAP00000012929
geneset000028976	COG0249	[L]: Replication, recombination and repair	that it carries out the mismatch recognition step. This protein has a weak ATPase activity (By similarity)	INFORMATION STORAGE AND PROCESSING	9606.ENSP00000263187
geneset000028979	NOG15636	[K]: Transcription	protein regulator of cytokinesis 1	INFORMATION STORAGE AND PROCESSING	9913.ENSBTAP00000024808
geneset000028980	NOG136044	[S]: Function unknown	--	POORLY CHARACTERIZED	13735.ENSPSIP00000000073
geneset000028987	COG0553	[L]: Replication, recombination and repair	helicase	INFORMATION STORAGE AND PROCESSING	9913.ENSBTAP00000054394
geneset000028993	NOG46471	[S]: Function unknown	Reverse transcriptase (RNA-dependent DNA polymerase)	POORLY CHARACTERIZED	9796.ENSECAP00000001033
geneset000029003	NOG43025	[S]: Function unknown	Reverse transcriptase (RNA-dependent DNA polymerase)	POORLY CHARACTERIZED	9669.ENSMPUP00000018522
geneset000029070	NOG222353	[S]: Function unknown	--	POORLY CHARACTERIZED	9823.ENSSSCP00000019252
geneset000029090	NOG00450	[K]: Transcription	RNA polymerase II associated protein 1	INFORMATION STORAGE AND PROCESSING	9913.ENSBTAP00000002220
geneset000029091	NOG00450	[K]: Transcription	RNA polymerase II associated protein 1	INFORMATION STORAGE AND PROCESSING	9913.ENSBTAP00000002220
geneset000029109	NOG108842	[S]: Function unknown	L1 transposable element	POORLY CHARACTERIZED	9796.ENSECAP00000003111
geneset000029110	NOG46471	[S]: Function unknown	Reverse transcriptase (RNA-dependent DNA polymerase)	POORLY CHARACTERIZED	39946.BGIOSGA039309-PA
geneset000029117	NOG87950	[Z]: Cytoskeleton	Myosin VIIA and Rab interacting protein	CELLULAR PROCESSES AND SIGNALING	9913.ENSBTAP00000012409
geneset000029118	COG2272	[I]: Lipid transport and metabolism	Carboxylesterase	METABOLISM	9823.ENSSSCP00000003046
geneset000029154	NOG20766	[S]: Function unknown	chromosome 2 open reading frame 43	POORLY CHARACTERIZED	9913.ENSBTAP00000053561
geneset000029168	NOG43025	[S]: Function unknown	Reverse transcriptase (RNA-dependent DNA polymerase)	POORLY CHARACTERIZED	9796.ENSECAP00000014638
geneset000029171	NOG00132	[T]: Signal transduction mechanisms	Ribosomal protein S6 kinase	CELLULAR PROCESSES AND SIGNALING	9606.ENSP00000340608
geneset000029214	COG0474	[P]: Inorganic ion transport and metabolism	P-type atpase	METABOLISM	9913.ENSBTAP00000042566
geneset000029242	NOG175070	[R]: General function prediction only	Endonuclease/Exonuclease/phosphatase family	POORLY CHARACTERIZED	9796.ENSECAP00000005261
geneset000029249	COG0022	[C]: Energy production and conversion	Dehydrogenase, E1 component	METABOLISM	9913.ENSBTAP00000055109
geneset000029255	NOG71701	[S]: Function unknown	MKRN2 antisense RNA 1	POORLY CHARACTERIZED	9913.ENSBTAP00000034740
geneset000029274	COG0624	[E]: Amino acid transport and metabolism	Catalyzes the hydrolysis of N-succinyl-L,L- diaminopimelic acid (SDAP), forming succinate and LL-2,6- diaminoheptanedioate (DAP), an intermediate involved in the bacterial biosynthesis of lysine and meso-diaminopimelic acid, an essential component of bacterial cell walls (By similarity)	METABOLISM	9913.ENSBTAP00000028564
geneset000029283	NOG175070	[R]: General function prediction only	Endonuclease/Exonuclease/phosphatase family	POORLY CHARACTERIZED	9796.ENSECAP00000003452
geneset000029302	NOG43025	[S]: Function unknown	Reverse transcriptase (RNA-dependent DNA polymerase)	POORLY CHARACTERIZED	9796.ENSECAP00000004660
geneset000029357	NOG145335	[S]: Function unknown	--	POORLY CHARACTERIZED	7460.GB10788-PA
geneset000029363	NOG71342	[S]: Function unknown	Reverse transcriptase (RNA-dependent DNA polymerase)	POORLY CHARACTERIZED	9796.ENSECAP00000011855
geneset000029401	COG1404	[O]: Posttranslational modification, protein turnover, chaperones	peptidase (S8 and S53, subtilisin, kexin, sedolisin	CELLULAR PROCESSES AND SIGNALING	9823.ENSSSCP00000022625
geneset000029415	NOG07344	[U]: Intracellular trafficking, secretion, and vesicular transport	Tachykinin receptor	CELLULAR PROCESSES AND SIGNALING	9913.ENSBTAP00000028870
geneset000029486	NOG11849	[T]: Signal transduction mechanisms	Fer (Fps fes related) tyrosine kinase	CELLULAR PROCESSES AND SIGNALING	9913.ENSBTAP00000053563
geneset000029505	COG5187	[O]: Posttranslational modification, protein turnover, chaperones	Proteasome (Prosome, macropain) 26S subunit, non-ATPase, 6	CELLULAR PROCESSES AND SIGNALING	9606.ENSP00000295901
geneset000029547	COG0666	[R]: General function prediction only	Ankyrin Repeat	POORLY CHARACTERIZED	9103.ENSMGAP00000000948
geneset000029555	NOG222353	[S]: Function unknown	--	POORLY CHARACTERIZED	9823.ENSSSCP00000019252
geneset000029571	COG1226	[P]: Inorganic ion transport and metabolism	PotAssium voltage-gated channel	METABOLISM	9606.ENSP00000352035
geneset000029572	NOG122273	[S]: Function unknown	KCNQ voltage-gated potassium channel	POORLY CHARACTERIZED	59463.ENSMLUP00000016184
geneset000029574	NOG43025	[S]: Function unknown	Reverse transcriptase (RNA-dependent DNA polymerase)	POORLY CHARACTERIZED	9796.ENSECAP00000000736
geneset000029576	NOG26975	[R]: General function prediction only	intraflagellar transport 80 homolog	POORLY CHARACTERIZED	9913.ENSBTAP00000042227
geneset000029583	NOG26975	[R]: General function prediction only	intraflagellar transport 80 homolog	POORLY CHARACTERIZED	9913.ENSBTAP00000042227
geneset000029586	NOG03054	[U]: Intracellular trafficking, secretion, and vesicular transport	Clathrin assembly protein	CELLULAR PROCESSES AND SIGNALING	9913.ENSBTAP00000012314
geneset000029603	NOG08921	[S]: Function unknown	neuralized homolog 4 (Drosophila)	POORLY CHARACTERIZED	9606.ENSP00000382390
geneset000029610	NOG24392	[S]: Function unknown	chromosome 7 open reading frame 43	POORLY CHARACTERIZED	9913.ENSBTAP00000019989
geneset000029632	NOG134083	[S]: Function unknown	Endonuclease/Exonuclease/phosphatase family	POORLY CHARACTERIZED	9913.ENSBTAP00000012929
geneset000029645	NOG127308	[S]: Function unknown	--	POORLY CHARACTERIZED	546267.NEIPOLOT_02020
geneset000029686	NOG03054	[U]: Intracellular trafficking, secretion, and vesicular transport	Clathrin assembly protein	CELLULAR PROCESSES AND SIGNALING	9913.ENSBTAP00000012314
geneset000029698	NOG03054	[U]: Intracellular trafficking, secretion, and vesicular transport	Clathrin assembly protein	CELLULAR PROCESSES AND SIGNALING	9913.ENSBTAP00000012314
geneset000029703	NOG141151	[S]: Function unknown	Reverse transcriptase (RNA-dependent DNA polymerase)	POORLY CHARACTERIZED	7460.GB16749-PA
geneset000029725	NOG46471	[S]: Function unknown	Reverse transcriptase (RNA-dependent DNA polymerase)	POORLY CHARACTERIZED	9796.ENSECAP00000000232
geneset000029740	NOG00692	[S]: Function unknown	HEAT repeat containing	POORLY CHARACTERIZED	9913.ENSBTAP00000019031
geneset000029750	NOG12621	[R]: General function prediction only	U3 small nucleolar RNA-associated protein	POORLY CHARACTERIZED	9615.ENSCAFP00000025524
geneset000029785	COG0417	[L]: Replication, recombination and repair	DNA polymerase	INFORMATION STORAGE AND PROCESSING	9913.ENSBTAP00000014714
geneset000029792	NOG46471	[S]: Function unknown	Reverse transcriptase (RNA-dependent DNA polymerase)	POORLY CHARACTERIZED	9796.ENSECAP00000003806
geneset000029807	NOG05684	[K]: Transcription	aryl hydrocarbon receptor nuclear translocator-like	INFORMATION STORAGE AND PROCESSING	9913.ENSBTAP00000040847
geneset000029814	NOG139167	[R]: General function prediction only	Endonuclease/Exonuclease/phosphatase family	POORLY CHARACTERIZED	9796.ENSECAP00000002164
geneset000029816	NOG13429	[R]: General function prediction only	domain, family member	POORLY CHARACTERIZED	9483.ENSCJAP00000038951
geneset000029819	NOG145335	[S]: Function unknown	--	POORLY CHARACTERIZED	7070.TC004214-PA
geneset000029820	COG5024	[D]: Cell cycle control, cell division, chromosome partitioning	g2 mitotic-specific	CELLULAR PROCESSES AND SIGNALING	9739.ENSTTRP00000002695
geneset000029838	NOG134083	[S]: Function unknown	Endonuclease/Exonuclease/phosphatase family	POORLY CHARACTERIZED	9913.ENSBTAP00000040820
geneset000029844	NOG04275	[R]: General function prediction only	Polyamine oxidase	POORLY CHARACTERIZED	9913.ENSBTAP00000048799
geneset000029850	NOG46471	[S]: Function unknown	Reverse transcriptase (RNA-dependent DNA polymerase)	POORLY CHARACTERIZED	9796.ENSECAP00000010817
geneset000029851	NOG43025	[S]: Function unknown	Reverse transcriptase (RNA-dependent DNA polymerase)	POORLY CHARACTERIZED	9796.ENSECAP00000005166
geneset000029938	NOG11679	[O]: Posttranslational modification, protein turnover, chaperones	Translocase of inner mitochondrial membrane 44 homolog (Yeast)	CELLULAR PROCESSES AND SIGNALING	132908.ENSPVAP00000002174
geneset000029997	NOG02808	[S]: Function unknown	Intracisternal A particle-promoted polypeptide	POORLY CHARACTERIZED	61853.ENSNLEP00000020252
geneset000030000	COG5184	--	regulator of chromosome condensation	----	--
geneset000030004	NOG03334	[P]: Inorganic ion transport and metabolism	Transient receptor potential cation channel subfamily V member	METABOLISM	9606.ENSP00000261740
geneset000030016	NOG04275	[R]: General function prediction only	Polyamine oxidase	POORLY CHARACTERIZED	9913.ENSBTAP00000048799
geneset000030047	COG0148	[G]: Carbohydrate transport and metabolism	Catalyzes the reversible conversion of 2- phosphoglycerate into phosphoenolpyruvate. It is essential for the degradation of carbohydrates via glycolysis (By similarity)	METABOLISM	9606.ENSP00000229277
geneset000030051	NOG08768	[S]: Function unknown	G protein-coupled receptor 98	POORLY CHARACTERIZED	9646.ENSAMEP00000013926
geneset000030064	NOG145335	[S]: Function unknown	--	POORLY CHARACTERIZED	7460.GB10788-PA
geneset000030080	COG0536	[R]: General function prediction only	An essential GTPase which binds GTP, GDP and possibly (p)ppGpp with moderate affinity, with high nucleotide exchange rates and a fairly low GTP hydrolysis rate (By similarity). It may play a role in control of the cell cycle, stress response, ribosome biogenesis and in those bacteria that undergo differentiation, in morphogenesis control	POORLY CHARACTERIZED	9913.ENSBTAP00000043009
geneset000030089	COG1643	[L]: Replication, recombination and repair	helicase	INFORMATION STORAGE AND PROCESSING	9739.ENSTTRP00000013590
geneset000030116	NOG145335	[S]: Function unknown	--	POORLY CHARACTERIZED	7070.TC004214-PA
geneset000030117	NOG61791	[D]: Cell cycle control, cell division, chromosome partitioning	SPC24, NDC80 kinetochore complex component, homolog (S. cerevisiae)	CELLULAR PROCESSES AND SIGNALING	9913.ENSBTAP00000008128
geneset000030119	NOG54664	[K]: Transcription	Paired-like homeobox 2A	INFORMATION STORAGE AND PROCESSING	10141.ENSCPOP00000013331
geneset000030120	COG2135	[S]: Function unknown	conserved protein	POORLY CHARACTERIZED	9913.ENSBTAP00000041322
geneset000030148	NOG04275	[R]: General function prediction only	Polyamine oxidase	POORLY CHARACTERIZED	9913.ENSBTAP00000048799
geneset000030152	NOG68289	[R]: General function prediction only	Required for the formation of N(7)-methylguanine at position 46 (m7G46) in tRNA. In the complex, it is required to stabilize and induce conformational change of the catalytic subunit	POORLY CHARACTERIZED	9913.ENSBTAP00000028643
geneset000030168	NOG134083	[S]: Function unknown	Endonuclease/Exonuclease/phosphatase family	POORLY CHARACTERIZED	9913.ENSBTAP00000012929
geneset000030213	NOG210906	[L]: Replication, recombination and repair	Reverse transcriptase (RNA-dependent DNA polymerase)	INFORMATION STORAGE AND PROCESSING	7668.SPU_028225tr
geneset000030237	NOG71342	[S]: Function unknown	Reverse transcriptase (RNA-dependent DNA polymerase)	POORLY CHARACTERIZED	9796.ENSECAP00000012503
geneset000030247	COG1132	[V]: Defense mechanisms	(ABC) transporter	CELLULAR PROCESSES AND SIGNALING	9685.ENSFCAP00000023723
geneset000030278	NOG46471	[S]: Function unknown	Reverse transcriptase (RNA-dependent DNA polymerase)	POORLY CHARACTERIZED	9796.ENSECAP00000016026
geneset000030279	NOG11058	[R]: General function prediction only	RAS p21 protein activator 3	POORLY CHARACTERIZED	9913.ENSBTAP00000026598
geneset000030281	NOG37081	[O]: Posttranslational modification, protein turnover, chaperones	Cell surface proteoglycan that bears heparan sulfate (By similarity)	CELLULAR PROCESSES AND SIGNALING	9913.ENSBTAP00000011475
geneset000030283	NOG07588	[S]: Function unknown	Reverse transcriptase (RNA-dependent DNA polymerase)	POORLY CHARACTERIZED	9796.ENSECAP00000022035
geneset000030288	COG0499	[H]: Coenzyme transport and metabolism	May play a key role in the regulation of the intracellular concentration of adenosylhomocysteine (By similarity)	METABOLISM	132908.ENSPVAP00000003193
geneset000030306	NOG04275	[R]: General function prediction only	Polyamine oxidase	POORLY CHARACTERIZED	9913.ENSBTAP00000048799
geneset000030345	NOG222353	[S]: Function unknown	--	POORLY CHARACTERIZED	9823.ENSSSCP00000019252
geneset000030360	NOG46471	[S]: Function unknown	Reverse transcriptase (RNA-dependent DNA polymerase)	POORLY CHARACTERIZED	39946.BGIOSGA039309-PA
geneset000030417	COG2801	[L]: Replication, recombination and repair	Retrotransposon protein	INFORMATION STORAGE AND PROCESSING	13735.ENSPSIP00000001859
geneset000030430	NOG00438	[Z]: Cytoskeleton	Vinculin	CELLULAR PROCESSES AND SIGNALING	9606.ENSP00000211998
geneset000030509	NOG18065	[R]: General function prediction only	WD repeatcontaining protein	POORLY CHARACTERIZED	9913.ENSBTAP00000020021
geneset000030549	NOG210906	[L]: Replication, recombination and repair	Reverse transcriptase (RNA-dependent DNA polymerase)	INFORMATION STORAGE AND PROCESSING	7668.SPU_028225tr
geneset000030553	NOG43196	[S]: Function unknown	--	POORLY CHARACTERIZED	6669.DappuP19888
geneset000030562	NOG04275	[R]: General function prediction only	Polyamine oxidase	POORLY CHARACTERIZED	9913.ENSBTAP00000048799
geneset000030603	COG2114	[T]: Signal transduction mechanisms	Guanylate Cyclase	CELLULAR PROCESSES AND SIGNALING	9913.ENSBTAP00000032877
geneset000030616	NOG03054	[U]: Intracellular trafficking, secretion, and vesicular transport	Clathrin assembly protein	CELLULAR PROCESSES AND SIGNALING	9913.ENSBTAP00000012314
geneset000030625	COG5043	[U]: Intracellular trafficking, secretion, and vesicular transport	Vacuolar Protein	CELLULAR PROCESSES AND SIGNALING	9739.ENSTTRP00000010999
geneset000030655	NOG222353	[S]: Function unknown	--	POORLY CHARACTERIZED	7460.GB15302-PA
geneset000030727	COG0138	[F]: Nucleotide transport and metabolism	bifunctional purine biosynthesis protein PURH	METABOLISM	43179.ENSSTOP00000002409
geneset000030753	COG0025	[P]: Inorganic ion transport and metabolism	Sodium hydrogen exchanger	METABOLISM	9986.ENSOCUP00000016533
geneset000030772	COG0699	[R]: General function prediction only	Dynamin family	POORLY CHARACTERIZED	9606.ENSP00000354681
geneset000030790	COG2940	[R]: General function prediction only	Histone-lysine N-methyltransferase	POORLY CHARACTERIZED	9606.ENSP00000373354
geneset000030806	COG3898	[S]: Function unknown	HemY domain protein	POORLY CHARACTERIZED	176299.Atu2656
geneset000030813	NOG03054	[U]: Intracellular trafficking, secretion, and vesicular transport	Clathrin assembly protein	CELLULAR PROCESSES AND SIGNALING	9913.ENSBTAP00000012314
geneset000030827	NOG145335	[S]: Function unknown	--	POORLY CHARACTERIZED	7460.GB10788-PA
geneset000030850	COG4581	[L]: Replication, recombination and repair	helicase	INFORMATION STORAGE AND PROCESSING	9913.ENSBTAP00000044575
geneset000030879	NOG145335	[S]: Function unknown	--	POORLY CHARACTERIZED	7460.GB10788-PA
geneset000030894	NOG139167	[R]: General function prediction only	Endonuclease/Exonuclease/phosphatase family	POORLY CHARACTERIZED	9796.ENSECAP00000007426
geneset000030915	NOG04275	[R]: General function prediction only	Polyamine oxidase	POORLY CHARACTERIZED	9913.ENSBTAP00000048799
geneset000030971	NOG175070	[R]: General function prediction only	Endonuclease/Exonuclease/phosphatase family	POORLY CHARACTERIZED	9796.ENSECAP00000004735
geneset000030977	NOG37081	[O]: Posttranslational modification, protein turnover, chaperones	Cell surface proteoglycan that bears heparan sulfate (By similarity)	CELLULAR PROCESSES AND SIGNALING	9913.ENSBTAP00000011475
geneset000031007	NOG222353	[S]: Function unknown	--	POORLY CHARACTERIZED	9823.ENSSSCP00000019252
geneset000031008	NOG37081	[O]: Posttranslational modification, protein turnover, chaperones	Cell surface proteoglycan that bears heparan sulfate (By similarity)	CELLULAR PROCESSES AND SIGNALING	9913.ENSBTAP00000011475
geneset000031016	NOG03054	[U]: Intracellular trafficking, secretion, and vesicular transport	Clathrin assembly protein	CELLULAR PROCESSES AND SIGNALING	9913.ENSBTAP00000012314
geneset000031024	NOG03329	[S]: Function unknown	lysine (K)-specific demethylase 8	POORLY CHARACTERIZED	9913.ENSBTAP00000026023
geneset000031060	NOG222353	[S]: Function unknown	--	POORLY CHARACTERIZED	9823.ENSSSCP00000019252
geneset000031065	NOG06670	[T]: Signal transduction mechanisms	protein tyrosine phosphatase domain containing 1	CELLULAR PROCESSES AND SIGNALING	9739.ENSTTRP00000003394
geneset000031085	NOG15849	[K]: Transcription	Friend leukemia virus integration 1	INFORMATION STORAGE AND PROCESSING	10141.ENSCPOP00000012977
geneset000031095	COG1301	[C]: Energy production and conversion	sodium dicarboxylate symporter	METABOLISM	9913.ENSBTAP00000010206
geneset000031112	NOG04275	[R]: General function prediction only	Polyamine oxidase	POORLY CHARACTERIZED	9913.ENSBTAP00000048799
geneset000031117	NOG11742	[R]: General function prediction only	WD40	POORLY CHARACTERIZED	13616.ENSMODP00000011626
geneset000031146	COG0053	[P]: Inorganic ion transport and metabolism	cation diffusion facilitator family transporter	METABOLISM	59463.ENSMLUP00000002370
geneset000031162	NOG13248	[R]: General function prediction only	Myoneurin	POORLY CHARACTERIZED	9544.ENSMMUP00000038685
geneset000031173	NOG80602	[R]: General function prediction only	heat shock factor binding protein	POORLY CHARACTERIZED	9739.ENSTTRP00000008208
geneset000031190	NOG04265	[U]: Intracellular trafficking, secretion, and vesicular transport	myelin associated glycoprotein	CELLULAR PROCESSES AND SIGNALING	43179.ENSSTOP00000008930
geneset000031226	NOG02163	[T]: Signal transduction mechanisms	phospholipase c	CELLULAR PROCESSES AND SIGNALING	9913.ENSBTAP00000025249
geneset000031272	COG5059	[Z]: Cytoskeleton	Kinesin family member	CELLULAR PROCESSES AND SIGNALING	9913.ENSBTAP00000027236
geneset000031285	NOG07588	[S]: Function unknown	Reverse transcriptase (RNA-dependent DNA polymerase)	POORLY CHARACTERIZED	9796.ENSECAP00000007603
geneset000031293	NOG175070	[R]: General function prediction only	Endonuclease/Exonuclease/phosphatase family	POORLY CHARACTERIZED	9669.ENSMPUP00000019350
geneset000031297	NOG134083	[S]: Function unknown	Endonuclease/Exonuclease/phosphatase family	POORLY CHARACTERIZED	9913.ENSBTAP00000040820
geneset000031326	NOG46471	[S]: Function unknown	Reverse transcriptase (RNA-dependent DNA polymerase)	POORLY CHARACTERIZED	9796.ENSECAP00000006858
geneset000031327	COG5069	[Z]: Cytoskeleton	Microtubule associated monoxygenase, calponin and LIM domain containing	CELLULAR PROCESSES AND SIGNALING	9913.ENSBTAP00000012740
geneset000031360	NOG03054	[U]: Intracellular trafficking, secretion, and vesicular transport	Clathrin assembly protein	CELLULAR PROCESSES AND SIGNALING	9913.ENSBTAP00000012314
geneset000031368	NOG145335	[S]: Function unknown	--	POORLY CHARACTERIZED	7070.TC004214-PA
geneset000031400	COG1958	[K]: Transcription	small nuclear ribonucleoprotein	INFORMATION STORAGE AND PROCESSING	9606.ENSP00000215829
geneset000031471	NOG145335	[S]: Function unknown	--	POORLY CHARACTERIZED	7460.GB10788-PA
geneset000031496	NOG103707	[S]: Function unknown	Cysteine-rich secretory protein 2	POORLY CHARACTERIZED	9913.ENSBTAP00000017167
geneset000031537	COG5261	[Z]: Cytoskeleton	IQ motif containing GTPase activating protein	CELLULAR PROCESSES AND SIGNALING	9913.ENSBTAP00000017366
geneset000031539	NOG37006	[R]: General function prediction only	Solute carrier family 23	POORLY CHARACTERIZED	9913.ENSBTAP00000042194
geneset000031584	NOG155305	[S]: Function unknown	L1 transposable element	POORLY CHARACTERIZED	9796.ENSECAP00000003748
geneset000031588	NOG145335	[S]: Function unknown	--	POORLY CHARACTERIZED	7460.GB10788-PA
geneset000031590	NOG42273	[O]: Posttranslational modification, protein turnover, chaperones	RING finger protein 114	CELLULAR PROCESSES AND SIGNALING	9986.ENSOCUP00000009659
geneset000031613	COG5076	--	bromodomain	----	--
geneset000031614	COG5076	--	bromodomain	----	--
geneset000031621	NOG03664	[Z]: Cytoskeleton	Spectrin	CELLULAR PROCESSES AND SIGNALING	9606.ENSP00000361824
geneset000031634	NOG134083	[S]: Function unknown	Endonuclease/Exonuclease/phosphatase family	POORLY CHARACTERIZED	9913.ENSBTAP00000012929
geneset000031651	NOG07588	[S]: Function unknown	Reverse transcriptase (RNA-dependent DNA polymerase)	POORLY CHARACTERIZED	9796.ENSECAP00000010414
geneset000031678	NOG22403	[S]: Function unknown	minichromosome maintenance complex component 10	POORLY CHARACTERIZED	9739.ENSTTRP00000010536
geneset000031680	NOG175070	[R]: General function prediction only	Endonuclease/Exonuclease/phosphatase family	POORLY CHARACTERIZED	9796.ENSECAP00000005261
geneset000031716	NOG09408	[R]: General function prediction only	Ring finger protein	POORLY CHARACTERIZED	9739.ENSTTRP00000000507
geneset000031742	NOG43196	[S]: Function unknown	--	POORLY CHARACTERIZED	6669.DappuP19888
geneset000031762	NOG05932	[O]: Posttranslational modification, protein turnover, chaperones	Ubiquitin domain containing	CELLULAR PROCESSES AND SIGNALING	9646.ENSAMEP00000000115
geneset000031764	NOG222353	[S]: Function unknown	--	POORLY CHARACTERIZED	7460.GB15302-PA
geneset000031789	NOG155305	[S]: Function unknown	L1 transposable element	POORLY CHARACTERIZED	9796.ENSECAP00000001991
geneset000031806	NOG46471	[S]: Function unknown	Reverse transcriptase (RNA-dependent DNA polymerase)	POORLY CHARACTERIZED	9796.ENSECAP00000009642
geneset000031833	NOG145335	[S]: Function unknown	--	POORLY CHARACTERIZED	7460.GB10788-PA
geneset000031842	COG5032	--	3-kinase, catalytic subunit	----	--
geneset000031852	NOG03054	[U]: Intracellular trafficking, secretion, and vesicular transport	Clathrin assembly protein	CELLULAR PROCESSES AND SIGNALING	9913.ENSBTAP00000012314
geneset000031853	NOG20335	[S]: Function unknown	Family with sequence similarity 151, member B	POORLY CHARACTERIZED	9913.ENSBTAP00000040363
geneset000031854	NOG37081	[O]: Posttranslational modification, protein turnover, chaperones	Cell surface proteoglycan that bears heparan sulfate (By similarity)	CELLULAR PROCESSES AND SIGNALING	9913.ENSBTAP00000011475
geneset000031879	COG2072	[P]: Inorganic ion transport and metabolism	Monooxygenase	METABOLISM	9913.ENSBTAP00000014385
geneset000031889	COG5272	[O]: Posttranslational modification, protein turnover, chaperones	Ribosomal protein	CELLULAR PROCESSES AND SIGNALING	9913.ENSBTAP00000019747
geneset000031901	NOG186210	[S]: Function unknown	Reverse transcriptase (RNA-dependent DNA polymerase)	POORLY CHARACTERIZED	39946.BGIOSGA038776-PA
geneset000031915	NOG134083	[S]: Function unknown	Endonuclease/Exonuclease/phosphatase family	POORLY CHARACTERIZED	9913.ENSBTAP00000012929
geneset000031953	COG1230	[P]: Inorganic ion transport and metabolism	cation diffusion facilitator family transporter	METABOLISM	9913.ENSBTAP00000001343
geneset000031980	NOG145335	[S]: Function unknown	--	POORLY CHARACTERIZED	7070.TC004214-PA
geneset000031995	NOG140809	[S]: Function unknown	--	POORLY CHARACTERIZED	7668.SPU_021590tr
geneset000032007	NOG46471	[S]: Function unknown	Reverse transcriptase (RNA-dependent DNA polymerase)	POORLY CHARACTERIZED	39946.BGIOSGA039309-PA
geneset000032009	NOG37081	[O]: Posttranslational modification, protein turnover, chaperones	Cell surface proteoglycan that bears heparan sulfate (By similarity)	CELLULAR PROCESSES AND SIGNALING	9913.ENSBTAP00000011475
geneset000032069	NOG145335	[S]: Function unknown	--	POORLY CHARACTERIZED	7460.GB10788-PA
geneset000032104	NOG145335	[S]: Function unknown	--	POORLY CHARACTERIZED	7460.GB10788-PA
geneset000032133	NOG28231	[R]: General function prediction only	B-box and SPRY domain containing	POORLY CHARACTERIZED	9739.ENSTTRP00000000843
geneset000032142	NOG145335	[S]: Function unknown	--	POORLY CHARACTERIZED	7070.TC004214-PA
geneset000032147	NOG155305	[S]: Function unknown	L1 transposable element	POORLY CHARACTERIZED	9796.ENSECAP00000002317
geneset000032184	COG0659	[P]: Inorganic ion transport and metabolism	sulfate transporter	METABOLISM	9913.ENSBTAP00000012245
geneset000032209	NOG37006	[R]: General function prediction only	Solute carrier family 23	POORLY CHARACTERIZED	9913.ENSBTAP00000042194
geneset000032232	NOG140809	[S]: Function unknown	--	POORLY CHARACTERIZED	7668.SPU_021590tr
geneset000032236	NOG145335	[S]: Function unknown	--	POORLY CHARACTERIZED	7460.GB10788-PA
geneset000032275	NOG134083	[S]: Function unknown	Endonuclease/Exonuclease/phosphatase family	POORLY CHARACTERIZED	9913.ENSBTAP00000012929
geneset000032284	NOG123103	[S]: Function unknown	--	POORLY CHARACTERIZED	7668.SPU_003218tr
geneset000032286	NOG26975	[R]: General function prediction only	intraflagellar transport 80 homolog	POORLY CHARACTERIZED	9913.ENSBTAP00000042227
geneset000032312	NOG134083	[S]: Function unknown	Endonuclease/Exonuclease/phosphatase family	POORLY CHARACTERIZED	9913.ENSBTAP00000040820
geneset000032322	COG2801	[L]: Replication, recombination and repair	Retrotransposon protein	INFORMATION STORAGE AND PROCESSING	9685.ENSFCAP00000022025
geneset000032371	NOG43025	[S]: Function unknown	Reverse transcriptase (RNA-dependent DNA polymerase)	POORLY CHARACTERIZED	9796.ENSECAP00000007492
geneset000032385	NOG145335	[S]: Function unknown	--	POORLY CHARACTERIZED	7070.TC004214-PA
geneset000032395	NOG00538	[U]: Intracellular trafficking, secretion, and vesicular transport	Component of oligomeric Golgi complex 3	CELLULAR PROCESSES AND SIGNALING	9913.ENSBTAP00000023803
geneset000032425	NOG04275	[R]: General function prediction only	Polyamine oxidase	POORLY CHARACTERIZED	9913.ENSBTAP00000048799
geneset000032428	NOG43025	[S]: Function unknown	Reverse transcriptase (RNA-dependent DNA polymerase)	POORLY CHARACTERIZED	9796.ENSECAP00000005166
geneset000032429	NOG46471	[S]: Function unknown	Reverse transcriptase (RNA-dependent DNA polymerase)	POORLY CHARACTERIZED	9796.ENSECAP00000013913
geneset000032457	NOG01989	[R]: General function prediction only	ring finger and WD repeat domain 3	POORLY CHARACTERIZED	9913.ENSBTAP00000005847
geneset000032506	COG0733	[P]: Inorganic ion transport and metabolism	Transporter	METABOLISM	9913.ENSBTAP00000041891
geneset000032519	NOG43025	[S]: Function unknown	Reverse transcriptase (RNA-dependent DNA polymerase)	POORLY CHARACTERIZED	9796.ENSECAP00000019287
geneset000032537	NOG00968	[R]: General function prediction only	phosphotyrosine interaction domain containing 1	POORLY CHARACTERIZED	9544.ENSMMUP00000015588
geneset000032555	NOG07588	[S]: Function unknown	Reverse transcriptase (RNA-dependent DNA polymerase)	POORLY CHARACTERIZED	9796.ENSECAP00000000341
geneset000032564	NOG37081	[O]: Posttranslational modification, protein turnover, chaperones	Cell surface proteoglycan that bears heparan sulfate (By similarity)	CELLULAR PROCESSES AND SIGNALING	9913.ENSBTAP00000011475
geneset000032594	NOG114555	[S]: Function unknown	--	POORLY CHARACTERIZED	39946.BGIOSGA039597-PA
geneset000032600	NOG108842	[S]: Function unknown	L1 transposable element	POORLY CHARACTERIZED	9796.ENSECAP00000003771
geneset000032602	NOG07588	[S]: Function unknown	Reverse transcriptase (RNA-dependent DNA polymerase)	POORLY CHARACTERIZED	9796.ENSECAP00000010550
geneset000032614	NOG175070	[R]: General function prediction only	Endonuclease/Exonuclease/phosphatase family	POORLY CHARACTERIZED	9796.ENSECAP00000008500
geneset000032659	NOG00132	[T]: Signal transduction mechanisms	Ribosomal protein S6 kinase	CELLULAR PROCESSES AND SIGNALING	9606.ENSP00000305355
geneset000032663	NOG92250	[U]: Intracellular trafficking, secretion, and vesicular transport	catsper channel auxiliary subunit gamma	CELLULAR PROCESSES AND SIGNALING	9913.ENSBTAP00000000821
geneset000032670	NOG145335	[S]: Function unknown	--	POORLY CHARACTERIZED	7070.TC004214-PA
geneset000032674	NOG134083	[S]: Function unknown	Endonuclease/Exonuclease/phosphatase family	POORLY CHARACTERIZED	9913.ENSBTAP00000040820
geneset000032680	NOG134083	[S]: Function unknown	Endonuclease/Exonuclease/phosphatase family	POORLY CHARACTERIZED	9913.ENSBTAP00000012929
geneset000032705	NOG43196	[S]: Function unknown	--	POORLY CHARACTERIZED	6669.DappuP19888
geneset000032736	COG0671	[I]: Lipid transport and metabolism	PHOsphatase	METABOLISM	132908.ENSPVAP00000002401
geneset000032740	COG5021	[O]: Posttranslational modification, protein turnover, chaperones	e3 ubiquitin protein ligase	CELLULAR PROCESSES AND SIGNALING	9913.ENSBTAP00000010553
geneset000032767	NOG43196	[S]: Function unknown	--	POORLY CHARACTERIZED	6669.DappuP19888
geneset000032770	NOG04275	[R]: General function prediction only	Polyamine oxidase	POORLY CHARACTERIZED	9913.ENSBTAP00000048799
geneset000032771	NOG222353	[S]: Function unknown	--	POORLY CHARACTERIZED	9823.ENSSSCP00000019252
geneset000032784	NOG22616	[K]: Transcription	cAMP responsive element binding protein 5	INFORMATION STORAGE AND PROCESSING	132908.ENSPVAP00000005234
geneset000032842	NOG43196	[S]: Function unknown	--	POORLY CHARACTERIZED	6669.DappuP19888
geneset000032865	NOG222353	[S]: Function unknown	--	POORLY CHARACTERIZED	9823.ENSSSCP00000019252
geneset000032887	NOG145335	[S]: Function unknown	--	POORLY CHARACTERIZED	7070.TC004214-PA
geneset000032948	NOG145335	[S]: Function unknown	--	POORLY CHARACTERIZED	7460.GB10788-PA
geneset000032993	NOG06053	[U]: Intracellular trafficking, secretion, and vesicular transport	synaptophysin	CELLULAR PROCESSES AND SIGNALING	132908.ENSPVAP00000011099
geneset000033005	COG0474	[P]: Inorganic ion transport and metabolism	P-type atpase	METABOLISM	9913.ENSBTAP00000019264
geneset000033065	NOG11609	[T]: Signal transduction mechanisms	AP2 associated kinase 1	CELLULAR PROCESSES AND SIGNALING	9606.ENSP00000334836
geneset000033081	NOG43025	[S]: Function unknown	Reverse transcriptase (RNA-dependent DNA polymerase)	POORLY CHARACTERIZED	9796.ENSECAP00000004660
geneset000033119	COG3408	[G]: Carbohydrate transport and metabolism	Glycogen debranching enzyme	METABOLISM	9913.ENSBTAP00000008518
geneset000033145	NOG37081	[O]: Posttranslational modification, protein turnover, chaperones	Cell surface proteoglycan that bears heparan sulfate (By similarity)	CELLULAR PROCESSES AND SIGNALING	9913.ENSBTAP00000011475
geneset000033180	NOG134083	[S]: Function unknown	Endonuclease/Exonuclease/phosphatase family	POORLY CHARACTERIZED	9913.ENSBTAP00000012929
geneset000033194	COG1012	[C]: Energy production and conversion	Dehydrogenase	METABOLISM	9913.ENSBTAP00000029203
geneset000033240	NOG210906	[L]: Replication, recombination and repair	Reverse transcriptase (RNA-dependent DNA polymerase)	INFORMATION STORAGE AND PROCESSING	7668.SPU_028225tr
geneset000033294	NOG43025	[S]: Function unknown	Reverse transcriptase (RNA-dependent DNA polymerase)	POORLY CHARACTERIZED	9796.ENSECAP00000000147
geneset000033310	NOG222353	[S]: Function unknown	--	POORLY CHARACTERIZED	7460.GB15302-PA
geneset000033318	NOG114784	[Q]: Secondary metabolites biosynthesis, transport and catabolism	--	METABOLISM	9483.ENSCJAP00000010668
geneset000033321	NOG155305	[S]: Function unknown	L1 transposable element	POORLY CHARACTERIZED	9796.ENSECAP00000003748
geneset000033323	NOG114555	[S]: Function unknown	--	POORLY CHARACTERIZED	39946.BGIOSGA039597-PA
geneset000033330	NOG145335	[S]: Function unknown	--	POORLY CHARACTERIZED	7070.TC004214-PA
geneset000033352	NOG04275	[R]: General function prediction only	Polyamine oxidase	POORLY CHARACTERIZED	9913.ENSBTAP00000048799
geneset000033423	NOG03054	[U]: Intracellular trafficking, secretion, and vesicular transport	Clathrin assembly protein	CELLULAR PROCESSES AND SIGNALING	9913.ENSBTAP00000012314
geneset000033451	NOG00933	[R]: General function prediction only	selenium-binding protein	POORLY CHARACTERIZED	9913.ENSBTAP00000010644
geneset000033461	NOG145335	[S]: Function unknown	--	POORLY CHARACTERIZED	7460.GB10788-PA
geneset000033471	NOG95036	[S]: Function unknown	family with sequence similarity 179, member A	POORLY CHARACTERIZED	9913.ENSBTAP00000053814
geneset000033490	NOG00183	[R]: General function prediction only	beige BEACH domain containing protein	POORLY CHARACTERIZED	9606.ENSP00000295888
geneset000033497	NOG145335	[S]: Function unknown	--	POORLY CHARACTERIZED	7460.GB10788-PA
geneset000033538	NOG139167	[R]: General function prediction only	Endonuclease/Exonuclease/phosphatase family	POORLY CHARACTERIZED	9796.ENSECAP00000021061
geneset000033540	COG0733	[P]: Inorganic ion transport and metabolism	Transporter	METABOLISM	9646.ENSAMEP00000009876
geneset000033546	NOG46471	[S]: Function unknown	Reverse transcriptase (RNA-dependent DNA polymerase)	POORLY CHARACTERIZED	9796.ENSECAP00000000232
geneset000033565	NOG43025	[S]: Function unknown	Reverse transcriptase (RNA-dependent DNA polymerase)	POORLY CHARACTERIZED	9796.ENSECAP00000005166
geneset000033567	NOG00861	[U]: Intracellular trafficking, secretion, and vesicular transport	Low density lipoprotein receptor-related protein	CELLULAR PROCESSES AND SIGNALING	9646.ENSAMEP00000013154
geneset000033604	NOG222353	[S]: Function unknown	--	POORLY CHARACTERIZED	9823.ENSSSCP00000019252
geneset000033607	COG0188	[L]: Replication, recombination and repair	DNA gyrase negatively supercoils closed circular double- stranded DNA in an ATP-dependent manner and also catalyzes the interconversion of other topological isomers of double-stranded DNA rings, including catenanes and knotted rings (By similarity)	INFORMATION STORAGE AND PROCESSING	30608.ENSMICP00000012309
geneset000033610	NOG123103	[S]: Function unknown	--	POORLY CHARACTERIZED	7668.SPU_003218tr
geneset000033629	COG0515	[T]: Signal transduction mechanisms	Serine Threonine protein kinase	CELLULAR PROCESSES AND SIGNALING	9483.ENSCJAP00000010431
geneset000033647	NOG07588	[S]: Function unknown	Reverse transcriptase (RNA-dependent DNA polymerase)	POORLY CHARACTERIZED	9796.ENSECAP00000019721
geneset000033657	NOG02166	[U]: Intracellular trafficking, secretion, and vesicular transport	chloride channel	CELLULAR PROCESSES AND SIGNALING	9913.ENSBTAP00000033425
geneset000033666	NOG145335	[S]: Function unknown	--	POORLY CHARACTERIZED	7070.TC004214-PA
geneset000033685	NOG145335	[S]: Function unknown	--	POORLY CHARACTERIZED	7070.TC004214-PA
geneset000033713	NOG155305	[S]: Function unknown	L1 transposable element	POORLY CHARACTERIZED	9796.ENSECAP00000004588
geneset000033773	NOG05605	[O]: Posttranslational modification, protein turnover, chaperones	DnaJ (Hsp40) homolog, subfamily C, member 13	CELLULAR PROCESSES AND SIGNALING	9606.ENSP00000260818
geneset000033782	COG1111	[L]: Replication, recombination and repair	helicase	INFORMATION STORAGE AND PROCESSING	9913.ENSBTAP00000053514
geneset000033803	NOG01647	[I]: Lipid transport and metabolism	glutathione synthetase	METABOLISM	9913.ENSBTAP00000004559
geneset000033814	NOG46471	[S]: Function unknown	Reverse transcriptase (RNA-dependent DNA polymerase)	POORLY CHARACTERIZED	9796.ENSECAP00000002971
geneset000033842	NOG145335	[S]: Function unknown	--	POORLY CHARACTERIZED	7070.TC004214-PA
geneset000033851	COG5640	[O]: Posttranslational modification, protein turnover, chaperones	protease	CELLULAR PROCESSES AND SIGNALING	9913.ENSBTAP00000000788
geneset000033878	NOG46471	[S]: Function unknown	Reverse transcriptase (RNA-dependent DNA polymerase)	POORLY CHARACTERIZED	9796.ENSECAP00000000232
geneset000033882	NOG02409	[S]: Function unknown	S-phase cyclin A-associated protein in the ER	POORLY CHARACTERIZED	9913.ENSBTAP00000043704
geneset000033889	NOG04275	[R]: General function prediction only	Polyamine oxidase	POORLY CHARACTERIZED	9913.ENSBTAP00000048799
geneset000033906	COG5025	[K]: Transcription	forkhead box	INFORMATION STORAGE AND PROCESSING	9913.ENSBTAP00000055568
geneset000033933	NOG127308	[S]: Function unknown	--	POORLY CHARACTERIZED	9669.ENSMPUP00000018993
geneset000033942	NOG43196	[S]: Function unknown	--	POORLY CHARACTERIZED	6669.DappuP19888
geneset000033943	NOG03054	[U]: Intracellular trafficking, secretion, and vesicular transport	Clathrin assembly protein	CELLULAR PROCESSES AND SIGNALING	9913.ENSBTAP00000012314
geneset000033946	NOG43196	[S]: Function unknown	--	POORLY CHARACTERIZED	51511.ENSCSAVP00000009856
geneset000033989	NOG03901	[S]: Function unknown	coiled-coil domain containing 164	POORLY CHARACTERIZED	9913.ENSBTAP00000012714
geneset000033991	NOG222353	[S]: Function unknown	--	POORLY CHARACTERIZED	9823.ENSSSCP00000019252
geneset000034013	NOG145335	[S]: Function unknown	--	POORLY CHARACTERIZED	7460.GB10788-PA
geneset000034085	COG2940	[R]: General function prediction only	Histone-lysine N-methyltransferase	POORLY CHARACTERIZED	9606.ENSP00000373354
geneset000034116	NOG09555	[O]: Posttranslational modification, protein turnover, chaperones	heparan sulfate proteoglycan 2	CELLULAR PROCESSES AND SIGNALING	9986.ENSOCUP00000018458
geneset000034127	NOG03420	[T]: Signal transduction mechanisms	myosin light chain kinase	CELLULAR PROCESSES AND SIGNALING	9913.ENSBTAP00000053669
geneset000034182	NOG04275	[R]: General function prediction only	Polyamine oxidase	POORLY CHARACTERIZED	9913.ENSBTAP00000048799
geneset000034206	NOG12978	[S]: Function unknown	Family with sequence similarity 115, member	POORLY CHARACTERIZED	10141.ENSCPOP00000004291
geneset000034214	NOG03054	[U]: Intracellular trafficking, secretion, and vesicular transport	Clathrin assembly protein	CELLULAR PROCESSES AND SIGNALING	9913.ENSBTAP00000012314
geneset000034221	NOG02825	[R]: General function prediction only	RING finger protein 123	POORLY CHARACTERIZED	9913.ENSBTAP00000042771
geneset000034334	COG5032	--	3-kinase, catalytic subunit	----	--
geneset000034338	NOG01795	[O]: Posttranslational modification, protein turnover, chaperones	cullin-associated and neddylation-dissociated	CELLULAR PROCESSES AND SIGNALING	9606.ENSP00000299218
geneset000034400	COG5245	[Z]: Cytoskeleton	heavy chain	CELLULAR PROCESSES AND SIGNALING	9606.ENSP00000348965
geneset000034407	NOG15289	[K]: Transcription	Nuclear receptor subfamily 4, group A, member	INFORMATION STORAGE AND PROCESSING	9606.ENSP00000344479
geneset000034416	NOG63805	[S]: Function unknown	Reverse transcriptase (RNA-dependent DNA polymerase)	POORLY CHARACTERIZED	9669.ENSMPUP00000018580
geneset000034435	COG4624	[C]: Energy production and conversion	hydrogenase	METABOLISM	9739.ENSTTRP00000012474
geneset000034436	NOG134083	[S]: Function unknown	Endonuclease/Exonuclease/phosphatase family	POORLY CHARACTERIZED	9913.ENSBTAP00000012929
geneset000034446	COG5347	[U]: Intracellular trafficking, secretion, and vesicular transport	ankyrin repeat and PH	CELLULAR PROCESSES AND SIGNALING	9646.ENSAMEP00000014475
geneset000034448	NOG43025	[S]: Function unknown	Reverse transcriptase (RNA-dependent DNA polymerase)	POORLY CHARACTERIZED	9796.ENSECAP00000005166
geneset000034453	NOG13429	[R]: General function prediction only	domain, family member	POORLY CHARACTERIZED	9483.ENSCJAP00000038951
geneset000034475	NOG145335	[S]: Function unknown	--	POORLY CHARACTERIZED	7460.GB10788-PA
geneset000034484	NOG134083	[S]: Function unknown	Endonuclease/Exonuclease/phosphatase family	POORLY CHARACTERIZED	9913.ENSBTAP00000012929
geneset000034488	NOG01973	[O]: Posttranslational modification, protein turnover, chaperones	Ubiquitin protein ligase E3 component n-recognin 4	CELLULAR PROCESSES AND SIGNALING	9606.ENSP00000364403
geneset000034496	NOG46471	[S]: Function unknown	Reverse transcriptase (RNA-dependent DNA polymerase)	POORLY CHARACTERIZED	9796.ENSECAP00000010817
geneset000034500	NOG145335	[S]: Function unknown	--	POORLY CHARACTERIZED	7460.GB10788-PA
geneset000034547	COG5190	[K]: Transcription	CTD (Carboxy-terminal domain, RNA polymerase II, polypeptide A)	INFORMATION STORAGE AND PROCESSING	9646.ENSAMEP00000010893
geneset000034554	COG5258	[R]: General function prediction only	gtp binding protein	POORLY CHARACTERIZED	9606.ENSP00000303997
geneset000034556	NOG43025	[S]: Function unknown	Reverse transcriptase (RNA-dependent DNA polymerase)	POORLY CHARACTERIZED	9796.ENSECAP00000014638
geneset000034591	NOG139167	[R]: General function prediction only	Endonuclease/Exonuclease/phosphatase family	POORLY CHARACTERIZED	9796.ENSECAP00000007426
geneset000034592	NOG186210	[S]: Function unknown	Reverse transcriptase (RNA-dependent DNA polymerase)	POORLY CHARACTERIZED	39946.BGIOSGA038776-PA
geneset000034595	NOG145335	[S]: Function unknown	--	POORLY CHARACTERIZED	7070.TC004214-PA
geneset000034616	NOG20804	[T]: Signal transduction mechanisms	Rap guanine nucleotide exchange factor (GEF) 3	CELLULAR PROCESSES AND SIGNALING	9913.ENSBTAP00000008976
geneset000034630	NOG01712	[J]: Translation, ribosomal structure and biogenesis	Ribosomal RNA adenine dimethylase domain containing 1	INFORMATION STORAGE AND PROCESSING	9913.ENSBTAP00000001990
geneset000034632	NOG145335	[S]: Function unknown	--	POORLY CHARACTERIZED	7460.GB10788-PA
geneset000034640	NOG18884	[K]: Transcription	Pbx knotted 1 homeobox 2	INFORMATION STORAGE AND PROCESSING	9606.ENSP00000298282
geneset000034661	NOG03054	[U]: Intracellular trafficking, secretion, and vesicular transport	Clathrin assembly protein	CELLULAR PROCESSES AND SIGNALING	9913.ENSBTAP00000012314
geneset000034664	COG5228	[K]: Transcription	Ccr4-not transcription complex, subunit	INFORMATION STORAGE AND PROCESSING	7955.ENSDARP00000087385
geneset000034700	NOG29110	[O]: Posttranslational modification, protein turnover, chaperones	Proteoglycan 4	CELLULAR PROCESSES AND SIGNALING	9913.ENSBTAP00000015839
geneset000034786	NOG46471	[S]: Function unknown	Reverse transcriptase (RNA-dependent DNA polymerase)	POORLY CHARACTERIZED	9796.ENSECAP00000011907
geneset000034789	NOG114555	[S]: Function unknown	--	POORLY CHARACTERIZED	39946.BGIOSGA039597-PA
geneset000034790	NOG134083	[S]: Function unknown	Endonuclease/Exonuclease/phosphatase family	POORLY CHARACTERIZED	9913.ENSBTAP00000012929
geneset000034806	NOG07588	[S]: Function unknown	Reverse transcriptase (RNA-dependent DNA polymerase)	POORLY CHARACTERIZED	9796.ENSECAP00000018931
geneset000034809	NOG07588	[S]: Function unknown	Reverse transcriptase (RNA-dependent DNA polymerase)	POORLY CHARACTERIZED	9796.ENSECAP00000004218
geneset000034811	NOG07688	[O]: Posttranslational modification, protein turnover, chaperones	tectorin beta	CELLULAR PROCESSES AND SIGNALING	9483.ENSCJAP00000035174
geneset000034820	NOG26975	[R]: General function prediction only	intraflagellar transport 80 homolog	POORLY CHARACTERIZED	9913.ENSBTAP00000042227
geneset000034859	NOG134083	[S]: Function unknown	Endonuclease/Exonuclease/phosphatase family	POORLY CHARACTERIZED	9913.ENSBTAP00000040820
geneset000034866	COG5640	[O]: Posttranslational modification, protein turnover, chaperones	protease	CELLULAR PROCESSES AND SIGNALING	9913.ENSBTAP00000000788
geneset000034907	NOG186512	[S]: Function unknown	--	POORLY CHARACTERIZED	7897.ENSLACP00000015433
geneset000034918	NOG00377	[K]: Transcription	retinoblastoma binding protein	INFORMATION STORAGE AND PROCESSING	9606.ENSP00000362592
geneset000034951	COG5245	[Z]: Cytoskeleton	heavy chain	CELLULAR PROCESSES AND SIGNALING	9739.ENSTTRP00000005709
geneset000034964	COG2217	[P]: Inorganic ion transport and metabolism	p-type ATPase	METABOLISM	9606.ENSP00000345728
geneset000034974	NOG13428	[O]: Posttranslational modification, protein turnover, chaperones	Aryl hydrocarbon receptor interacting protein	CELLULAR PROCESSES AND SIGNALING	9646.ENSAMEP00000000979
geneset000035021	NOG114555	[S]: Function unknown	--	POORLY CHARACTERIZED	39946.BGIOSGA039597-PA
geneset000035032	NOG46471	[S]: Function unknown	Reverse transcriptase (RNA-dependent DNA polymerase)	POORLY CHARACTERIZED	9796.ENSECAP00000008834
geneset000035038	NOG37081	[O]: Posttranslational modification, protein turnover, chaperones	Cell surface proteoglycan that bears heparan sulfate (By similarity)	CELLULAR PROCESSES AND SIGNALING	9913.ENSBTAP00000011475
geneset000035060	NOG07588	[S]: Function unknown	Reverse transcriptase (RNA-dependent DNA polymerase)	POORLY CHARACTERIZED	9796.ENSECAP00000000341
geneset000035102	NOG43196	[S]: Function unknown	--	POORLY CHARACTERIZED	6669.DappuP19888
geneset000035116	NOG114555	[S]: Function unknown	--	POORLY CHARACTERIZED	39946.BGIOSGA039597-PA
geneset000035138	COG2940	[R]: General function prediction only	Histone-lysine N-methyltransferase	POORLY CHARACTERIZED	9606.ENSP00000373354
geneset000035148	NOG46471	[S]: Function unknown	Reverse transcriptase (RNA-dependent DNA polymerase)	POORLY CHARACTERIZED	39946.BGIOSGA039309-PA
geneset000035156	NOG106389	[S]: Function unknown	--	POORLY CHARACTERIZED	7668.SPU_028224tr
geneset000035184	NOG07588	[S]: Function unknown	Reverse transcriptase (RNA-dependent DNA polymerase)	POORLY CHARACTERIZED	9796.ENSECAP00000010414
geneset000035185	NOG43025	[S]: Function unknown	Reverse transcriptase (RNA-dependent DNA polymerase)	POORLY CHARACTERIZED	9796.ENSECAP00000014638
geneset000035206	NOG00898	[O]: Posttranslational modification, protein turnover, chaperones	zyg-11 homolog B (C. elegans)	CELLULAR PROCESSES AND SIGNALING	9606.ENSP00000294353
geneset000035253	NOG93815	[S]: Function unknown	Reverse transcriptase (RNA-dependent DNA polymerase)	POORLY CHARACTERIZED	39946.BGIOSGA039498-PA
geneset000035261	COG5059	[Z]: Cytoskeleton	Kinesin family member	CELLULAR PROCESSES AND SIGNALING	9913.ENSBTAP00000009103
geneset000035270	NOG30575	[S]: Function unknown	transmembrane protein 182	POORLY CHARACTERIZED	9913.ENSBTAP00000049465
geneset000035294	NOG04275	[R]: General function prediction only	Polyamine oxidase	POORLY CHARACTERIZED	9913.ENSBTAP00000048799
geneset000035301	NOG175070	[R]: General function prediction only	Endonuclease/Exonuclease/phosphatase family	POORLY CHARACTERIZED	9796.ENSECAP00000008500
geneset000035339	NOG155305	[S]: Function unknown	L1 transposable element	POORLY CHARACTERIZED	9796.ENSECAP00000021743
geneset000035367	NOG222353	[S]: Function unknown	--	POORLY CHARACTERIZED	7460.GB15302-PA
geneset000035382	NOG147187	[T]: Signal transduction mechanisms	cyclin-dependent kinase inhibitor 2C (p18, inhibits CDK4)	CELLULAR PROCESSES AND SIGNALING	9739.ENSTTRP00000008842
geneset000035399	NOG07588	[S]: Function unknown	Reverse transcriptase (RNA-dependent DNA polymerase)	POORLY CHARACTERIZED	9796.ENSECAP00000019721
geneset000035451	NOG23672	[S]: Function unknown	tigger transposable element derived 1	POORLY CHARACTERIZED	9615.ENSCAFP00000039016
geneset000035460	NOG46471	[S]: Function unknown	Reverse transcriptase (RNA-dependent DNA polymerase)	POORLY CHARACTERIZED	39946.BGIOSGA039309-PA
geneset000035469	NOG46471	[S]: Function unknown	Reverse transcriptase (RNA-dependent DNA polymerase)	POORLY CHARACTERIZED	9796.ENSECAP00000018308
geneset000035523	NOG122909	[S]: Function unknown	Protein of unknown function (DUF1725)	POORLY CHARACTERIZED	9615.ENSCAFP00000036501
geneset000035533	NOG03054	[U]: Intracellular trafficking, secretion, and vesicular transport	Clathrin assembly protein	CELLULAR PROCESSES AND SIGNALING	9913.ENSBTAP00000012314
geneset000035542	NOG54012	[R]: General function prediction only	Serine hydrolase-like	POORLY CHARACTERIZED	9913.ENSBTAP00000021944
geneset000035545	NOG37081	[O]: Posttranslational modification, protein turnover, chaperones	Cell surface proteoglycan that bears heparan sulfate (By similarity)	CELLULAR PROCESSES AND SIGNALING	9913.ENSBTAP00000011475
geneset000035553	NOG145335	[S]: Function unknown	--	POORLY CHARACTERIZED	7460.GB10788-PA
geneset000035586	NOG43025	[S]: Function unknown	Reverse transcriptase (RNA-dependent DNA polymerase)	POORLY CHARACTERIZED	9796.ENSECAP00000014638
geneset000035594	NOG00401	[K]: Transcription	regulator of chromatin subfamily A	INFORMATION STORAGE AND PROCESSING	9913.ENSBTAP00000045084
geneset000035613	COG0708	[L]: Replication, recombination and repair	Exodeoxyribonuclease III	INFORMATION STORAGE AND PROCESSING	9796.ENSECAP00000002583
geneset000035641	NOG46471	[S]: Function unknown	Reverse transcriptase (RNA-dependent DNA polymerase)	POORLY CHARACTERIZED	39946.BGIOSGA039309-PA
geneset000035645	NOG04275	[R]: General function prediction only	Polyamine oxidase	POORLY CHARACTERIZED	9913.ENSBTAP00000048799
geneset000035653	NOG18257	[R]: General function prediction only	R3H domain containing 1	POORLY CHARACTERIZED	9544.ENSMMUP00000020994
geneset000035694	NOG101263	[R]: General function prediction only	Ankyrin Repeat	POORLY CHARACTERIZED	9913.ENSBTAP00000053300
geneset000035711	COG5347	[U]: Intracellular trafficking, secretion, and vesicular transport	ankyrin repeat and PH	CELLULAR PROCESSES AND SIGNALING	9606.ENSP00000281419
geneset000035720	NOG12794	[R]: General function prediction only	mex-3 homolog	POORLY CHARACTERIZED	9606.ENSP00000329918
geneset000035736	COG0039	[C]: Energy production and conversion	Catalyzes the reversible oxidation of malate to oxaloacetate (By similarity)	METABOLISM	9606.ENSP00000438144
geneset000035756	NOG43196	[S]: Function unknown	--	POORLY CHARACTERIZED	6669.DappuP19888
geneset000035794	NOG145335	[S]: Function unknown	--	POORLY CHARACTERIZED	7460.GB10788-PA
geneset000035807	NOG139167	[R]: General function prediction only	Endonuclease/Exonuclease/phosphatase family	POORLY CHARACTERIZED	9796.ENSECAP00000021061
geneset000035808	NOG106389	[S]: Function unknown	--	POORLY CHARACTERIZED	7668.SPU_028224tr
geneset000035813	COG5021	[O]: Posttranslational modification, protein turnover, chaperones	e3 ubiquitin protein ligase	CELLULAR PROCESSES AND SIGNALING	9813.ENSPCAP00000008903
geneset000035889	NOG61164	[U]: Intracellular trafficking, secretion, and vesicular transport	Myeloid cell leukemia sequence 1 (BCL2-related)	CELLULAR PROCESSES AND SIGNALING	9913.ENSBTAP00000020159
geneset000035899	NOG43196	[S]: Function unknown	--	POORLY CHARACTERIZED	6669.DappuP19888
geneset000035900	NOG26975	[R]: General function prediction only	intraflagellar transport 80 homolog	POORLY CHARACTERIZED	9913.ENSBTAP00000042227
geneset000035921	NOG03054	[U]: Intracellular trafficking, secretion, and vesicular transport	Clathrin assembly protein	CELLULAR PROCESSES AND SIGNALING	9913.ENSBTAP00000012314
geneset000035933	COG5022	[Z]: Cytoskeleton	myosin heavy chain	CELLULAR PROCESSES AND SIGNALING	9315.ENSMEUP00000000164
geneset000035941	NOG04275	[R]: General function prediction only	Polyamine oxidase	POORLY CHARACTERIZED	9913.ENSBTAP00000048799
[truncated: 63,536 more rows]
