# Supplementary material for: Correlation between microbial characteristics and reproductive status of the yak uterus based on macrogenomic analysis
Source: BMC Vet Res. 2024 Jan 3;20:4. doi: 10.1186/s12917-023-03845-4 (PMC10763020; doi:10.1186/s12917-023-03845-4)
Supplement: Supplementary file 1 — Additional file 1. [file 12917_2023_3845_MOESM1_ESM.zip › 新建文件夹/S3. FIGURE 4(A) KO function list.xlsx]

## Sheet: Sheet1
S3. FIGURE 4(A) KO function list
Gene ID	KO	KO function	Pathway ID	Pathway name	Enzyme	E-value
geneset000461701	K01802	peptidylprolyl isomerase	--	EC:5.2.1.8	tet:TTHERM_00548130	30.34
geneset000077389	K06911	uncharacterized protein	--	--	cput:CONPUDRAFT_98098	64.86
geneset000392692	K00681	gamma-glutamyltranspeptidase / glutathione hydrolase	--	EC:2.3.2.2 3.4.19.13	kko:Kkor_1582	77.72
geneset000556188	K01951	GMP synthase (glutamine-hydrolysing)	Purine metabolism;Metabolic pathways	EC:6.3.5.2	dfa:DFA_05836	57.38
geneset000837486	K12177	COP9 signalosome complex subunit 3	--	--	gtt:GUITHDRAFT_98981	45.31
geneset000976552	K02941	large subunit ribosomal protein LP0	Ribosome	--	cci:CC1G_07572	54.08
geneset000729664	K09267	transcription factor SOX1/3/14/21 (SOX group B)	--	--	sre:PTSG_01623	46.88
geneset002496220	K09645	vitellogenic carboxypeptidase-like protein	--	EC:3.4.16.-	sre:PTSG_03820	54.1
geneset002525380	K12846	U4/U6.U5 tri-snRNP-associated protein 3	Spliceosome	--	sre:PTSG_08608	50.91
geneset001703583	K05305	fucokinase	Metabolic pathways;Fructose and mannose metabolism;Amino sugar and nucleotide sugar metabolism	EC:2.7.1.52	mbr:MONBRDRAFT_15021	62
geneset001245757	K03846	alpha-1,2-mannosyltransferase	Various types of N-glycan biosynthesis;N-Glycan biosynthesis;Metabolic pathways	EC:2.4.1.259 2.4.1.261	pgr:PGTG_09335	50
geneset002212604	K01425	glutaminase	D-Glutamine and D-glutamate metabolism;Alanine, aspartate and glutamate metabolism;Arginine biosynthesis;Metabolic pathways	EC:3.5.1.2	jag:GJA_4723	64.44
geneset002250910	K12867	pre-mRNA-splicing factor SYF1	Spliceosome	--	sre:PTSG_07671	66.67
geneset003624311	K03687	molecular chaperone GrpE	--	--	ehx:EMIHUDRAFT_458661	51.85
geneset004004181	K01733	threonine synthase	Microbial metabolism in diverse environments;Glycine, serine and threonine metabolism;Biosynthesis of amino acids;Biosynthesis of secondary metabolites;Metabolic pathways;Vitamin B6 metabolism	EC:4.2.3.1	mtp:Mthe_1587	50
geneset000425553	K12848	U4/U6.U5 tri-snRNP component SNU23	Spliceosome	--	sre:PTSG_06948	58.49
geneset000425553	K12848	U4/U6.U5 tri-snRNP component SNU23	Spliceosome	--	sre:PTSG_06948	58.49
geneset000960656	K04640	guanine nucleotide-binding protein subunit alpha, other	--	--	ddi:DDB_G0287031	64.15
geneset001748746	K04406	mitogen-activated protein kinase kinase kinase kinase 3	--	EC:2.7.11.1	mbr:MONBRDRAFT_14676	61.22
geneset002851173	K01510	apyrase	Pyrimidine metabolism;Purine metabolism	EC:3.6.1.5	sre:PTSG_00014	49.23
geneset000062980	K19584	protein kinase X	--	EC:2.7.11.11	acan:ACA1_095580	57.89
geneset000188412	K05858	phosphatidylinositol phospholipase C, beta	Phosphatidylinositol signaling system;Inositol phosphate metabolism;Metabolic pathways	EC:3.1.4.11	mbr:MONBRDRAFT_21166	44.23
geneset000789453	K10691	E3 ubiquitin-protein ligase UBR4	--	EC:2.3.2.27	dfa:DFA_09851	47.06
geneset001341880	K08678	UDP-glucuronate decarboxylase	Starch and sucrose metabolism;Metabolic pathways;Amino sugar and nucleotide sugar metabolism	EC:4.1.1.35	sre:PTSG_07554	83.33
geneset003335218	K04533	huntingtin	--	--	dpp:DICPUDRAFT_95859	36.56
geneset003335218	K04533	huntingtin	--	--	dpp:DICPUDRAFT_95859	36.56
geneset003515536	K10415	dynein intermediate chain, cytosolic	Phagosome	--	pfp:PFL1_01356	57.38
geneset000000441	K04739	cAMP-dependent protein kinase regulator	--	--	sre:PTSG_10226	43.41
geneset000644446	K10418	dynein light chain LC8-type	--	--	ngr:NAEGRDRAFT_44199	84.91
geneset003043508	K03872	transcription elongation factor B, polypeptide 1	Ubiquitin mediated proteolysis	--	acan:ACA1_064500	64.52
geneset004081240	K03844	alpha-1,2-mannosyltransferase	N-Glycan biosynthesis;Metabolic pathways	EC:2.4.1.131	ddi:DDB_G0292118	52.22
geneset001052560	K12795	suppressor of G2 allele of SKP1	--	--	sre:PTSG_02242	69.23
geneset001726992	K01835	phosphoglucomutase	Purine metabolism;Galactose metabolism;Amino sugar and nucleotide sugar metabolism;Glycolysis / Gluconeogenesis;Biosynthesis of antibiotics;Biosynthesis of secondary metabolites;Starch and sucrose metabolism;Pentose phosphate pathway;Metabolic pathways	EC:5.4.2.2	psoj:PHYSODRAFT_518128	45.68
geneset002527647	K17086	transmembrane 9 superfamily member 2/4	--	--	ngd:NGA_0031420	53.12
geneset003868999	K18080	tensin	--	--	sre:PTSG_10201	58.49
geneset004041572	K00710	polypeptide N-acetylgalactosaminyltransferase	Metabolic pathways	EC:2.4.1.41	sre:PTSG_03223	49.15
geneset001756642	K02128	F-type H+-transporting ATPase subunit c	Metabolic pathways;Oxidative phosphorylation	--	cci:CC1G_22004	86.3
geneset001846742	K10391	tubulin epsilon	--	--	sre:PTSG_04613	64.91
geneset002268848	K04727	programmed cell death 8 (apoptosis-inducing factor)	--	EC:1.-.-.-	sre:PTSG_07958	45
geneset002708056	K13098	RNA-binding protein FUS	--	--	acan:ACA1_096950	60.98
geneset003066691	K18663	activating signal cointegrator complex subunit 3	--	EC:3.6.4.12	mbr:MONBRDRAFT_26326	77.08
geneset004081627	K11268	N-acetyltransferase	--	EC:2.3.1.-	pif:PITG_10197	34
geneset004174270	K00787	farnesyl diphosphate synthase	Biosynthesis of secondary metabolites;Metabolic pathways;Terpenoid backbone biosynthesis;Biosynthesis of antibiotics	EC:2.5.1.1 2.5.1.10	mbr:MONBRDRAFT_6210	36.47
geneset000468921	K14962	COMPASS component SWD2	mRNA surveillance pathway	--	dpp:DICPUDRAFT_26651	60.27
geneset000849292	K14709	solute carrier family 39 (zinc transporter), member 1/2/3	--	--	spar:SPRG_01241	33.17
geneset000058740	K17778	mitochondrial import inner membrane translocase subunit TIM10	--	--	tml:GSTUM_00005081001	40.85
geneset000073531	K14006	protein transport protein SEC23	Protein processing in endoplasmic reticulum	--	mbr:MONBRDRAFT_34958	67.44
geneset002665617	K09502	DnaJ homolog subfamily A member 1	Protein processing in endoplasmic reticulum	--	sre:PTSG_05441	49.59
geneset002738066	K06619	abelson tyrosine-protein kinase 1	--	EC:2.7.10.2	sre:PTSG_06415	46.94
geneset002967909	K06269	serine/threonine-protein phosphatase PP1 catalytic subunit	mRNA surveillance pathway	EC:3.1.3.16	sre:PTSG_06508	75.56
geneset001916752	K05285	phosphatidylinositol glycan, class N	Metabolic pathways;Glycosylphosphatidylinositol (GPI)-anchor biosynthesis	EC:2.7.-.-	ddi:DDB_G0279313	65.33
geneset003023120	K19753	protein TilB	--	--	tva:TVAG_298070	66.1
geneset004289179	K08734	DNA mismatch repair protein MLH1	Mismatch repair	--	dpp:DICPUDRAFT_55923	56.82
geneset004128687	K07583	tRNA pseudouridine synthase 10	--	EC:5.4.99.-	acan:ACA1_275530	54
geneset003248683	K05610	ubiquitin carboxyl-terminal hydrolase L5	--	EC:3.4.19.12	mlr:MELLADRAFT_54572	46.15
geneset003552588	K12598	ATP-dependent RNA helicase DOB1	RNA degradation	EC:3.6.4.13	kla:KLLA0F01364g	68.33
geneset003247216	K14783	proteasome-interacting protein CIC1	--	--	pic:PICST_59787	28.33
geneset003273194	K02893	large subunit ribosomal protein L23Ae	Ribosome	--	ppl:POSPLDRAFT_107252	72.73
geneset004226408	K12818	ATP-dependent RNA helicase DHX8/PRP22	Spliceosome	EC:3.6.4.13	acan:ACA1_125980	84.62
geneset001257961	K15429	tRNA (guanine37-N1)-methyltransferase	--	EC:2.1.1.228	wse:WALSEDRAFT_59500	42.86
geneset001386471	K06279	SHC-transforming protein 1	--	--	sre:PTSG_05060	51.39
geneset002371536	K09699	2-oxoisovalerate dehydrogenase E2 component (dihydrolipoyl transacylase)	Valine, leucine and isoleucine degradation;Metabolic pathways;Biosynthesis of secondary metabolites;Biosynthesis of antibiotics;Propanoate metabolism	EC:2.3.1.168	acan:ACA1_295800	40.91
geneset002810593	K11204	glutamate--cysteine ligase catalytic subunit	Cysteine and methionine metabolism;Metabolic pathways;Glutathione metabolism	EC:6.3.2.2	pfp:PFL1_00950	63.64
geneset004355057	K20823	N-alpha-acetyltransferase 35, NatC auxiliary subunit	--	--	acan:ACA1_146530	45.8
geneset001543518	K02929	large subunit ribosomal protein L44e	Ribosome	--	pan:PODANSg09727	62.12
geneset004017603	K18592	gamma-glutamyltranspeptidase / glutathione hydrolase / leukotriene-C4 hydrolase	Taurine and hypotaurine metabolism;Glutathione metabolism;Arachidonic acid metabolism;Metabolic pathways;Cyanoamino acid metabolism	EC:2.3.2.2 3.4.19.13 3.4.19.14	mpr:MPER_03026	42.86
geneset004255922	K03267	peptide chain release factor subunit 3	mRNA surveillance pathway	--	mbr:MONBRDRAFT_476	45.61
geneset000361136	K11971	E3 ubiquitin-protein ligase RNF14	--	EC:2.3.2.27	pgu:PGUG_02152	32.18
geneset003175482	K08568	cathepsin X	--	EC:3.4.18.1	mbr:MONBRDRAFT_9815	73.77
geneset003577751	K08656	dipeptidyl-peptidase 9	--	EC:3.4.14.5	acan:ACA1_178060	64.29
geneset004225470	K11086	small nuclear ribonucleoprotein B and B'	Spliceosome	--	spar:SPRG_04704	53.85
geneset004242589	K02217	ferritin	--	EC:1.16.3.2	fno:Fnod_1381	40.8
geneset000470503	K09274	HMG box factor, other	--	--	fgr:FGSG_05151	32.59
geneset000603572	K07739	elongator complex protein 3	--	EC:2.3.1.48	mbr:MONBRDRAFT_38587	80.71
geneset001618559	K10901	bloom syndrome protein	Homologous recombination	EC:3.6.4.12	mtm:MYCTH_2296042	74.55
geneset001926440	K07098	uncharacterized protein	--	--	vpd:VAPA_1c00080	38.05
geneset000611201	K17783	mitochondrial FAD-linked sulfhydryl oxidase	--	EC:1.8.3.2	tre:TRIREDRAFT_60849	77.5
geneset000676492	K11254	histone H4	--	--	mbr:MONBRDRAFT_11357	84.71
geneset000683338	K18598	echinoderm microtubule-associated protein-like 6	--	--	pif:PITG_02492	50.7
geneset001465751	K19327	anoctamin-10	--	--	cgi:CGB_A5040C	61.82
geneset002092626	K02917	large subunit ribosomal protein L35Ae	Ribosome	--	tan:TA18050	52.17
geneset002692391	K08752	fatty acid-binding protein 3, muscle and heart	--	--	maw:MAC_01083	32.76
geneset004143899	K15445	tRNA (guanine9-N1)-methyltransferase	--	EC:2.1.1.221	psoj:PHYSODRAFT_477148	35.83
geneset000677313	K11424	histone-lysine N-methyltransferase NSD2	Lysine degradation	EC:2.1.1.43	sre:PTSG_09362	32.98
geneset001641342	K02727	20S proteasome subunit alpha 7	Proteasome	EC:3.4.25.1	cmt:CCM_07076	44.44
geneset001894101	K04373	ribosomal protein S6 kinase alpha-1/2/3/6	--	EC:2.7.11.1	sre:PTSG_02853	83.05
geneset002127694	K14802	phospholipid-transporting ATPase	--	EC:3.6.3.1	mbr:MONBRDRAFT_32498	58.62
geneset002292520	K03006	DNA-directed RNA polymerase II subunit RPB1	Purine metabolism;Pyrimidine metabolism;RNA polymerase;Metabolic pathways	EC:2.7.7.6	pif:PITG_21077	57.61
geneset002465839	K09519	DnaJ homolog subfamily B member 13	--	--	mbr:MONBRDRAFT_38336	49.09
geneset002907051	K01965	propionyl-CoA carboxylase alpha chain	Propanoate metabolism;Valine, leucine and isoleucine degradation;Glyoxylate and dicarboxylate metabolism;Metabolic pathways;Biosynthesis of antibiotics;Carbon metabolism	EC:6.4.1.3	acan:ACA1_022330	62.5
geneset003210923	K05742	solute carrier family 9 (sodium/hydrogen exchanger), member 1	--	--	sre:PTSG_06571	40.24
geneset002095571	K00976	fucose-1-phosphate guanylyltransferase	Amino sugar and nucleotide sugar metabolism;Fructose and mannose metabolism;Metabolic pathways	EC:2.7.7.30	mbr:MONBRDRAFT_29613	38.15
geneset002650808	K17732	mitochondrial-processing peptidase subunit beta	--	EC:3.4.24.64	tml:GSTUM_00003811001	57.58
geneset003317328	K00489	cholesterol 7alpha-monooxygenase	Metabolic pathways	EC:1.14.14.23	spar:SPRG_11251	28.93
geneset004220578	K11188	peroxiredoxin 6, 1-Cys peroxiredoxin	Metabolic pathways;Biosynthesis of secondary metabolites	EC:1.11.1.7 1.11.1.15 3.1.1.-	mbr:MONBRDRAFT_17605	61.29
geneset000276375	K07889	Ras-related protein Rab-5C	Endocytosis;Phagosome	--	dfa:DFA_04685	68.18
geneset000365182	K12231	E3 ubiquitin-protein ligase HECTD1	--	EC:2.3.2.26	mbr:MONBRDRAFT_38937	83.33
geneset001505905	K11446	histone demethylase JARID1	--	EC:1.14.11.-	scm:SCHCODRAFT_80319	28.12
geneset001657900	K00025	malate dehydrogenase	Biosynthesis of secondary metabolites;Citrate cycle (TCA cycle);Biosynthesis of antibiotics;Glyoxylate and dicarboxylate metabolism;Cysteine and methionine metabolism;Pyruvate metabolism;Metabolic pathways;Carbon metabolism	EC:1.1.1.37	ngr:NAEGRDRAFT_83065	65.36
geneset003584993	K18655	ATP-dependent RNA helicase DDX19/DBP5	--	EC:3.6.4.13	ncs:NCAS_0G00610	60.34
Gene ID: gene sequence number. KO: KO sequence number. KO function: annotation to the KO function. Pathway ID: annotation to the pathway. Pathway name: annotation to the detailed pathway. Enzyme: annotation to enzyme. E-value: annotation to the E-value.
