# Supplementary material for: Correlation between microbial characteristics and reproductive status of the yak uterus based on macrogenomic analysis
Source: BMC Vet Res. 2024 Jan 3;20:4. doi: 10.1186/s12917-023-03845-4 (PMC10763020; doi:10.1186/s12917-023-03845-4)
Supplement: Supplementary file 1 — Additional file 1. [file 12917_2023_3845_MOESM1_ESM.zip › 新建文件夹/S4. FIGURE 4(B) NOG class list.xlsx]

## Sheet: Sheet1
S4. FIGURE 4(B) NOG class list
Gene ID	NOG	NOG description	NOG class	NOG Category	NOG target id
geneset000142452	NOG172318	Integrase core domain	[S]: Function unknown	POORLY CHARACTERIZED	9685.ENSFCAP00000021853
geneset000097198	NOG03054	Clathrin assembly protein	[U]: Intracellular trafficking, secretion, and vesicular transport	CELLULAR PROCESSES AND SIGNALING	9913.ENSBTAP00000012314
geneset000430826	NOG91645	ninein-like	[S]: Function unknown	POORLY CHARACTERIZED	9913.ENSBTAP00000047378
geneset000480358	NOG04945	glutamate receptor, metabotropic	[U]: Intracellular trafficking, secretion, and vesicular transport	CELLULAR PROCESSES AND SIGNALING	9813.ENSPCAP00000011446
geneset000517996	COG0089	One of the early assembly proteins it binds 23S rRNA. One of the proteins that surrounds the polypeptide exit tunnel on the outside of the ribosome. Forms the main docking site for trigger factor binding to the ribosome (By similarity)	[J]: Translation, ribosomal structure and biogenesis	INFORMATION STORAGE AND PROCESSING	10116.ENSRNOP00000050700
geneset000531008	NOG02975	Fraser syndrome 1	[U]: Intracellular trafficking, secretion, and vesicular transport	CELLULAR PROCESSES AND SIGNALING	9913.ENSBTAP00000053681
geneset000298691	NOG03709	Heat shock 70kDa protein 12A	[O]: Posttranslational modification, protein turnover, chaperones	CELLULAR PROCESSES AND SIGNALING	9913.ENSBTAP00000049735
geneset000370072	NOG04061	DEAD (Asp-Glu-Ala-Asp) box polypeptide 4	[L]: Replication, recombination and repair	INFORMATION STORAGE AND PROCESSING	9606.ENSP00000424838
geneset000370081	NOG46471	Reverse transcriptase (RNA-dependent DNA polymerase)	[S]: Function unknown	POORLY CHARACTERIZED	9796.ENSECAP00000010817
geneset000505977	NOG04010	SET nuclear oncogene	[S]: Function unknown	POORLY CHARACTERIZED	10090.ENSMUSP00000099930
geneset000506254	NOG04275	Polyamine oxidase	[R]: General function prediction only	POORLY CHARACTERIZED	9913.ENSBTAP00000048799
geneset000512096	NOG24214	Reverse transcriptase (RNA-dependent DNA polymerase)	[S]: Function unknown	POORLY CHARACTERIZED	7897.ENSLACP00000016854
geneset000562822	COG0039	Catalyzes the reversible oxidation of malate to oxaloacetate (By similarity)	[C]: Energy production and conversion	METABOLISM	9913.ENSBTAP00000018040
geneset000566057	NOG75819	cubilin (intrinsic factor-cobalamin receptor)	[U]: Intracellular trafficking, secretion, and vesicular transport	CELLULAR PROCESSES AND SIGNALING	9913.ENSBTAP00000039211
geneset001312571	NOG76897	UDP-Glucuronosyltransferase	[G]: Carbohydrate transport and metabolism	METABOLISM	9913.ENSBTAP00000036816
geneset001313096	NOG138875	--	[S]: Function unknown	POORLY CHARACTERIZED	546267.NEIPOLOT_02222
geneset001511492	COG5053	eukaryotic translation initiation factor	[J]: Translation, ribosomal structure and biogenesis	INFORMATION STORAGE AND PROCESSING	9544.ENSMMUP00000014489
geneset002006615	NOG00188	Gamma-aminobutyric acid (GABA) A receptor, alpha	[U]: Intracellular trafficking, secretion, and vesicular transport	CELLULAR PROCESSES AND SIGNALING	9606.ENSP00000335592
geneset002175306	NOG01378	T-cell lymphoma invasion and metastasis	[T]: Signal transduction mechanisms	CELLULAR PROCESSES AND SIGNALING	9913.ENSBTAP00000013256
geneset002334831	COG2802	Peptidase S16, lon domain protein	[O]: Posttranslational modification, protein turnover, chaperones	CELLULAR PROCESSES AND SIGNALING	9913.ENSBTAP00000012816
geneset002435883	NOG02113	Lipid-transfer protein	[I]: Lipid transport and metabolism	METABOLISM	9913.ENSBTAP00000004879
geneset002557019	COG2518	Catalyzes the methyl esterification of L-isoaspartyl residues in peptides and proteins that result from spontaneous decomposition of normal L-aspartyl and L-asparaginyl residues. It plays a role in the repair and or degradation of damaged proteins (By similarity)	[O]: Posttranslational modification, protein turnover, chaperones	CELLULAR PROCESSES AND SIGNALING	9913.ENSBTAP00000042405
geneset003155274	COG5290	Inhibitor of kappa light polypeptide gene enhancer in B-cells, kinase complex-associated protein	[K]: Transcription	INFORMATION STORAGE AND PROCESSING	9739.ENSTTRP00000000384
geneset003178364	NOG23221	Collagen, type VI, alpha 3	[O]: Posttranslational modification, protein turnover, chaperones	CELLULAR PROCESSES AND SIGNALING	9913.ENSBTAP00000018479
geneset003229278	COG1269	ATPase 116 kDa subunit	[C]: Energy production and conversion	METABOLISM	9913.ENSBTAP00000005588
geneset003243985	COG2072	Monooxygenase	[P]: Inorganic ion transport and metabolism	METABOLISM	9913.ENSBTAP00000030444
geneset000016065	NOG04536	ecdysoneless homolog (Drosophila)	[S]: Function unknown	POORLY CHARACTERIZED	9913.ENSBTAP00000000413
geneset000555696	NOG13815	patched domain containing 2	[R]: General function prediction only	POORLY CHARACTERIZED	9646.ENSAMEP00000010155
geneset001302414	NOG03789	Mannosidase alpha class	[G]: Carbohydrate transport and metabolism	METABOLISM	9913.ENSBTAP00000008193
geneset001638238	NOG12291	PR domain containing 15	[R]: General function prediction only	POORLY CHARACTERIZED	9739.ENSTTRP00000011995
geneset002080978	NOG13074	trafficking protein particle complex	[S]: Function unknown	POORLY CHARACTERIZED	9913.ENSBTAP00000037206
geneset002310340	NOG11679	Translocase of inner mitochondrial membrane 44 homolog (Yeast)	[O]: Posttranslational modification, protein turnover, chaperones	CELLULAR PROCESSES AND SIGNALING	9823.ENSSSCP00000014442
geneset002332436	NOG27740	--	[S]: Function unknown	POORLY CHARACTERIZED	9685.ENSFCAP00000019739
geneset002409423	COG5034	Inhibitor of growth family member	[B]: Chromatin structure and dynamics	INFORMATION STORAGE AND PROCESSING	9913.ENSBTAP00000054457
geneset003994123	NOG99751	coiled-coil domain containing 73	[S]: Function unknown	POORLY CHARACTERIZED	9913.ENSBTAP00000053507
geneset004116440	NOG06726	transmembrane and coiled-coil domains 7	[S]: Function unknown	POORLY CHARACTERIZED	9913.ENSBTAP00000018522
geneset004131261	NOG12928	Sec-23 interacting protein	[R]: General function prediction only	POORLY CHARACTERIZED	9258.ENSOANP00000002443
geneset000036437	NOG16228	Zinc finger protein	[R]: General function prediction only	POORLY CHARACTERIZED	9646.ENSAMEP00000015844
geneset000122442	NOG00374	Neurexin	[U]: Intracellular trafficking, secretion, and vesicular transport	CELLULAR PROCESSES AND SIGNALING	9606.ENSP00000385142
geneset000182022	NOG00183	beige BEACH domain containing protein	[R]: General function prediction only	POORLY CHARACTERIZED	9913.ENSBTAP00000031248
geneset001208077	COG5047	transport protein	[U]: Intracellular trafficking, secretion, and vesicular transport	CELLULAR PROCESSES AND SIGNALING	9913.ENSBTAP00000024348
geneset001318536	NOG05272	frizzled family receptor	[U]: Intracellular trafficking, secretion, and vesicular transport	CELLULAR PROCESSES AND SIGNALING	9606.ENSP00000354607
geneset001500712	NOG02691	Chondroitin sulfate proteoglycan	[S]: Function unknown	POORLY CHARACTERIZED	9913.ENSBTAP00000016206
geneset001557490	NOG07614	Nebulin repeat	[S]: Function unknown	POORLY CHARACTERIZED	9913.ENSBTAP00000053520
geneset001723340	COG3555	Aspartyl Asparaginyl beta-hydroxylase	[O]: Posttranslational modification, protein turnover, chaperones	CELLULAR PROCESSES AND SIGNALING	9913.ENSBTAP00000052498
geneset001870602	NOG09937	RAB3 GTPase activating protein subunit 2 (Non-catalytic)	[S]: Function unknown	POORLY CHARACTERIZED	9913.ENSBTAP00000045024
geneset002280737	NOG00802	map-kinase activating death domain	[S]: Function unknown	POORLY CHARACTERIZED	9913.ENSBTAP00000028927
geneset002487288	COG2723	beta-glucosidase	[G]: Carbohydrate transport and metabolism	METABOLISM	9913.ENSBTAP00000018586
geneset002854618	NOG01906	Severs microtubules in vitro in an ATP-dependent manner. This activity may promote rapid reorganization of cellular microtubule arrays (By similarity)	[O]: Posttranslational modification, protein turnover, chaperones	CELLULAR PROCESSES AND SIGNALING	9913.ENSBTAP00000025744
geneset003826051	NOG01567	zinc finger SWIM-type containing 8	[R]: General function prediction only	POORLY CHARACTERIZED	9986.ENSOCUP00000019365
geneset003905802	COG0278	Glutaredoxin	[O]: Posttranslational modification, protein turnover, chaperones	CELLULAR PROCESSES AND SIGNALING	9823.ENSSSCP00000002703
geneset004095682	COG1631	Ribosomal protein	[J]: Translation, ribosomal structure and biogenesis	INFORMATION STORAGE AND PROCESSING	9483.ENSCJAP00000027912
geneset000565397	NOG06106	Leucine zipper-ef-hand containing transmembrane protein	[S]: Function unknown	POORLY CHARACTERIZED	9606.ENSP00000305653
geneset001893826	NOG87196	Family with sequence similarity 32, member A	[S]: Function unknown	POORLY CHARACTERIZED	9913.ENSBTAP00000038660
geneset001944446	NOG01636	armadillo repeat containing 3	[U]: Intracellular trafficking, secretion, and vesicular transport	CELLULAR PROCESSES AND SIGNALING	9913.ENSBTAP00000053344
geneset002008680	COG2036	Core component of nucleosome. Nucleosomes wrap and compact DNA into chromatin, limiting DNA accessibility to the cellular machineries which require DNA as a template. Histones thereby play a central role in transcription regulation, DNA repair, DNA replication and chromosomal stability. DNA accessibility is regulated via a complex set of post-translational modifications of histones, also called h…	[B]: Chromatin structure and dynamics	INFORMATION STORAGE AND PROCESSING	9544.ENSMMUP00000036624
geneset002552815	NOG07361	Resistance to inhibitors of cholinesterase 8 homolog	[O]: Posttranslational modification, protein turnover, chaperones	CELLULAR PROCESSES AND SIGNALING	9913.ENSBTAP00000029270
geneset002683939	COG5218	Non-SMC condensin I complex subunit G	--	----	--	99
geneset002961241	NOG26943	Nuclear protein, ataxia-telangiectasia locus	[K]: Transcription	INFORMATION STORAGE AND PROCESSING	9913.ENSBTAP00000013589
geneset003330634	NOG19154	S. cerevisiae	[S]: Function unknown	POORLY CHARACTERIZED	59463.ENSMLUP00000008657
geneset003641267	NOG10925	mitotic DNA replication checkpoint	[S]: Function unknown	POORLY CHARACTERIZED	9646.ENSAMEP00000000738
geneset003653779	COG1874	beta-galactosidase	[G]: Carbohydrate transport and metabolism	METABOLISM	9913.ENSBTAP00000020296
geneset003851444	NOG02343	Signal-recognition-particle assembly has a crucial role in targeting secretory proteins to the rough endoplasmic reticulum membrane (By similarity)	[U]: Intracellular trafficking, secretion, and vesicular transport	CELLULAR PROCESSES AND SIGNALING	9606.ENSP00000312066
geneset004039112	NOG28589	scaffold attachment factor	[K]: Transcription	INFORMATION STORAGE AND PROCESSING	10020.ENSDORP00000007002
geneset000144617	NOG00698	calpain 3, (p94)	[O]: Posttranslational modification, protein turnover, chaperones	CELLULAR PROCESSES AND SIGNALING	9913.ENSBTAP00000004690
geneset000289413	NOG02767	transmembrane protein 184B	[S]: Function unknown	POORLY CHARACTERIZED	9606.ENSP00000354441
geneset000293629	NOG26975	intraflagellar transport 80 homolog	[R]: General function prediction only	POORLY CHARACTERIZED	9913.ENSBTAP00000042227
geneset000308400	NOG28403	Myosin binding protein C, fast type	[O]: Posttranslational modification, protein turnover, chaperones	CELLULAR PROCESSES AND SIGNALING	9913.ENSBTAP00000026756
geneset000757278	COG5161	cleavage and polyadenylation	[A]: RNA processing and modification	INFORMATION STORAGE AND PROCESSING	9785.ENSLAFP00000016620
geneset000806978	NOG07665	Ring finger protein	[O]: Posttranslational modification, protein turnover, chaperones	CELLULAR PROCESSES AND SIGNALING	9103.ENSMGAP00000004901
geneset000881270	COG1231	AMine oXidase	[E]: Amino acid transport and metabolism	METABOLISM	10141.ENSCPOP00000000927
geneset001525055	NOG16498	chromosome 6 open reading frame 183	[S]: Function unknown	POORLY CHARACTERIZED	9913.ENSBTAP00000044555
geneset001684428	NOG02218	Myotubularin related protein	[R]: General function prediction only	POORLY CHARACTERIZED	9606.ENSP00000180173
geneset000208645	NOG21401	Insulin-like growth factor 2 receptor	[U]: Intracellular trafficking, secretion, and vesicular transport	CELLULAR PROCESSES AND SIGNALING	9913.ENSBTAP00000037502
geneset000630381	NOG10368	Nephronophthisis 4	[S]: Function unknown	POORLY CHARACTERIZED	9796.ENSECAP00000015253
geneset001142492	NOG01631	guanine nucleotide exchange factor	[Z]: Cytoskeleton	CELLULAR PROCESSES AND SIGNALING	9685.ENSFCAP00000004679
geneset001721957	NOG10510	Phosphorylation of MYC leads to an increase of MYC protein stability and thereby an increase of transcriptional activity. The stabilization of MYC exerted by PIM1 might explain partly the strong synergism between these two oncogenes in tumorigenesis. Mediates survival signaling through phosphorylation of BAD, which induces release of the anti-apoptotic protein Bcl- X(L) BCL2L1. Phosphorylation of…	[T]: Signal transduction mechanisms	CELLULAR PROCESSES AND SIGNALING	9913.ENSBTAP00000056068
geneset001873745	COG1241	dna replication licensing factor	[L]: Replication, recombination and repair	INFORMATION STORAGE AND PROCESSING	9913.ENSBTAP00000019121
geneset002022249	NOG01456	RAB GTPase activating protein	[R]: General function prediction only	POORLY CHARACTERIZED	9606.ENSP00000362751
geneset002224758	NOG19113	Upstream binding transcription factor, RNA polymerase I	[K]: Transcription	INFORMATION STORAGE AND PROCESSING	9606.ENSP00000302640
geneset002249649	COG1502	Catalyzes the reversible phosphatidyl group transfer from one phosphatidylglycerol molecule to another to form cardiolipin (CL) (diphosphatidylglycerol) and glycerol (By similarity)	[I]: Lipid transport and metabolism	METABOLISM	9785.ENSLAFP00000022118
geneset003632105	NOG23061	rho GTPase activating protein	[U]: Intracellular trafficking, secretion, and vesicular transport	CELLULAR PROCESSES AND SIGNALING	9739.ENSTTRP00000012953
geneset003944688	COG0400	phospholipase carboxylesterase	[R]: General function prediction only	POORLY CHARACTERIZED	9913.ENSBTAP00000054029
geneset004084688	NOG01018	integrin, beta	[U]: Intracellular trafficking, secretion, and vesicular transport	CELLULAR PROCESSES AND SIGNALING	9913.ENSBTAP00000022687
geneset004261116	COG2133	Dehydrogenase	[G]: Carbohydrate transport and metabolism	METABOLISM	634500.EbC_14540
geneset004332186	COG0532	One of the essential components for the initiation of protein synthesis. Protects formylmethionyl-tRNA from spontaneous hydrolysis and promotes its binding to the 30S ribosomal subunits. Also involved in the hydrolysis of GTP during the formation of the 70S ribosomal complex (By similarity)	[J]: Translation, ribosomal structure and biogenesis	INFORMATION STORAGE AND PROCESSING	9913.ENSBTAP00000034522
geneset000041710	COG0584	glycerophosphoryl diester phosphodiesterase	[C]: Energy production and conversion	METABOLISM	9913.ENSBTAP00000002710
geneset000122245	COG0473	Catalyzes the oxidation of 3-carboxy-2-hydroxy-4- methylpentanoate (3-isopropylmalate) to 3-carboxy-4-methyl-2- oxopentanoate. The product decarboxylates to 4-methyl-2 oxopentanoate (By similarity)	[E]: Amino acid transport and metabolism	METABOLISM	506534.Rhein_3840
geneset000155776	COG1444	Catalyzes the formation of N(4)-acetylcytidine (ac(4)C) at the wobble position of tRNA(Met), by using acetyl-CoA as an acetyl donor and ATP (or GTP) (By similarity)	[R]: General function prediction only	POORLY CHARACTERIZED	9598.ENSPTRP00000006068
geneset000167625	COG1073	Hydrolase	[R]: General function prediction only	POORLY CHARACTERIZED	9913.ENSBTAP00000053557
geneset000926270	COG0102	This protein is one of the early assembly proteins of the 50S ribosomal subunit, although it is not seen to bind rRNA by itself. It is important during the early stages of 50S assembly (By similarity)	[J]: Translation, ribosomal structure and biogenesis	INFORMATION STORAGE AND PROCESSING	506534.Rhein_3114
geneset000930786	NOG05756	Patched 1	[U]: Intracellular trafficking, secretion, and vesicular transport	CELLULAR PROCESSES AND SIGNALING	59463.ENSMLUP00000014809
geneset000942860	NOG01657	mitogen-activated protein kinase kinase kinase kinase	[T]: Signal transduction mechanisms	CELLULAR PROCESSES AND SIGNALING	9913.ENSBTAP00000015600
geneset000957306	COG0480	Catalyzes the GTP-dependent ribosomal translocation step during translation elongation. During this step, the ribosome changes from the pre-translocational (PRE) to the post- translocational (POST) state as the newly formed A-site-bound peptidyl-tRNA and P-site-bound deacylated tRNA move to the P and E sites, respectively. Catalyzes the coordinated movement of the two tRNA molecules, the mRNA and…	[J]: Translation, ribosomal structure and biogenesis	INFORMATION STORAGE AND PROCESSING	208964.PA2071
geneset001022598	NOG02171	Dysferlin, limb girdle muscular dystrophy 2B (Autosomal recessive)	[R]: General function prediction only	POORLY CHARACTERIZED	9739.ENSTTRP00000005208
geneset001251591	COG0367	asparagine synthetase	[E]: Amino acid transport and metabolism	METABOLISM	9739.ENSTTRP00000003281
geneset001315011	COG0256	This is one of the proteins that binds and probably mediates the attachment of the 5S RNA into the large ribosomal subunit, where it forms part of the central protuberance (By similarity)	[J]: Translation, ribosomal structure and biogenesis	INFORMATION STORAGE AND PROCESSING	9913.ENSBTAP00000054574
geneset001334881	COG1249	dihydrolipoyl dehydrogenase	[C]: Energy production and conversion	METABOLISM	9913.ENSBTAP00000009363
geneset001375342	COG1793	DNA ligase	[L]: Replication, recombination and repair	INFORMATION STORAGE AND PROCESSING	9913.ENSBTAP00000031866
geneset001788470	NOG19597	neuropilin 2	[U]: Intracellular trafficking, secretion, and vesicular transport	CELLULAR PROCESSES AND SIGNALING	13616.ENSMODP00000020036
Gene ID: gene sequence number. NOG: NOG sequence number. NOG desicription: desicription to the NOG. NOG class: annotation to the NOG function class. NOG Category: category to the detailed NOG. NOG target id: NOG target sequence number.
