# Supplementary material for: Correlation between microbial characteristics and reproductive status of the yak uterus based on macrogenomic analysis
Source: BMC Vet Res. 2024 Jan 3;20:4. doi: 10.1186/s12917-023-03845-4 (PMC10763020; doi:10.1186/s12917-023-03845-4)
Supplement: Supplementary file 1 — Additional file 1. [file 12917_2023_3845_MOESM1_ESM.zip › 新建文件夹/S5. FIGURE 7(B) NOG class list.xlsx]

## Sheet: Sheet1
S5. FIGURE 7(B) NOG class list
Gene ID	NOG	NOG description	NOG class	NOG Category	NOG target id
geneset001790960	NOG141151	Reverse transcriptase (RNA-dependent DNA polymerase)	[S]: Function unknown	POORLY CHARACTERIZED	7460.GB16749-PA
geneset001835734	COG1131	(ABC) transporter	[V]: Defense mechanisms	CELLULAR PROCESSES AND SIGNALING	9606.ENSP00000363868
geneset001836678	COG5245	heavy chain	[Z]: Cytoskeleton	CELLULAR PROCESSES AND SIGNALING	10141.ENSCPOP00000009031
geneset001848586	COG0708	Exodeoxyribonuclease III	[L]: Replication, recombination and repair	INFORMATION STORAGE AND PROCESSING	9796.ENSECAP00000002583
geneset001863416	COG5599	protein tyrosine phosphatase	[T]: Signal transduction mechanisms	CELLULAR PROCESSES AND SIGNALING	9785.ENSLAFP00000003815
geneset001874881	COG5032	3-kinase, catalytic subunit	--	----	--
geneset001883268	NOG138875	--	[S]: Function unknown	POORLY CHARACTERIZED	546267.NEIPOLOT_02222
geneset001884191	COG4886	leucine Rich Repeat	[S]: Function unknown	POORLY CHARACTERIZED	9913.ENSBTAP00000014533
geneset001896827	COG0022	Dehydrogenase, E1 component	[C]: Energy production and conversion	METABOLISM	9913.ENSBTAP00000055109
geneset001898697	COG0553	helicase	[L]: Replication, recombination and repair	INFORMATION STORAGE AND PROCESSING	9913.ENSBTAP00000010673
geneset001898881	COG5021	e3 ubiquitin protein ligase	[O]: Posttranslational modification, protein turnover, chaperones	CELLULAR PROCESSES AND SIGNALING	9913.ENSBTAP00000018496
geneset001899567	COG5069	Microtubule associated monoxygenase, calponin and LIM domain containing	[Z]: Cytoskeleton	CELLULAR PROCESSES AND SIGNALING	9823.ENSSSCP00000010726
geneset001906070	NOG127308	--	[S]: Function unknown	POORLY CHARACTERIZED	9669.ENSMPUP00000018993
geneset001933157	NOG168444	--	[S]: Function unknown	POORLY CHARACTERIZED	7029.ACYPI30414-PA
geneset001947202	COG0515	Serine Threonine protein kinase	[T]: Signal transduction mechanisms	CELLULAR PROCESSES AND SIGNALING	9913.ENSBTAP00000022347
geneset001950199	NOG34166	--	[S]: Function unknown	POORLY CHARACTERIZED	9913.ENSBTAP00000030340
geneset002050500	NOG24214	Reverse transcriptase (RNA-dependent DNA polymerase)	[S]: Function unknown	POORLY CHARACTERIZED	39946.BGIOSGA039499-PA
geneset002051161	NOG155305	L1 transposable element	[S]: Function unknown	POORLY CHARACTERIZED	9796.ENSECAP00000001534
geneset002076319	NOG00115	Calcium channel	[U]: Intracellular trafficking, secretion, and vesicular transport	CELLULAR PROCESSES AND SIGNALING	9913.ENSBTAP00000006265
geneset002080565	COG5059	Kinesin family member	[Z]: Cytoskeleton	CELLULAR PROCESSES AND SIGNALING	9606.ENSP00000385000
geneset000819269	NOG117212	--	[S]: Function unknown	POORLY CHARACTERIZED	7029.ACYPI25040-PA
geneset000833473	NOG03420	myosin light chain kinase	[T]: Signal transduction mechanisms	CELLULAR PROCESSES AND SIGNALING	9913.ENSBTAP00000053669
geneset001152634	COG1009	subunit l	[C]: Energy production and conversion	METABOLISM	9913.ENSBTAP00000053152
geneset001153222	COG0531	amino acid	[E]: Amino acid transport and metabolism	METABOLISM	9646.ENSAMEP00000016355
geneset001171838	NOG186512	--	[S]: Function unknown	POORLY CHARACTERIZED	7897.ENSLACP00000015433
geneset001177019	NOG123103	--	[S]: Function unknown	POORLY CHARACTERIZED	7668.SPU_003218tr
geneset001178943	NOG164603	--	[S]: Function unknown	POORLY CHARACTERIZED	13037.EHJ76414
geneset001228473	NOG211600	Reverse transcriptase (RNA-dependent DNA polymerase)	[S]: Function unknown	POORLY CHARACTERIZED	13037.EHJ72802
geneset001252158	NOG27740	--	[S]: Function unknown	POORLY CHARACTERIZED	9685.ENSFCAP00000021634
geneset001255902	COG5640	protease	[O]: Posttranslational modification, protein turnover, chaperones	CELLULAR PROCESSES AND SIGNALING	9913.ENSBTAP00000006358
geneset001257215	NOG71342	Reverse transcriptase (RNA-dependent DNA polymerase)	[S]: Function unknown	POORLY CHARACTERIZED	9796.ENSECAP00000005627
geneset001261978	COG0699	Dynamin family	[R]: General function prediction only	POORLY CHARACTERIZED	9606.ENSP00000354681
geneset001315409	NOG14935	Reverse transcriptase (RNA-dependent DNA polymerase)	[S]: Function unknown	POORLY CHARACTERIZED	7668.SPU_013001tr
geneset001335913	NOG209312	L1 transposable element	[S]: Function unknown	POORLY CHARACTERIZED	9796.ENSECAP00000001256
geneset001337331	NOG63805	Reverse transcriptase (RNA-dependent DNA polymerase)	[S]: Function unknown	POORLY CHARACTERIZED	9669.ENSMPUP00000018580
geneset001337797	NOG03054	Clathrin assembly protein	[U]: Intracellular trafficking, secretion, and vesicular transport	CELLULAR PROCESSES AND SIGNALING	9913.ENSBTAP00000012314
geneset001425194	NOG47801	Endonuclease/Exonuclease/phosphatase family	[S]: Function unknown	POORLY CHARACTERIZED	7668.SPU_019367tr
geneset001433548	COG5022	myosin heavy chain	[Z]: Cytoskeleton	CELLULAR PROCESSES AND SIGNALING	9913.ENSBTAP00000053198
geneset001567953	NOG202143	Reverse transcriptase (RNA-dependent DNA polymerase)	[S]: Function unknown	POORLY CHARACTERIZED	13037.EHJ69822
geneset001581783	NOG07930	potassium channel, subfamily T, member	[U]: Intracellular trafficking, secretion, and vesicular transport	CELLULAR PROCESSES AND SIGNALING	9913.ENSBTAP00000025261
geneset001587238	NOG37006	Solute carrier family 23	[R]: General function prediction only	POORLY CHARACTERIZED	9913.ENSBTAP00000042194
geneset001594035	COG2124	Cytochrome p450	[Q]: Secondary metabolites biosynthesis, transport and catabolism	METABOLISM	9913.ENSBTAP00000008918
geneset001597679	NOG26975	intraflagellar transport 80 homolog	[R]: General function prediction only	POORLY CHARACTERIZED	9913.ENSBTAP00000042227
geneset001599116	NOG23672	tigger transposable element derived 1	[S]: Function unknown	POORLY CHARACTERIZED	9796.ENSECAP00000010093
geneset001601841	COG0666	Ankyrin Repeat	[R]: General function prediction only	POORLY CHARACTERIZED	9913.ENSBTAP00000022622
geneset001606391	NOG140809	--	[S]: Function unknown	POORLY CHARACTERIZED	7668.SPU_002753tr
geneset001606497	NOG134083	Endonuclease/Exonuclease/phosphatase family	[S]: Function unknown	POORLY CHARACTERIZED	9913.ENSBTAP00000040820
geneset001622886	NOG108842	L1 transposable element	[S]: Function unknown	POORLY CHARACTERIZED	9796.ENSECAP00000001720
geneset001632973	COG1132	(ABC) transporter	[V]: Defense mechanisms	CELLULAR PROCESSES AND SIGNALING	9913.ENSBTAP00000031650
geneset001633063	NOG04275	Polyamine oxidase	[R]: General function prediction only	POORLY CHARACTERIZED	9913.ENSBTAP00000048799
geneset001634345	NOG07588	Reverse transcriptase (RNA-dependent DNA polymerase)	[S]: Function unknown	POORLY CHARACTERIZED	9796.ENSECAP00000010414
geneset001634979	NOG43025	Reverse transcriptase (RNA-dependent DNA polymerase)	[S]: Function unknown	POORLY CHARACTERIZED	9796.ENSECAP00000005166
geneset001635253	NOG222353	--	[S]: Function unknown	POORLY CHARACTERIZED	9823.ENSSSCP00000019252
geneset001635450	COG5064	importin subunit alpha	[U]: Intracellular trafficking, secretion, and vesicular transport	CELLULAR PROCESSES AND SIGNALING	30608.ENSMICP00000010337
geneset001635723	NOG93815	Reverse transcriptase (RNA-dependent DNA polymerase)	[S]: Function unknown	POORLY CHARACTERIZED	39946.BGIOSGA039498-PA
geneset001635682	NOG114555	--	[S]: Function unknown	POORLY CHARACTERIZED	39946.BGIOSGA039597-PA
geneset001636934	NOG122909	Protein of unknown function (DUF1725)	[S]: Function unknown	POORLY CHARACTERIZED	9615.ENSCAFP00000036501
geneset001665266	NOG211304	Reverse transcriptase (RNA-dependent DNA polymerase)	[L]: Replication, recombination and repair	INFORMATION STORAGE AND PROCESSING	7668.SPU_002135tr
geneset001665824	COG2801	Retrotransposon protein	[L]: Replication, recombination and repair	INFORMATION STORAGE AND PROCESSING	13735.ENSPSIP00000001859
geneset001666000	NOG46471	Reverse transcriptase (RNA-dependent DNA polymerase)	[S]: Function unknown	POORLY CHARACTERIZED	9796.ENSECAP00000009642
geneset001680268	NOG35751	Endonuclease-reverse transcriptase	[S]: Function unknown	POORLY CHARACTERIZED	39946.BGIOSGA038188-PA
geneset001681514	NOG179726	Endonuclease/Exonuclease/phosphatase family	[R]: General function prediction only	POORLY CHARACTERIZED	9544.ENSMMUP00000033755
Gene ID: gene sequence number. NOG: NOG sequence number. NOG desicription: desicription to the NOG. NOG class: annotation to the NOG function class. NOG Category: category to the detailed NOG. NOG target id: NOG target sequence number.
